# Supplementary material for: SHMT2 Mediates Small‐Molecule‐Induced Alleviation of Alzheimer Pathology Via the 5′UTR‐dependent ADAM10 Translation Initiation
Source: Adv Sci (Weinh). 2024 Jan 6;11(11):2305260. doi: 10.1002/advs.202305260 (PMC10953581; doi:10.1002/advs.202305260)
Supplement: Supplementary file 2 — Supporting Information [file ADVS-11-2305260-s004.xlsx]

## Sheet: K. vs C. DEGs
Description: There are totally 733 differentially expressed genes (genes with P < 0.05, |log2 Fold change| >0.5) in SH-SY5Y-APP cell after Kenpaullone treatment compared with control by RNA-seq. K represents group Kenpaullone, C represents control.
gene_id	K_readcount	C_readcount	symbol	log2FoldChange	pvalue	padj	symbol	description
ENSG00000124762	3913.4	1383.18	CDKN1A	1.5001	2.2e-113	7.26e-109	CDKN1A	cyclin dependent kinase inhibitor 1A
ENSG00000089199	13849.2	27792.7	CHGB	-1.0049	1.83e-110	3.03e-106	CHGB	chromogranin B
ENSG00000114796	1812.6	3671.35	KLHL24	-1.0178	1.2e-99	1.32e-95	KLHL24	kelch like family member 24
ENSG00000170921	4065.59	7423.79	TANC2	-0.8693	2.61e-87	2.16e-83	TANC2	tetratricopeptide repeat, ankyrin repeat and coiled-coil containing 2
ENSG00000182199	2670.66	1083.8	SHMT2	1.3039	2.28e-60	1.51e-56	SHMT2	serine hydroxymethyltransferase 2
ENSG00000168003	1783.91	765.82	SLC3A2	1.2246	2.43e-59	1.34e-55	SLC3A2	solute carrier family 3 member 2
ENSG00000134684	3258.23	1511.92	YARS	1.11	9.32e-55	4.4e-51	YARS	tyrosyl-tRNA synthetase
ENSG00000116016	4308.1	6853.44	EPAS1	-0.6702	1.99e-49	8.24e-46	EPAS1	endothelial PAS domain protein 1
ENSG00000128272	5122.89	2743.56	ATF4	0.9023	3.8e-49	1.4e-45	ATF4	activating transcription factor 4
ENSG00000110619	2095.45	1018.74	CARS	1.044	2.01e-46	6.63e-43	CARS	cysteinyl-tRNA synthetase
ENSG00000134569	1429.81	2512.51	LRP4	-0.8141	7.52e-46	2.26e-42	LRP4	LDL receptor related protein 4
ENSG00000117152	9187.26	14396.4	RGS4	-0.6482	1.95e-45	5.38e-42	RGS4	regulator of G protein signaling 4
ENSG00000180354	969.25	1837.04	MTURN	-0.9227	5.97e-45	1.52e-41	MTURN	maturin, neural progenitor differentiation regulator homolog
ENSG00000082781	986.22	1943.66	ITGB5	-0.9788	1.26e-44	2.98e-41	ITGB5	integrin subunit beta 5
ENSG00000054793	2300.62	3771.6	ATP9A	-0.713	2.83e-44	5.84e-41	ATP9A	ATPase phospholipid transporting 9A (putative)
ENSG00000130513	467.85	99.53	GDF15	2.2282	2.8e-44	5.84e-41	GDF15	growth differentiation factor 15
ENSG00000132437	2089.29	3693.67	DDC	-0.8219	2.32e-43	4.51e-40	DDC	dopa decarboxylase
ENSG00000166986	5734.06	3572.62	MARS	0.6836	1.42e-42	2.6e-39	MARS	methionyl-tRNA synthetase
ENSG00000134853	1181.69	2057.05	PDGFRA	-0.7999	1.75e-42	3.04e-39	PDGFRA	platelet derived growth factor receptor alpha
ENSG00000151012	436.45	74.31	SLC7A11	2.5623	1.31e-41	2.17e-38	SLC7A11	solute carrier family 7 member 11
ENSG00000155886	207.86	562.08	SLC24A2	-1.4374	6.93e-41	1.09e-37	SLC24A2	solute carrier family 24 member 2
ENSG00000120254	1222.85	550.95	MTHFD1L	1.1544	5.1e-39	7.66e-36	MTHFD1L	methylenetetrahydrofolate dehydrogenase (NADP+ dependent) 1 like
ENSG00000113657	30605.1	43734.5	DPYSL3	-0.515	1.05e-37	1.51e-34	DPYSL3	dihydropyrimidinase like 3
ENSG00000166123	1803.65	857.43	GPT2	1.0764	2.57e-37	3.32e-34	GPT2	glutamic--pyruvic transaminase 2
ENSG00000141682	893.83	378.8	PMAIP1	1.2416	2.61e-37	3.32e-34	PMAIP1	phorbol-12-myristate-13-acetate-induced protein 1
ENSG00000113739	695.97	271.34	STC2	1.3654	3.43e-37	4.19e-34	STC2	stanniocalcin 2
ENSG00000135842	380.99	102.32	FAM129A	1.9055	1.87e-36	2.21e-33	FAM129A	family with sequence similarity 129 member A
ENSG00000090861	3672.7	2123.48	AARS	0.7921	7.06e-36	8.04e-33	AARS	alanyl-tRNA synthetase
ENSG00000122585	2094.87	1256.06	NPY	0.7378	2.8e-35	3.08e-32	NPY	neuropeptide Y
ENSG00000128965	433.7	88.86	CHAC1	2.2964	7.38e-35	7.87e-32	CHAC1	ChaC glutathione specific gamma-glutamylcyclotransferase 1
ENSG00000282390	488.71	989.23	AL392083.1	-1.022	1.8e-33	1.86e-30	AL392083.1	novel transcript, sense intronic to ADARB2
ENSG00000164684	6784.04	9959.58	ZNF704	-0.5546	2.92e-33	2.92e-30	ZNF704	zinc finger protein 704
ENSG00000183010	3255.4	1966.9	PYCR1	0.7291	4.27e-33	4.15e-30	PYCR1	pyrroline-5-carboxylate reductase 1
ENSG00000178035	3866.29	2596.03	IMPDH2	0.5759	7.7e-33	7.27e-30	IMPDH2	inosine monophosphate dehydrogenase 2
ENSG00000136842	2914.18	4190.68	TMOD1	-0.5234	2.19e-31	2.01e-28	TMOD1	tropomodulin 1
ENSG00000003147	1746.48	2734.92	ICA1	-0.6476	2.51e-31	2.24e-28	ICA1	islet cell autoantigen 1
ENSG00000146674	668.12	1240.86	IGFBP3	-0.8941	4.05e-31	3.53e-28	IGFBP3	insulin like growth factor binding protein 3
ENSG00000128165	432.65	125.95	ADM2	1.7927	8.56e-31	7.26e-28	ADM2	adrenomedullin 2
ENSG00000164506	2585.01	3683.26	STXBP5	-0.5113	9.82e-31	8.12e-28	STXBP5	syntaxin binding protein 5
ENSG00000115902	905.17	391.35	SLC1A4	1.2139	2.65e-30	2.08e-27	SLC1A4	solute carrier family 1 member 4
ENSG00000113407	3805.68	2448.88	TARS	0.6375	1.38e-29	1.06e-26	TARS	threonyl-tRNA synthetase
ENSG00000196305	5742.15	3703.42	IARS	0.6338	2.44e-28	1.84e-25	IARS	isoleucyl-tRNA synthetase
ENSG00000166147	853.24	1501.64	FBN1	-0.8181	6.78e-27	4.87e-24	FBN1	fibrillin 1
ENSG00000175155	281.57	599.02	YPEL2	-1.0877	7.63e-27	5.36e-24	YPEL2	yippee like 2
ENSG00000018236	927.16	1486.79	CNTN1	-0.68	1.22e-25	8.21e-23	CNTN1	contactin 1
ENSG00000125977	2453.42	1539.12	EIF2S2	0.6738	2.02e-25	1.34e-22	EIF2S2	eukaryotic translation initiation factor 2 subunit beta
ENSG00000036565	923.61	1665.36	SLC18A1	-0.8513	4.08e-25	2.65e-22	SLC18A1	solute carrier family 18 member A1
ENSG00000114742	1300.73	1959.6	WDR48	-0.5904	4.64e-25	2.95e-22	WDR48	WD repeat domain 48
ENSG00000150593	1255.85	1920.27	PDCD4	-0.6118	5.69e-25	3.55e-22	PDCD4	programmed cell death 4
ENSG00000130766	622.77	279.25	SESN2	1.1619	1.25e-24	7.53e-22	SESN2	sestrin 2
ENSG00000070669	359.72	107.91	ASNS	1.7476	1.46e-24	8.64e-22	ASNS	asparagine synthetase (glutamine-hydrolyzing)
ENSG00000125266	1104.2	1708.14	EFNB2	-0.6304	1.82e-24	1.06e-21	EFNB2	ephrin B2
ENSG00000139514	5097.48	3483.23	SLC7A1	0.551	2.78e-24	1.59e-21	SLC7A1	solute carrier family 7 member 1
ENSG00000242125	1502.28	961.59	SNHG3	0.6427	5.39e-24	3.02e-21	SNHG3	small nucleolar RNA host gene 3
ENSG00000104765	1524.12	2223.27	BNIP3L	-0.5456	6.15e-24	3.28e-21	BNIP3L	BCL2 interacting protein 3 like
ENSG00000103257	3373.86	976.99	SLC7A5	1.7891	5.97e-24	3.28e-21	SLC7A5	solute carrier family 7 member 5
ENSG00000042062	82.4	266.01	RIPOR3	-1.6891	6.15e-24	3.28e-21	RIPOR3	RIPOR family member 3
ENSG00000006652	2306.87	1525.28	IFRD1	0.5977	1.11e-23	5.81e-21	IFRD1	interferon related developmental regulator 1
ENSG00000049323	417.75	782.81	LTBP1	-0.9093	3.89e-23	1.92e-20	LTBP1	latent transforming growth factor beta binding protein 1
ENSG00000152409	460	814.96	JMY	-0.8235	4.32e-23	2.1e-20	JMY	junction mediating and regulatory protein, p53 cofactor
ENSG00000144452	278.45	582.13	ABCA12	-1.0669	6.9e-23	3.3e-20	ABCA12	ATP binding cassette subfamily A member 12
ENSG00000174080	277.67	564.05	CTSF	-1.0219	1.25e-22	5.92e-20	CTSF	cathepsin F
ENSG00000134440	5961.99	4027.99	NARS	0.5667	2.05e-22	9.43e-20	NARS	asparaginyl-tRNA synthetase
ENSG00000065911	4283.08	1544.03	MTHFD2	1.4725	6.45e-22	2.92e-19	MTHFD2	methylenetetrahydrofolate dehydrogenase (NADP+ dependent) 2, methenyltetrahydrofolate cyclohydrolase
ENSG00000106105	6524.9	2962.33	GARS	1.1397	1.81e-21	8.08e-19	GARS	glycyl-tRNA synthetase
ENSG00000132386	1185.81	1818.79	SERPINF1	-0.617	2.03e-21	8.94e-19	SERPINF1	serpin family F member 1
ENSG00000105270	1641.36	2508.95	CLIP3	-0.6116	3.07e-21	1.32e-18	CLIP3	CAP-Gly domain containing linker protein 3
ENSG00000146733	1802.62	1140	PSPH	0.663	3.14e-21	1.33e-18	PSPH	phosphoserine phosphatase
ENSG00000049449	1567.32	1006.06	RCN1	0.6402	3.26e-21	1.36e-18	RCN1	reticulocalbin 1
ENSG00000155760	724.85	1171.62	FZD7	-0.6938	3.9e-21	1.61e-18	FZD7	frizzled class receptor 7
ENSG00000023171	933.25	1411.9	GRAMD1B	-0.5971	6.7e-21	2.7e-18	GRAMD1B	GRAM domain containing 1B
ENSG00000104081	305.6	636.18	BMF	-1.0594	8.51e-21	3.35e-18	BMF	Bcl2 modifying factor
ENSG00000108106	5796.69	4091.71	UBE2S	0.5032	3.17e-20	1.19e-17	UBE2S	ubiquitin conjugating enzyme E2 S
ENSG00000165175	1745.79	1188.79	MID1IP1	0.5567	4.18e-20	1.55e-17	MID1IP1	MID1 interacting protein 1
ENSG00000136010	993.89	267.33	ALDH1L2	1.8978	1.61e-19	5.77e-17	ALDH1L2	aldehyde dehydrogenase 1 family member L2
ENSG00000168209	1241.93	789.77	DDIT4	0.656	2.03e-19	7.22e-17	DDIT4	DNA damage inducible transcript 4
ENSG00000108984	1416.69	2032.63	MAP2K6	-0.5227	2.3e-19	7.99e-17	MAP2K6	mitogen-activated protein kinase kinase 6
ENSG00000117016	4551.38	3083.52	RIMS3	0.5629	2.82e-19	9.6e-17	RIMS3	regulating synaptic membrane exocytosis 3
ENSG00000136628	5580.14	3819.99	EPRS	0.5479	3.33e-19	1.12e-16	EPRS	glutamyl-prolyl-tRNA synthetase
ENSG00000274180	180.63	396.48	NATD1	-1.133	3.52e-19	1.18e-16	NATD1	N-acetyltransferase domain containing 1
ENSG00000101255	1021.31	575.62	TRIB3	0.8298	6.23e-19	2.06e-16	TRIB3	tribbles pseudokinase 3
ENSG00000103489	2876.67	4083.94	XYLT1	-0.506	8.13e-19	2.66e-16	XYLT1	xylosyltransferase 1
ENSG00000012822	776.6	1223.53	CALCOCO1	-0.6557	8.81e-19	2.86e-16	CALCOCO1	calcium binding and coiled-coil domain 1
ENSG00000143575	2121.28	1338.52	HAX1	0.6663	1.09e-18	3.46e-16	HAX1	HCLS1 associated protein X-1
ENSG00000130707	110.62	16.3	ASS1	2.7864	1.15e-18	3.62e-16	ASS1	argininosuccinate synthase 1
ENSG00000092621	4681.78	1336.13	PHGDH	1.8096	3.1e-18	9.39e-16	PHGDH	phosphoglycerate dehydrogenase
ENSG00000120889	1873.12	1298.54	TNFRSF10B	0.5298	1.1e-17	3.28e-15	TNFRSF10B	TNF receptor superfamily member 10b
ENSG00000163346	1266.74	1979.18	PBXIP1	-0.643	1.88e-17	5.45e-15	PBXIP1	PBX homeobox interacting protein 1
ENSG00000105281	1708.9	1164.35	SLC1A5	0.5553	4.5e-17	1.28e-14	SLC1A5	solute carrier family 1 member 5
ENSG00000122012	739.48	1127.65	SV2C	-0.6075	5.21e-17	1.46e-14	SV2C	synaptic vesicle glycoprotein 2C
ENSG00000147255	643.04	1023.33	IGSF1	-0.6734	5.97e-17	1.63e-14	IGSF1	immunoglobulin superfamily member 1
ENSG00000103034	1019.95	1485.52	NDRG4	-0.5427	8.03e-17	2.14e-14	NDRG4	NDRG family member 4
ENSG00000053747	58.44	177.37	LAMA3	-1.6055	8.01e-17	2.14e-14	LAMA3	laminin subunit alpha 3
ENSG00000117399	1587.6	1062.91	CDC20	0.5794	9.13e-17	2.4e-14	CDC20	cell division cycle 20
ENSG00000140199	540.26	868.19	SLC12A6	-0.6837	1.27e-16	3.3e-14	SLC12A6	solute carrier family 12 member 6
ENSG00000147364	574.09	927.21	FBXO25	-0.6914	1.69e-16	4.38e-14	FBXO25	F-box protein 25
ENSG00000168615	1158.8	765.66	ADAM9	0.5983	2.51e-16	6.34e-14	ADAM9	ADAM metallopeptidase domain 9
ENSG00000166292	1255.5	1812.67	TMEM100	-0.5279	3.15e-16	7.83e-14	TMEM100	transmembrane protein 100
ENSG00000188613	832.5	1345.95	NANOS1	-0.6925	6.97e-16	1.66e-13	NANOS1	nanos C2HC-type zinc finger 1
ENSG00000135069	3862.78	2032.8	PSAT1	0.9267	7.66e-16	1.78e-13	PSAT1	phosphoserine aminotransferase 1
ENSG00000132821	459.22	787.99	VSTM2L	-0.7833	8.05e-16	1.86e-13	VSTM2L	V-set and transmembrane domain containing 2 like
ENSG00000105856	936.89	1374.82	HBP1	-0.5537	1.25e-15	2.84e-13	HBP1	HMG-box transcription factor 1
ENSG00000163050	593.7	916.36	COQ8A	-0.6269	1.32e-15	2.97e-13	COQ8A	coenzyme Q8A
ENSG00000281398	754.34	471.97	SNHG4	0.6771	1.54e-15	3.44e-13	SNHG4	small nucleolar RNA host gene 4
ENSG00000177606	989.11	646.87	JUN	0.613	2.09e-15	4.63e-13	JUN	Jun proto-oncogene, AP-1 transcription factor subunit
ENSG00000157570	782.82	1173.16	TSPAN18	-0.5832	3e-15	6.53e-13	TSPAN18	tetraspanin 18
ENSG00000106780	1135.09	1650.76	MEGF9	-0.5408	3.27e-15	7.06e-13	MEGF9	multiple EGF like domains 9
ENSG00000104980	980.24	629.96	TIMM44	0.641	4.11e-15	8.76e-13	TIMM44	translocase of inner mitochondrial membrane 44
ENSG00000145198	343.64	575.98	VWA5B2	-0.7476	1.05e-14	2.18e-12	VWA5B2	von Willebrand factor A domain containing 5B2
ENSG00000171914	1026.89	1464.77	TLN2	-0.5142	1.06e-14	2.2e-12	TLN2	talin 2
ENSG00000104332	718.1	1065.29	SFRP1	-0.5709	1.17e-14	2.4e-12	SFRP1	secreted frizzled related protein 1
ENSG00000164976	1104.87	1574.91	MYORG	-0.5121	1.34e-14	2.72e-12	MYORG	myogenesis regulating glycosidase (putative)
ENSG00000101445	991.57	1444.73	PPP1R16B	-0.5415	1.85e-14	3.68e-12	PPP1R16B	protein phosphatase 1 regulatory subunit 16B
ENSG00000148219	1166.69	1655.5	ASTN2	-0.5049	2.5e-14	4.92e-12	ASTN2	astrotactin 2
ENSG00000158258	507.82	858.53	CLSTN2	-0.7585	2.98e-14	5.8e-12	CLSTN2	calsyntenin 2
ENSG00000154065	75.41	190.84	ANKRD29	-1.3362	3.74e-14	7.1e-12	ANKRD29	ankyrin repeat domain 29
ENSG00000151136	97.7	228.59	BTBD11	-1.2285	6.06e-14	1.14e-11	BTBD11	BTB domain containing 11
ENSG00000143434	894.56	1303.84	SEMA6C	-0.5447	6.35e-14	1.19e-11	SEMA6C	semaphorin 6C
ENSG00000255690	1254.18	1804.13	TRIL	-0.5255	7e-14	1.28e-11	TRIL	TLR4 interactor with leucine rich repeats
ENSG00000167767	151.31	306.02	KRT80	-1.0152	1.22e-13	2.19e-11	KRT80	keratin 80
ENSG00000120053	1088.61	725.47	GOT1	0.5889	2.16e-13	3.84e-11	GOT1	glutamic-oxaloacetic transaminase 1
ENSG00000031698	3470.89	1752.97	SARS	0.986	2.64e-13	4.64e-11	SARS	seryl-tRNA synthetase
ENSG00000140105	2532.84	1766.98	WARS	0.5215	3.19e-13	5.5e-11	WARS	tryptophanyl-tRNA synthetase
ENSG00000122254	445.62	694.94	HS3ST2	-0.6416	3.77e-13	6.42e-11	HS3ST2	heparan sulfate-glucosamine 3-sulfotransferase 2
ENSG00000171551	698.67	1041.48	ECEL1	-0.5764	3.96e-13	6.72e-11	ECEL1	endothelin converting enzyme like 1
ENSG00000146278	764.12	1108.03	PNRC1	-0.5362	4.09e-13	6.9e-11	PNRC1	proline rich nuclear receptor coactivator 1
ENSG00000154654	287.33	486.52	NCAM2	-0.7637	4.33e-13	7.26e-11	NCAM2	neural cell adhesion molecule 2
ENSG00000145819	380.01	614.04	ARHGAP26	-0.6921	4.36e-13	7.27e-11	ARHGAP26	Rho GTPase activating protein 26
ENSG00000184613	474	273.8	NELL2	0.7904	5.63e-13	9.21e-11	NELL2	neural EGFL like 2
ENSG00000136235	322.79	150.61	GPNMB	1.0906	5.81e-13	9.46e-11	GPNMB	glycoprotein nmb
ENSG00000146013	352.64	576.61	GFRA3	-0.7065	7.02e-13	1.13e-10	GFRA3	GDNF family receptor alpha 3
ENSG00000147485	403.91	636.71	PXDNL	-0.6577	7.56e-13	1.21e-10	PXDNL	peroxidasin like
ENSG00000196132	388.79	614.16	MYT1	-0.6608	1.28e-12	2e-10	MYT1	myelin transcription factor 1
ENSG00000137558	1273.91	892.58	PI15	0.5122	1.41e-12	2.18e-10	PI15	peptidase inhibitor 15
ENSG00000187840	1659.12	1157.4	EIF4EBP1	0.5224	1.87e-12	2.88e-10	EIF4EBP1	eukaryotic translation initiation factor 4E binding protein 1
ENSG00000132639	910.46	1319.39	SNAP25	-0.5365	2.14e-12	3.24e-10	SNAP25	synaptosome associated protein 25
ENSG00000248498	73.47	12.02	ASNSP1	2.659	2.45e-12	3.69e-10	ASNSP1	asparagine synthetase pseudogene 1
ENSG00000163618	360.82	582.6	CADPS	-0.6913	2.8e-12	4.17e-10	CADPS	calcium dependent secretion activator
ENSG00000162772	261.59	113.67	ATF3	1.2124	4.21e-12	6.05e-10	ATF3	activating transcription factor 3
ENSG00000233016	747.13	498.98	SNHG7	0.5806	4.68e-12	6.69e-10	SNHG7	small nucleolar RNA host gene 7
ENSG00000119973	596.67	897.3	PRLHR	-0.5861	4.89e-12	6.97e-10	PRLHR	prolactin releasing hormone receptor
ENSG00000152910	36.07	136.71	CNTNAP4	-1.9109	6.61e-12	9.06e-10	CNTNAP4	contactin associated protein like 4
ENSG00000122641	1147.06	769.71	INHBA	0.577	8.17e-12	1.12e-09	INHBA	inhibin subunit beta A
ENSG00000215218	337.12	557.27	UBE2QL1	-0.7279	9.43e-12	1.27e-09	UBE2QL1	ubiquitin conjugating enzyme E2 Q family like 1
ENSG00000156804	23.06	92.24	FBXO32	-1.9971	9.59e-12	1.29e-09	FBXO32	F-box protein 32
ENSG00000126500	333.23	583.62	FLRT1	-0.8049	1.73e-11	2.29e-09	FLRT1	fibronectin leucine rich transmembrane protein 1
ENSG00000106034	469.69	718.6	CPED1	-0.6116	1.99e-11	2.6e-09	CPED1	cadherin like and PC-esterase domain containing 1
ENSG00000165879	29.37	100.63	FRAT1	-1.7691	2.48e-11	3.22e-09	FRAT1	FRAT1, WNT signaling pathway regulator
ENSG00000011465	200.8	355.02	DCN	-0.8244	3.24e-11	4.17e-09	DCN	decorin
ENSG00000104419	129.23	266.03	NDRG1	-1.0484	3.33e-11	4.27e-09	NDRG1	N-myc downstream regulated 1
ENSG00000114626	153.09	297.58	ABTB1	-0.955	3.44e-11	4.38e-09	ABTB1	ankyrin repeat and BTB domain containing 1
ENSG00000145244	195.31	347.62	CORIN	-0.8336	3.8e-11	4.76e-09	CORIN	corin, serine peptidase
ENSG00000090238	263.65	437.51	YPEL3	-0.7299	3.81e-11	4.76e-09	YPEL3	yippee like 3
ENSG00000116717	587.94	379.99	GADD45A	0.6309	4.58e-11	5.61e-09	GADD45A	growth arrest and DNA damage inducible alpha
ENSG00000187796	589.94	358.97	CARD9	0.7128	6.83e-11	8.12e-09	CARD9	caspase recruitment domain family member 9
ENSG00000138696	409.2	618.22	BMPR1B	-0.5975	6.92e-11	8.19e-09	BMPR1B	bone morphogenetic protein receptor type 1B
ENSG00000164946	241.71	403.47	FREM1	-0.7422	7.64e-11	9.02e-09	FREM1	FRAS1 related extracellular matrix 1
ENSG00000111981	48.84	4.73	ULBP1	3.4231	7.9e-11	9.27e-09	ULBP1	UL16 binding protein 1
ENSG00000134574	831.91	575.74	DDB2	0.5326	8.61e-11	1e-08	DDB2	damage specific DNA binding protein 2
ENSG00000142627	491.38	304.35	EPHA2	0.693	1.01e-10	1.17e-08	EPHA2	EPH receptor A2
ENSG00000100784	286.43	456.07	RPS6KA5	-0.6715	1.17e-10	1.34e-08	RPS6KA5	ribosomal protein S6 kinase A5
ENSG00000108306	445.2	676.75	FBXL20	-0.6054	1.32e-10	1.49e-08	FBXL20	F-box and leucine rich repeat protein 20
ENSG00000171105	348.3	542.61	INSR	-0.6381	1.34e-10	1.52e-08	INSR	insulin receptor
ENSG00000120699	765.01	525.53	EXOSC8	0.5426	1.37e-10	1.55e-08	EXOSC8	exosome component 8
ENSG00000174307	550.39	347.78	PHLDA3	0.6626	1.44e-10	1.61e-08	PHLDA3	pleckstrin homology like domain family A member 3
ENSG00000006327	152.69	61.49	TNFRSF12A	1.3167	2.34e-10	2.5e-08	TNFRSF12A	TNF receptor superfamily member 12A
ENSG00000251011	617.24	404.73	TMEM108-AS1	0.6105	3.85e-10	3.96e-08	TMEM108-AS1	TMEM108 antisense RNA 1
ENSG00000185262	404.24	605.31	UBALD2	-0.5819	4.57e-10	4.65e-08	UBALD2	UBA like domain containing 2
ENSG00000100889	1747.06	759.73	PCK2	1.2028	4.76e-10	4.83e-08	PCK2	phosphoenolpyruvate carboxykinase 2, mitochondrial
ENSG00000006756	455.68	665.82	ARSD	-0.5482	5.94e-10	5.91e-08	ARSD	arylsulfatase D
ENSG00000119714	226.39	384.98	GPR68	-0.7663	6.16e-10	6.1e-08	GPR68	G protein-coupled receptor 68
ENSG00000181274	104.61	206.91	FRAT2	-0.9852	6.82e-10	6.65e-08	FRAT2	FRAT2, WNT signaling pathway regulator
ENSG00000269893	1152.42	798.2	SNHG8	0.5322	7.46e-10	7.19e-08	SNHG8	small nucleolar RNA host gene 8
ENSG00000128849	314.29	507.57	CGNL1	-0.6957	7.49e-10	7.2e-08	CGNL1	cingulin like 1
ENSG00000140044	139.67	51.43	JDP2	1.445	8.46e-10	8.11e-08	JDP2	Jun dimerization protein 2
ENSG00000116981	357.22	551.29	NT5C1A	-0.6294	1.43e-09	1.31e-07	NT5C1A	5'-nucleotidase, cytosolic IA
ENSG00000167995	92.09	27.67	BEST1	1.7278	1.87e-09	1.7e-07	BEST1	bestrophin 1
ENSG00000196517	219.83	99.95	SLC6A9	1.1448	2.64e-09	2.36e-07	SLC6A9	solute carrier family 6 member 9
ENSG00000187634	445.52	666.78	SAMD11	-0.5814	2.7e-09	2.39e-07	SAMD11	sterile alpha motif domain containing 11
ENSG00000150672	432.94	654.72	DLG2	-0.5992	3.16e-09	2.76e-07	DLG2	discs large MAGUK scaffold protein 2
ENSG00000181019	257.97	142.31	NQO1	0.8606	3.85e-09	3.35e-07	NQO1	NAD(P)H quinone dehydrogenase 1
ENSG00000140961	54.89	9.61	OSGIN1	2.5106	4.04e-09	3.51e-07	OSGIN1	oxidative stress induced growth inhibitor 1
ENSG00000144821	201.21	335.68	MYH15	-0.7427	4.14e-09	3.58e-07	MYH15	myosin heavy chain 15
ENSG00000087842	613.51	417.27	PIR	0.5599	4.8e-09	4.11e-07	PIR	pirin
ENSG00000149809	687.36	1043.2	TM7SF2	-0.6007	6.26e-09	5.3e-07	TM7SF2	transmembrane 7 superfamily member 2
ENSG00000153443	270.57	425.07	UBALD1	-0.6533	6.36e-09	5.37e-07	UBALD1	UBA like domain containing 1
ENSG00000229407	504.14	714.51	AL359853.1	-0.5022	6.67e-09	5.62e-07	AL359853.1	novel transcript
ENSG00000173114	253.2	416.06	LRRN3	-0.7198	6.92e-09	5.82e-07	LRRN3	leucine rich repeat neuronal 3
ENSG00000196998	500.15	727.82	WDR45	-0.5402	6.95e-09	5.83e-07	WDR45	WD repeat domain 45
ENSG00000136933	574.21	392.63	RABEPK	0.5485	7.57e-09	6.33e-07	RABEPK	Rab9 effector protein with kelch motifs
ENSG00000129990	344.03	531.75	SYT5	-0.6246	8.04e-09	6.64e-07	SYT5	synaptotagmin 5
ENSG00000100504	447.69	295.77	PYGL	0.5984	1.02e-08	8.34e-07	PYGL	glycogen phosphorylase L
ENSG00000134323	48.08	119.93	MYCN	-1.3085	1.19e-08	9.73e-07	MYCN	MYCN proto-oncogene, bHLH transcription factor
ENSG00000088970	295.38	488.62	KIZ	-0.7211	1.76e-08	1.4e-06	KIZ	kizuna centrosomal protein
ENSG00000086619	218.84	353.89	ERO1B	-0.6917	2e-08	1.57e-06	ERO1B	endoplasmic reticulum oxidoreductase 1 beta
ENSG00000128283	69.46	20.29	CDC42EP1	1.7853	2.2e-08	1.7e-06	CDC42EP1	CDC42 effector protein 1
ENSG00000149131	297.13	444.71	SERPING1	-0.5813	2.64e-08	2.03e-06	SERPING1	serpin family G member 1
ENSG00000172216	179.18	71.15	CEBPB	1.3391	3.06e-08	2.31e-06	CEBPB	CCAAT enhancer binding protein beta
ENSG00000137968	314.59	485.24	SLC44A5	-0.6233	3.52e-08	2.62e-06	SLC44A5	solute carrier family 44 member 5
ENSG00000115232	255.2	138.97	ITGA4	0.8757	3.57e-08	2.64e-06	ITGA4	integrin subunit alpha 4
ENSG00000133401	144.38	260.28	PDZD2	-0.8501	3.81e-08	2.81e-06	PDZD2	PDZ domain containing 2
ENSG00000184481	288.78	438.87	FOXO4	-0.6027	4.24e-08	3.09e-06	FOXO4	forkhead box O4
ENSG00000178385	400.08	569.34	PLEKHM3	-0.5106	4.86e-08	3.51e-06	PLEKHM3	pleckstrin homology domain containing M3
ENSG00000171408	256.36	399.14	PDE7B	-0.6418	4.88e-08	3.51e-06	PDE7B	phosphodiesterase 7B
ENSG00000166046	44.07	110.7	TCP11L2	-1.337	5.44e-08	3.87e-06	TCP11L2	t-complex 11 like 2
ENSG00000143578	250.04	384.33	CREB3L4	-0.6235	7.14e-08	4.96e-06	CREB3L4	cAMP responsive element binding protein 3 like 4
ENSG00000131080	435.24	291.67	EDA2R	0.5779	8.64e-08	5.89e-06	EDA2R	ectodysplasin A2 receptor
ENSG00000206530	299.07	450.09	CFAP44	-0.5924	1.08e-07	7.23e-06	CFAP44	cilia and flagella associated protein 44
ENSG00000152377	117.37	210.11	SPOCK1	-0.8446	1.43e-07	9.28e-06	SPOCK1	SPARC (osteonectin), cwcv and kazal like domains proteoglycan 1
ENSG00000157680	424.06	606.06	DGKI	-0.5161	1.59e-07	1.02e-05	DGKI	diacylglycerol kinase iota
ENSG00000167037	408.57	601.03	SGSM1	-0.5567	1.72e-07	1.1e-05	SGSM1	small G protein signaling modulator 1
ENSG00000100526	518.63	359.86	CDKN3	0.5255	1.77e-07	1.12e-05	CDKN3	cyclin dependent kinase inhibitor 3
ENSG00000164463	271.31	408.1	CREBRF	-0.5904	1.79e-07	1.13e-05	CREBRF	CREB3 regulatory factor
ENSG00000091879	106.31	193.81	ANGPT2	-0.8657	1.87e-07	1.18e-05	ANGPT2	angiopoietin 2
ENSG00000131094	188.76	301.25	C1QL1	-0.6708	2e-07	1.26e-05	C1QL1	complement C1q like 1
ENSG00000130294	574.38	401.13	KIF1A	0.519	2.52e-07	1.57e-05	KIF1A	kinesin family member 1A
ENSG00000141542	276.1	415.64	RAB40B	-0.5872	2.53e-07	1.57e-05	RAB40B	RAB40B, member RAS oncogene family
ENSG00000114315	179.96	95.93	HES1	0.9071	2.68e-07	1.65e-05	HES1	hes family bHLH transcription factor 1
ENSG00000132003	400.37	585.51	ZSWIM4	-0.5457	3.76e-07	2.24e-05	ZSWIM4	zinc finger SWIM-type containing 4
ENSG00000236404	33.04	4.34	VLDLR-AS1	2.978	3.98e-07	2.36e-05	VLDLR-AS1	VLDLR antisense RNA 1
ENSG00000024862	181.55	288.85	CCDC28A	-0.6674	4.39e-07	2.59e-05	CCDC28A	coiled-coil domain containing 28A
ENSG00000133134	481.62	688.74	BEX2	-0.5168	5.43e-07	3.13e-05	BEX2	brain expressed X-linked 2
ENSG00000143473	196.72	307.81	KCNH1	-0.6437	5.49e-07	3.16e-05	KCNH1	potassium voltage-gated channel subfamily H member 1
ENSG00000148357	101.66	42.13	HMCN2	1.2677	5.94e-07	3.39e-05	HMCN2	hemicentin 2
ENSG00000139597	115.99	209.08	N4BP2L1	-0.8408	5.96e-07	3.39e-05	N4BP2L1	NEDD4 binding protein 2 like 1
ENSG00000165795	343.23	489.61	NDRG2	-0.5108	6.26e-07	3.53e-05	NDRG2	NDRG family member 2
ENSG00000242593	270.98	395.13	AC006148.1	-0.5438	6.51e-07	3.67e-05	AC006148.1	novel transcript
ENSG00000092421	453.58	652.54	SEMA6A	-0.5256	6.95e-07	3.89e-05	SEMA6A	semaphorin 6A
ENSG00000102996	158.79	258.82	MMP15	-0.7081	7.08e-07	3.95e-05	MMP15	matrix metallopeptidase 15
ENSG00000151917	216.98	127.35	BEND6	0.7691	8.01e-07	4.42e-05	BEND6	BEN domain containing 6
ENSG00000182796	322.56	461.99	TMEM198B	-0.5174	8.77e-07	4.81e-05	TMEM198B	transmembrane protein 198B (pseudogene)
ENSG00000171724	152.37	246.42	VAT1L	-0.6944	1.03e-06	5.55e-05	VAT1L	vesicle amine transport 1 like
ENSG00000196338	183.58	285.75	NLGN3	-0.6373	1.08e-06	5.81e-05	NLGN3	neuroligin 3
ENSG00000250337	73.01	27.86	PURPL	1.3927	1.52e-06	7.98e-05	PURPL	p53 upregulated regulator of p53 levels
ENSG00000182463	239.55	364.06	TSHZ2	-0.6103	1.72e-06	8.92e-05	TSHZ2	teashirt zinc finger homeobox 2
ENSG00000242419	402.92	608.93	PCDHGC4	-0.5997	1.77e-06	9.15e-05	PCDHGC4	protocadherin gamma subfamily C, 4
ENSG00000058404	149.41	239.79	CAMK2B	-0.6812	2.28e-06	0.00011578	CAMK2B	calcium/calmodulin dependent protein kinase II beta
ENSG00000165272	155.75	83.66	AQP3	0.8975	2.52e-06	0.00012669	AQP3	aquaporin 3 (Gill blood group)
ENSG00000041353	59.68	120.4	RAB27B	-1.0225	2.88e-06	0.00014316	RAB27B	RAB27B, member RAS oncogene family
ENSG00000157388	103.96	179.84	CACNA1D	-0.7935	2.93e-06	0.00014562	CACNA1D	calcium voltage-gated channel subunit alpha1 D
ENSG00000221930	65.04	127.68	FAM45BP	-0.978	3.29e-06	0.00016116	FAM45BP	family with sequence similarity 45 member B, pseudogene
ENSG00000265282	92.04	169.27	AC005828.4	-0.871	3.69e-06	0.0001785	AC005828.4	novel transcript
ENSG00000101955	152.54	82.65	SRPX	0.879	4.43e-06	0.00021172	SRPX	sushi repeat containing protein X-linked
ENSG00000198576	275.39	160.96	ARC	0.7684	4.87e-06	0.0002314	ARC	activity regulated cytoskeleton associated protein
ENSG00000084453	171.48	265.6	SLCO1A2	-0.6326	6.27e-06	0.00028666	SLCO1A2	solute carrier organic anion transporter family member 1A2
ENSG00000188816	94.97	40.55	HMX2	1.2334	6.33e-06	0.00028916	HMX2	H6 family homeobox 2
ENSG00000113578	79.01	145.71	FGF1	-0.8823	6.44e-06	0.00029299	FGF1	fibroblast growth factor 1
ENSG00000148400	321.56	215.85	NOTCH1	0.5804	6.52e-06	0.00029619	NOTCH1	notch 1
ENSG00000109205	61.73	21.56	ODAM	1.5219	6.97e-06	0.00031371	ODAM	odontogenic, ameloblast associated
ENSG00000059728	227.93	333.94	MXD1	-0.5517	7.22e-06	0.00032275	MXD1	MAX dimerization protein 1
ENSG00000135472	274.66	396.36	FAIM2	-0.526	7.38e-06	0.00032877	FAIM2	Fas apoptotic inhibitory molecule 2
ENSG00000146469	83.38	36.13	VIP	1.1977	7.56e-06	0.00033567	VIP	vasoactive intestinal peptide
ENSG00000122420	41.92	10.67	PTGFR	1.9984	7.8e-06	0.00034471	PTGFR	prostaglandin F receptor
ENSG00000158445	171.12	262.61	KCNB1	-0.6142	7.97e-06	0.00035106	KCNB1	potassium voltage-gated channel subfamily B member 1
ENSG00000106853	167.28	97.75	PTGR1	0.7715	1.01e-05	0.00043513	PTGR1	prostaglandin reductase 1
ENSG00000129993	57.03	115.34	CBFA2T3	-1.0204	1.03e-05	0.00044265	CBFA2T3	CBFA2/RUNX1 translocation partner 3
ENSG00000260920	309.74	207.8	AL031985.3	0.5829	1.04e-05	0.0004455	AL031985.3	novel transcript, sense overlapping with ZNF643
ENSG00000146700	216.17	324.1	SSC4D	-0.5844	1.12e-05	0.0004737	SSC4D	scavenger receptor cysteine rich family member with 4 domains
ENSG00000184828	244.09	350.69	ZBTB7C	-0.5256	1.21e-05	0.00050604	ZBTB7C	zinc finger and BTB domain containing 7C
ENSG00000198959	273.88	427.12	TGM2	-0.6427	1.38e-05	0.00056727	TGM2	transglutaminase 2
ENSG00000182667	136.66	217.81	NTM	-0.6768	1.51e-05	0.00061808	NTM	neurotrimin
ENSG00000163577	320.37	220.42	EIF5A2	0.5432	1.62e-05	0.0006581	EIF5A2	eukaryotic translation initiation factor 5A2
ENSG00000112406	57.26	110.19	HECA	-0.9438	1.73e-05	0.00069221	HECA	hdc homolog, cell cycle regulator
ENSG00000144857	219.53	314.86	BOC	-0.5216	2.04e-05	0.00080224	BOC	BOC cell adhesion associated, oncogene regulated
ENSG00000162949	143.85	221.62	CAPN13	-0.6207	2.4e-05	0.00092321	CAPN13	calpain 13
ENSG00000239887	199.31	289.71	C1orf226	-0.5422	2.4e-05	0.0009237	C1orf226	chromosome 1 open reading frame 226
ENSG00000102057	169.3	253.72	KCND1	-0.5835	2.41e-05	0.00092574	KCND1	potassium voltage-gated channel subfamily D member 1
ENSG00000112164	20.23	54.93	GLP1R	-1.4522	2.43e-05	0.00093429	GLP1R	glucagon like peptide 1 receptor
ENSG00000106484	113.67	187.32	MEST	-0.7148	2.74e-05	0.0010373	MEST	mesoderm specific transcript
ENSG00000175197	192.43	120.35	DDIT3	0.6829	2.82e-05	0.0010625	DDIT3	DNA damage inducible transcript 3
ENSG00000139269	167.45	23.55	INHBE	2.8419	2.9e-05	0.0010918	INHBE	inhibin subunit beta E
ENSG00000155792	101.59	168.82	DEPTOR	-0.7347	3.29e-05	0.0012236	DEPTOR	DEP domain containing MTOR interacting protein
ENSG00000141384	146.96	224.54	TAF4B	-0.6152	3.37e-05	0.0012479	TAF4B	TATA-box binding protein associated factor 4b
ENSG00000111859	70.28	135.81	NEDD9	-0.9524	4.53e-05	0.0016221	NEDD9	neural precursor cell expressed, developmentally down-regulated 9
ENSG00000169891	12.32	39.9	REPS2	-1.6993	4.54e-05	0.0016247	REPS2	RALBP1 associated Eps domain containing 2
ENSG00000211584	338.41	231.17	SLC48A1	0.5539	5.11e-05	0.0018008	SLC48A1	solute carrier family 48 member 1
ENSG00000205534	111.45	50.44	SMG1P2	1.1343	5.81e-05	0.0020077	SMG1P2	SMG1 pseudogene 2
ENSG00000198947	183.25	264.3	DMD	-0.5316	6.62e-05	0.0022507	DMD	dystrophin
ENSG00000109255	263.71	178.76	NMU	0.5627	6.8e-05	0.0023028	NMU	neuromedin U
ENSG00000075426	191.52	123.26	FOSL2	0.6399	6.83e-05	0.0023107	FOSL2	FOS like 2, AP-1 transcription factor subunit
ENSG00000123454	21481.9	31206	DBH	-0.5387	7.24e-05	0.0024342	DBH	dopamine beta-hydroxylase
ENSG00000116761	200.03	122.17	CTH	0.7201	8.01e-05	0.0026385	CTH	cystathionine gamma-lyase
ENSG00000079156	268.7	182.83	OSBPL6	0.5594	9.1e-05	0.0029442	OSBPL6	oxysterol binding protein like 6
ENSG00000147119	96.38	158.48	CHST7	-0.7115	0.00010284	0.0032778	CHST7	carbohydrate sulfotransferase 7
ENSG00000082438	276.56	191.6	COBLL1	0.5291	0.00010903	0.0034418	COBLL1	cordon-bleu WH2 repeat protein like 1
ENSG00000123095	9.35	0	BHLHE41	5.5992	0.00011235	0.0035308	BHLHE41	basic helix-loop-helix family member e41
ENSG00000114529	99.82	53.03	C3orf52	0.904	0.00011983	0.0037289	C3orf52	chromosome 3 open reading frame 52
ENSG00000266524	127.86	206.34	GDF10	-0.689	0.00012422	0.0038407	GDF10	growth differentiation factor 10
ENSG00000148908	145.77	87.45	RGS10	0.7307	0.00012505	0.0038585	RGS10	regulator of G protein signaling 10
ENSG00000256982	56.25	106.24	AC135782.1	-0.9121	0.00012826	0.0039396	AC135782.1	novel transcript
ENSG00000165959	59.28	106.07	CLMN	-0.8388	0.00013949	0.0042373	CLMN	calmin
ENSG00000177989	147.03	223.52	ODF3B	-0.6116	0.00014156	0.0042844	ODF3B	outer dense fiber of sperm tails 3B
ENSG00000147852	142.38	85.11	VLDLR	0.7488	0.00014533	0.0043907	VLDLR	very low density lipoprotein receptor
ENSG00000107954	81.98	136.16	NEURL1	-0.734	0.00014736	0.0044357	NEURL1	neuralized E3 ubiquitin protein ligase 1
ENSG00000184381	86.07	139.97	PLA2G6	-0.6979	0.00016743	0.004919	PLA2G6	phospholipase A2 group VI
ENSG00000152128	48.2	90.36	TMEM163	-0.9112	0.00019407	0.0055971	TMEM163	transmembrane protein 163
ENSG00000119699	99.88	158.13	TGFB3	-0.6604	0.00021138	0.0060383	TGFB3	transforming growth factor beta 3
ENSG00000227719	66.2	114.33	AC006042.1	-0.7851	0.00021402	0.0061085	AC006042.1	novel transcript
ENSG00000151881	249.66	168.81	TMEM267	0.5652	0.00022408	0.0063462	TMEM267	transmembrane protein 267
ENSG00000113083	188.24	122.5	LOX	0.6172	0.0002359	0.0066186	LOX	lysyl oxidase
ENSG00000040608	178.54	115.5	RTN4R	0.6311	0.00024146	0.0067575	RTN4R	reticulon 4 receptor
ENSG00000137872	174.77	249.53	SEMA6D	-0.5199	0.0002476	0.0068885	SEMA6D	semaphorin 6D
ENSG00000099250	60.66	24.61	NRP1	1.3049	0.00025329	0.0070328	NRP1	neuropilin 1
ENSG00000181444	180.48	265.7	ZNF467	-0.551	0.00026201	0.0072465	ZNF467	zinc finger protein 467
ENSG00000100116	214.69	146.11	GCAT	0.5506	0.00026503	0.0072995	GCAT	glycine C-acetyltransferase
ENSG00000050767	23.7	57.64	COL23A1	-1.3043	0.00026807	0.0073709	COL23A1	collagen type XXIII alpha 1 chain
ENSG00000171722	63.51	109.13	SPATA46	-0.7896	0.00028184	0.0076731	SPATA46	spermatogenesis associated 46
ENSG00000228451	60.93	110.64	SDAD1P1	-0.8756	0.00029648	0.0080122	SDAD1P1	SDA1 domain containing 1 pseudogene 1
ENSG00000168505	168.17	255.47	GBX2	-0.5987	0.0003164	0.0084674	GBX2	gastrulation brain homeobox 2
ENSG00000112319	133.35	199.39	EYA4	-0.5837	0.00031869	0.008515	EYA4	EYA transcriptional coactivator and phosphatase 4
ENSG00000029534	117.55	177.61	ANK1	-0.5992	0.00035417	0.0092976	ANK1	ankyrin 1
ENSG00000162989	88.28	48.76	KCNJ3	0.8585	0.00040508	0.010391	KCNJ3	potassium voltage-gated channel subfamily J member 3
ENSG00000158828	175.67	250.29	PINK1	-0.5094	0.00040667	0.010403	PINK1	PTEN induced putative kinase 1
ENSG00000142303	167.67	245.01	ADAMTS10	-0.5429	0.00040624	0.010403	ADAMTS10	ADAM metallopeptidase with thrombospondin type 1 motif 10
ENSG00000184047	112.88	171.75	DIABLO	-0.6109	0.00040975	0.010474	DIABLO	diablo IAP-binding mitochondrial protein
ENSG00000165995	94.29	148.41	CACNB2	-0.6526	0.00043999	0.011143	CACNB2	calcium voltage-gated channel auxiliary subunit beta 2
ENSG00000095637	109.3	165.62	SORBS1	-0.6002	0.00052812	0.012968	SORBS1	sorbin and SH3 domain containing 1
ENSG00000128692	158.41	102.68	EIF2S2P4	0.6199	0.00053301	0.013059	EIF2S2P4	eukaryotic translation initiation factor 2 subunit 2 beta pseudogene 4
ENSG00000283538	10.6	31.64	AC005972.3	-1.5636	0.00053591	0.013111	AC005972.3	novel transcript
ENSG00000120645	136.14	197.03	IQSEC3	-0.5365	0.00056166	0.01359	IQSEC3	IQ motif and Sec7 domain 3
ENSG00000259877	130.49	190.27	AC009113.1	-0.5445	0.00062176	0.014805	AC009113.1	novel transcript, antisense to ZNF778
ENSG00000117525	127.68	188.49	F3	-0.5561	0.00062811	0.014946	F3	coagulation factor III, tissue factor
ENSG00000220494	5.94	22.5	YAP1P1	-1.9208	0.00064958	0.015335	YAP1P1	Yes associated protein 1 pseudogene 1
ENSG00000143858	67.86	117.86	SYT2	-0.798	0.00065119	0.015362	SYT2	synaptotagmin 2
ENSG00000269335	179.83	107.36	IKBKG	0.7354	0.00066411	0.015634	IKBKG	inhibitor of nuclear factor kappa B kinase subunit gamma
ENSG00000108846	62.87	30.42	ABCC3	1.0444	0.00066497	0.015643	ABCC3	ATP binding cassette subfamily C member 3
ENSG00000136161	112.09	168.82	RCBTB2	-0.5972	0.00068316	0.016035	RCBTB2	RCC1 and BTB domain containing protein 2
ENSG00000175097	214.02	149.26	RAG2	0.5243	0.0007043	0.016498	RAG2	recombination activating 2
ENSG00000166793	26.38	57.87	YPEL4	-1.1347	0.00074757	0.017249	YPEL4	yippee like 4
ENSG00000168811	58.92	28.93	IL12A	1.0244	0.00082254	0.018788	IL12A	interleukin 12A
ENSG00000181215	9.47	29.65	C4orf50	-1.6354	0.00083815	0.019065	C4orf50	chromosome 4 open reading frame 50
ENSG00000250979	49.76	88.2	AC022905.1	-0.8312	0.00084729	0.019207	AC022905.1	transient receptor potential cation channel subfamily A member 1 pseudogene
ENSG00000124440	62.97	110.25	HIF3A	-0.8034	0.00085245	0.019284	HIF3A	hypoxia inducible factor 3 subunit alpha
ENSG00000188487	11.74	0.74	INSC	4.0637	0.00086627	0.019485	INSC	INSC, spindle orientation adaptor protein
ENSG00000253716	150.44	98.75	MINCR	0.6105	0.00089109	0.019954	MINCR	MYC-induced long non-coding RNA
ENSG00000149925	233.64	162.58	ALDOA	0.5297	0.00089486	0.020024	ALDOA	aldolase, fructose-bisphosphate A
ENSG00000121440	58.74	99.68	PDZRN3	-0.7697	0.00089863	0.020095	PDZRN3	PDZ domain containing ring finger 3
ENSG00000015568	26.43	7.2	RGPD5	1.8688	0.00090583	0.020214	RGPD5	RANBP2-like and GRIP domain containing 5
ENSG00000146285	49.47	86.81	SCML4	-0.8082	0.00091483	0.020361	SCML4	Scm polycomb group protein like 4
ENSG00000166664	147.25	213.43	CHRFAM7A	-0.5345	0.0009349	0.02071	CHRFAM7A	CHRNA7 (exons 5-10) and FAM7A (exons A-E) fusion
ENSG00000168398	27.74	9.2	BDKRB2	1.6137	0.00095519	0.021103	BDKRB2	bradykinin receptor B2
ENSG00000226419	157.64	104.9	SLC16A1-AS1	0.5894	0.00098589	0.021608	SLC16A1-AS1	SLC16A1 antisense RNA 1
ENSG00000260296	52.74	92.63	AC095057.3	-0.8029	0.00099658	0.021784	AC095057.3	novel transcript, overlapping N4BP2
ENSG00000109705	9.69	28.93	NKX3-2	-1.5647	0.0010406	0.022523	NKX3-2	NK3 homeobox 2
ENSG00000168918	39.96	16.6	INPP5D	1.2818	0.0010881	0.023429	INPP5D	inositol polyphosphate-5-phosphatase D
ENSG00000204091	86.39	133.56	TDRG1	-0.6306	0.0012328	0.026052	TDRG1	testis development related 1
ENSG00000185838	166.13	113.59	GNB1L	0.5449	0.0012382	0.026134	GNB1L	G protein subunit beta 1 like
ENSG00000215417	64.49	104.14	MIR17HG	-0.6967	0.0012431	0.026202	MIR17HG	miR-17-92a-1 cluster host gene
ENSG00000253659	9.31	28.58	AC138646.1	-1.6039	0.0013516	0.027993	AC138646.1	novel transcript
ENSG00000082196	77.26	121.31	C1QTNF3	-0.6559	0.0014264	0.029318	C1QTNF3	C1q and TNF related 3
ENSG00000254701	56.37	105.51	AC138866.2	-0.9057	0.0014836	0.030306	AC138866.2	glucuronidase, beta (GUSB) pseudogene
ENSG00000143013	124.04	184.18	LMO4	-0.5614	0.0015504	0.031457	LMO4	LIM domain only 4
ENSG00000167074	149.93	101.58	TEF	0.5577	0.0015551	0.031512	TEF	TEF, PAR bZIP transcription factor
ENSG00000143816	6.49	0	WNT9A	5.0595	0.0015648	0.031627	WNT9A	Wnt family member 9A
ENSG00000170412	135.86	192.38	GPRC5C	-0.5053	0.0015843	0.031912	GPRC5C	G protein-coupled receptor class C group 5 member C
ENSG00000205086	52.51	88.16	C2orf91	-0.743	0.0016065	0.032238	C2orf91	chromosome 2 open reading frame 91
ENSG00000188523	20.97	47.44	CFAP77	-1.1786	0.0017334	0.034388	CFAP77	cilia and flagella associated protein 77
ENSG00000135363	43.64	76.4	LMO2	-0.8037	0.0017502	0.03466	LMO2	LIM domain only 2
ENSG00000179813	2	12.86	FAM216B	-2.7443	0.0019164	0.037412	FAM216B	family with sequence similarity 216 member B
ENSG00000120057	4.87	18.72	SFRP5	-1.9212	0.0021337	0.040905	SFRP5	secreted frizzled related protein 5
ENSG00000197568	125.71	80.69	HHLA3	0.6361	0.0022726	0.043019	HHLA3	HERV-H LTR-associating 3
ENSG00000185291	42.33	18.29	IL3RA	1.1953	0.0022783	0.043103	IL3RA	interleukin 3 receptor subunit alpha
ENSG00000218227	86.63	50.5	AC136632.1	0.7812	0.0024142	0.045156	AC136632.1	ribosomal protein L19 (RPL19) pseudogene
ENSG00000255624	56.63	28.25	AC073585.1	0.9983	0.0024275	0.045329	AC073585.1	chromosome 10 open reading frame 88 (C10orf88) pseudogene
ENSG00000189299	128.33	181.6	FOXR2	-0.5005	0.0024677	0.045795	FOXR2	forkhead box R2
ENSG00000170577	33.52	62.94	SIX2	-0.9096	0.0025021	0.046237	SIX2	SIX homeobox 2
ENSG00000185442	110.43	158.83	FAM174B	-0.5194	0.0026894	0.049028	FAM174B	family with sequence similarity 174 member B
ENSG00000285744	29.5	55.95	AC083837.2	-0.9233	0.0027201	0.049479	AC083837.2	novel transcript
ENSG00000143196	58.05	29.96	DPT	0.9389	0.0027837	0.050496	DPT	dermatopontin
ENSG00000108924	41.7	19.27	HLF	1.1058	0.0028507	0.05129	HLF	HLF, PAR bZIP transcription factor
ENSG00000224261	7.56	0.35	RPSAP18	4.337	0.002874	0.051597	RPSAP18	ribosomal protein SA pseudogene 18
ENSG00000167550	42.46	73.19	RHEBL1	-0.7814	0.0030311	0.053918	RHEBL1	RHEB like 1
ENSG00000258136	6.25	20.01	AC007622.2	-1.673	0.0031705	0.055679	AC007622.2	uncharacterized LOC101929162
ENSG00000105792	134.88	201.34	CFAP69	-0.5708	0.0032182	0.056397	CFAP69	cilia and flagella associated protein 69
ENSG00000265096	89.96	55.38	C1QTNF1-AS1	0.6938	0.0032229	0.05645	C1QTNF1-AS1	C1QTNF1 antisense RNA 1
ENSG00000197442	80.45	120.55	MAP3K5	-0.5872	0.003275	0.057208	MAP3K5	mitogen-activated protein kinase kinase kinase 5
ENSG00000136960	82.51	125.62	ENPP2	-0.6109	0.0032793	0.057225	ENPP2	ectonucleotide pyrophosphatase/phosphodiesterase 2
ENSG00000115290	139.7	94.09	GRB14	0.5673	0.0033166	0.057602	GRB14	growth factor receptor bound protein 14
ENSG00000165029	18.66	40.26	ABCA1	-1.1208	0.0033899	0.058585	ABCA1	ATP binding cassette subfamily A member 1
ENSG00000166689	150.09	104.75	PLEKHA7	0.5189	0.00365	0.06168	PLEKHA7	pleckstrin homology domain containing A7
ENSG00000223949	72.52	110.78	ROR1-AS1	-0.6113	0.0036839	0.062121	ROR1-AS1	ROR1 antisense RNA 1
ENSG00000214455	94.03	59.85	RCN1P2	0.6576	0.0037009	0.062264	RCN1P2	reticulocalbin 1 pseudogene 2
ENSG00000165300	133.65	91.33	SLITRK5	0.5485	0.003696	0.062264	SLITRK5	SLIT and NTRK like family member 5
ENSG00000260708	87.34	54.09	AL118516.1	0.6909	0.003739	0.062825	AL118516.1	novel transcript, antisense to TBC1D22A
ENSG00000197472	51.03	26.86	ZNF695	0.9224	0.0037509	0.06293	ZNF695	zinc finger protein 695
ENSG00000139174	84.34	125.5	PRICKLE1	-0.5825	0.0037826	0.063332	PRICKLE1	prickle planar cell polarity protein 1
ENSG00000175592	30.65	11.84	FOSL1	1.3758	0.0037948	0.063441	FOSL1	FOS like 1, AP-1 transcription factor subunit
ENSG00000074590	49.3	82.61	NUAK1	-0.7361	0.0038672	0.06439	NUAK1	NUAK family kinase 1
ENSG00000049192	78.97	118.28	ADAMTS6	-0.578	0.0040405	0.066704	ADAMTS6	ADAM metallopeptidase with thrombospondin type 1 motif 6
ENSG00000260949	17.02	4.29	AP006545.1	2.0239	0.0043082	0.070421	AP006545.1	novel transcript, overlapping to EIF4EBP1
ENSG00000109927	98.21	142.34	TECTA	-0.5282	0.0043493	0.070918	TECTA	tectorin alpha
ENSG00000280623	14.96	34.95	PCAT14	-1.2056	0.0044311	0.071932	PCAT14	prostate cancer associated transcript 14
ENSG00000153993	111.45	72.92	SEMA3D	0.6107	0.0047061	0.075323	SEMA3D	semaphorin 3D
ENSG00000138639	31.85	57.27	ARHGAP24	-0.8538	0.0048351	0.076977	ARHGAP24	Rho GTPase activating protein 24
ENSG00000188092	264.49	121.01	GPR89B	1.1292	0.0048618	0.077364	GPR89B	G protein-coupled receptor 89B
ENSG00000016402	106.78	151.28	IL20RA	-0.5052	0.0049554	0.078552	IL20RA	interleukin 20 receptor subunit alpha
ENSG00000114656	38.47	17.75	KIAA1257	1.1	0.0049618	0.078616	KIAA1257	KIAA1257
ENSG00000123329	30.68	13.16	ARHGAP9	1.2434	0.0050502	0.079559	ARHGAP9	Rho GTPase activating protein 9
ENSG00000164850	97.18	139.94	GPER1	-0.5322	0.0050944	0.080064	GPER1	G protein-coupled estrogen receptor 1
ENSG00000279667	17.58	4.87	AL603839.4	1.8455	0.0051393	0.080625	AL603839.4	TEC
ENSG00000243574	62.06	99.53	AC006148.2	-0.6793	0.0051399	0.080625	AC006148.2	novel transcript
ENSG00000108187	127.16	180.2	PBLD	-0.5009	0.0051794	0.081053	PBLD	phenazine biosynthesis like protein domain containing
ENSG00000078081	27.26	10.91	LAMP3	1.3355	0.0052008	0.081349	LAMP3	lysosomal associated membrane protein 3
ENSG00000170293	73.15	43.23	CMTM8	0.7498	0.0052707	0.082171	CMTM8	CKLF like MARVEL transmembrane domain containing 8
ENSG00000157404	7.25	21.61	KIT	-1.5481	0.0053167	0.082731	KIT	KIT proto-oncogene receptor tyrosine kinase
ENSG00000136048	113.46	77.01	DRAM1	0.5619	0.0055159	0.084912	DRAM1	DNA damage regulated autophagy modulator 1
ENSG00000119411	28.42	11.42	BSPRY	1.2978	0.0055724	0.085424	BSPRY	B-box and SPRY domain containing
ENSG00000154175	46.8	75.74	ABI3BP	-0.6949	0.0056859	0.086881	ABI3BP	ABI family member 3 binding protein
ENSG00000233885	33.22	59.21	YEATS2-AS1	-0.8381	0.0060788	0.091323	YEATS2-AS1	YEATS2 antisense RNA 1
ENSG00000265203	11.99	28.23	RBP3	-1.2564	0.0060868	0.091396	RBP3	retinol binding protein 3
ENSG00000176697	17.4	36.7	BDNF	-1.0634	0.0061204	0.091739	BDNF	brain derived neurotrophic factor
ENSG00000087495	83.1	120.82	PHACTR3	-0.537	0.0061924	0.092525	PHACTR3	phosphatase and actin regulator 3
ENSG00000144460	53.24	29.31	NYAP2	0.8534	0.0062007	0.092607	NYAP2	neuronal tyrosine-phosphorylated phosphoinositide-3-kinase adaptor 2
ENSG00000213171	8.31	24.52	LINGO4	-1.5458	0.0062368	0.092936	LINGO4	leucine rich repeat and Ig domain containing 4
ENSG00000116990	87.56	130.46	MYCL	-0.5707	0.0062894	0.093552	MYCL	MYCL proto-oncogene, bHLH transcription factor
ENSG00000197558	86.46	124.31	SSPO	-0.5275	0.0064373	0.095279	SSPO	SCO-spondin
ENSG00000260317	55.54	88.32	AC009812.4	-0.6758	0.0066116	0.097163	AC009812.4	novel transcript
ENSG00000172461	140.65	97.42	FUT9	0.528	0.0069331	0.10095	FUT9	fucosyltransferase 9
ENSG00000198838	67.41	101.66	RYR3	-0.5892	0.0069778	0.10128	RYR3	ryanodine receptor 3
ENSG00000188385	54.38	84.51	JAKMIP3	-0.6396	0.0071335	0.103	JAKMIP3	Janus kinase and microtubule interacting protein 3
ENSG00000111339	0.63	7.67	ART4	-3.6012	0.0071625	0.10328	ART4	ADP-ribosyltransferase 4 (Dombrock blood group)
ENSG00000228878	94.56	60.1	SEPT7-AS1	0.6404	0.0072923	0.1047	SEPT7-AS1	SEPT7 antisense RNA 1 (head to head)
ENSG00000101542	28.42	12.25	CDH20	1.2011	0.0073475	0.10526	CDH20	cadherin 20
ENSG00000216819	70.35	42.21	TUBB2BP1	0.738	0.0077763	0.1096	TUBB2BP1	tubulin beta 2B class IIb pseudogene 1
ENSG00000239523	45.96	24.52	MYLK-AS1	0.903	0.0078999	0.11101	MYLK-AS1	MYLK antisense RNA 1
ENSG00000159314	79.16	116.65	ARHGAP27	-0.5586	0.0079476	0.11149	ARHGAP27	Rho GTPase activating protein 27
ENSG00000183801	21.55	41.58	OLFML1	-0.9455	0.0080142	0.11224	OLFML1	olfactomedin like 1
ENSG00000235448	16.45	5.01	LURAP1L-AS1	1.7477	0.0081706	0.1137	LURAP1L-AS1	LURAP1L antisense RNA 1
ENSG00000148057	118.74	81.81	IDNK	0.5308	0.0082705	0.11471	IDNK	IDNK, gluconokinase
ENSG00000226088	8.8	1.14	AL158839.1	3.0405	0.008422	0.11632	AL158839.1	novel transcript
ENSG00000162804	46.43	74.6	SNED1	-0.6819	0.0084331	0.11643	SNED1	sushi, nidogen and EGF like domains 1
ENSG00000172062	431.5	666.54	SMN1	-0.6278	0.0085852	0.11774	SMN1	survival of motor neuron 1, telomeric
ENSG00000150907	11.31	26.56	FOXO1	-1.2303	0.0086142	0.11809	FOXO1	forkhead box O1
ENSG00000139890	76.03	112.88	REM2	-0.5731	0.0086933	0.11879	REM2	RRAD and GEM like GTPase 2
ENSG00000170458	31.35	14.01	CD14	1.183	0.0087162	0.11899	CD14	CD14 molecule
ENSG00000251192	97.55	140.28	ZNF674	-0.5125	0.0087515	0.11935	ZNF674	zinc finger protein 674
ENSG00000248174	103.48	149.53	LINC02268	-0.5308	0.0088073	0.11984	LINC02268	long intergenic non-protein coding RNA 2268
ENSG00000273997	0.31	5.73	AL355365.1	-4.0629	0.0088523	0.12015	AL355365.1	heat shock 70kDa protein 8 (HSPA8) pseudogene
ENSG00000274204	0.6	7.58	AL138689.1	-3.6235	0.0088949	0.12059	AL138689.1	novel transcript, sense intronic to EFNB2
ENSG00000102924	57.67	89.13	CBLN1	-0.6273	0.0089469	0.12114	CBLN1	cerebellin 1 precursor
ENSG00000279071	0	3.95	AC073592.3	-4.4858	0.0093512	0.12513	AC073592.3	novel transcript
ENSG00000107796	63.56	38.04	ACTA2	0.7468	0.0096587	0.12857	ACTA2	actin, alpha 2, smooth muscle, aorta
ENSG00000164849	5.44	17.49	GPR146	-1.6574	0.0096765	0.12875	GPR146	G protein-coupled receptor 146
ENSG00000187486	60.71	36.47	KCNJ11	0.7418	0.009711	0.12895	KCNJ11	potassium voltage-gated channel subfamily J member 11
ENSG00000150551	35.21	16.6	LYPD1	1.0849	0.0097341	0.12912	LYPD1	LY6/PLAUR domain containing 1
ENSG00000282840	4.03	0	AC004554.2	4.3937	0.0098256	0.12986	AC004554.2	novel transcript
ENSG00000152779	11.17	26.72	SLC16A12	-1.2418	0.0098309	0.12986	SLC16A12	solute carrier family 16 member 12
ENSG00000143416	16.48	34.1	SELENBP1	-1.0463	0.0098397	0.12993	SELENBP1	selenium binding protein 1
ENSG00000232445	15.11	4.64	AC006329.1	1.7284	0.0098747	0.13023	AC006329.1	novel transcript
ENSG00000164326	4.98	16.03	CARTPT	-1.6659	0.0099195	0.13062	CARTPT	CART prepropeptide
ENSG00000225857	62.51	94.8	AL162431.1	-0.604	0.0099959	0.13105	AL162431.1	novel transcript
ENSG00000171867	28.7	12.31	PRNP	1.2258	0.0099953	0.13105	PRNP	prion protein
ENSG00000026508	125.19	88.12	CD44	0.5093	0.010053	0.13158	CD44	CD44 molecule (Indian blood group)
ENSG00000174279	27.68	49.61	EVX2	-0.8325	0.010058	0.1316	EVX2	even-skipped homeobox 2
ENSG00000237517	121.69	82.88	DGCR5	0.5479	0.010062	0.13161	DGCR5	DiGeorge syndrome critical region gene 5
ENSG00000230267	42.76	70.85	HERC2P4	-0.7394	0.010163	0.1324	HERC2P4	hect domain and RLD 2 pseudogene 4
ENSG00000171517	125.99	89.07	LPAR3	0.5036	0.010204	0.13283	LPAR3	lysophosphatidic acid receptor 3
ENSG00000144655	60.35	34.55	CSRNP1	0.8104	0.010658	0.1375	CSRNP1	cysteine and serine rich nuclear protein 1
ENSG00000078725	29.62	51.66	BRINP1	-0.8041	0.010668	0.13752	BRINP1	BMP/retinoic acid inducible neural specific 1
ENSG00000254162	29.89	52.68	AC009812.3	-0.8308	0.010951	0.14012	AC009812.3	novel transcript
ENSG00000255062	36.77	60.26	AP001318.2	-0.7162	0.011014	0.14067	AP001318.2	novel transcript, antisense to DCPS and TIRAP
ENSG00000223611	2.19	10.11	SUPT20HL2	-2.1969	0.011259	0.14329	SUPT20HL2	SUPT20H like 2
ENSG00000151117	67.72	98.93	TMEM86A	-0.5481	0.011319	0.14374	TMEM86A	transmembrane protein 86A
ENSG00000144645	67.4	100.21	OSBPL10	-0.5653	0.011448	0.14503	OSBPL10	oxysterol binding protein like 10
ENSG00000255983	71.95	104.19	AC007848.1	-0.5317	0.011525	0.14572	AC007848.1	novel transcript
ENSG00000139971	6.01	17.48	ARMH4	-1.5306	0.011623	0.14674	ARMH4	armadillo-like helical domain containing 4
ENSG00000272143	61.13	36.35	FGF14-AS2	0.748	0.011716	0.14737	FGF14-AS2	FGF14 antisense RNA 2
ENSG00000273108	11.04	25.15	AL121929.2	-1.1964	0.011727	0.14743	AL121929.2	novel transcript, antisense to SH3PXD2A
ENSG00000152818	25.54	45.35	UTRN	-0.8286	0.012032	0.15058	UTRN	utrophin
ENSG00000207739	36.33	18.91	MIR218-2	0.9523	0.012052	0.15076	MIR218-2	microRNA 218-2
ENSG00000159307	36.85	60.57	SCUBE1	-0.7214	0.012246	0.15239	SCUBE1	signal peptide, CUB domain and EGF like domain containing 1
ENSG00000225755	3.85	0	AL451063.1	4.3204	0.012265	0.15251	AL451063.1	tRNA nucleotidyl transferase, CCA-adding, 1 (TRNT1) pseudogene
ENSG00000175868	39.5	20.9	CALCB	0.9168	0.012288	0.15267	CALCB	calcitonin related polypeptide beta
ENSG00000267909	19.9	38.07	CCDC177	-0.9543	0.012449	0.15415	CCDC177	coiled-coil domain containing 177
ENSG00000280135	26.97	47.07	AL096816.1	-0.804	0.012905	0.15815	AL096816.1	TEC
ENSG00000226604	15.86	32.21	PAPPA-AS2	-1.0353	0.012994	0.15906	PAPPA-AS2	PAPPA antisense RNA 2
ENSG00000231528	3.15	12.16	FAM225A	-1.9358	0.013408	0.16304	FAM225A	family with sequence similarity 225 member A
ENSG00000187010	4.15	13.78	RHD	-1.7532	0.013419	0.16311	RHD	Rh blood group D antigen
ENSG00000110002	5.32	17.12	VWA5A	-1.7197	0.013726	0.16606	VWA5A	von Willebrand factor A domain containing 5A
ENSG00000121075	26.55	12.13	TBX4	1.1302	0.013864	0.16751	TBX4	T-box 4
ENSG00000129910	27.21	47.98	CDH15	-0.8146	0.01413	0.16957	CDH15	cadherin 15
ENSG00000099260	42.62	23.6	PALMD	0.8507	0.01416	0.16987	PALMD	palmdelphin
ENSG00000151322	62.11	37.9	NPAS3	0.7086	0.014747	0.17551	NPAS3	neuronal PAS domain protein 3
ENSG00000188505	0.28	5.04	NCCRP1	-3.8748	0.014808	0.17604	NCCRP1	non-specific cytotoxic cell receptor protein 1 homolog (zebrafish)
ENSG00000256341	1.54	8.98	AP006333.1	-2.5102	0.015137	0.17887	AP006333.1	novel transcript
ENSG00000163219	0.94	7.63	ARHGAP25	-3.025	0.015164	0.17899	ARHGAP25	Rho GTPase activating protein 25
ENSG00000115596	35.1	58.22	WNT6	-0.7283	0.01518	0.17912	WNT6	Wnt family member 6
ENSG00000250914	0	3.51	AC139783.2	-4.3224	0.015201	0.1793	AC139783.2	proteasome (prosome, macropain) 26S subunit, ATPase, 6 (PSMC6) pseudogene
ENSG00000144550	25.53	46.7	CPNE9	-0.8714	0.015308	0.18012	CPNE9	copine family member 9
ENSG00000278603	1.55	8.3	AC245033.3	-2.4061	0.015611	0.18323	AC245033.3	dynamin 1 (DNM1) pseudogene
ENSG00000128342	79.6	52.59	LIF	0.5962	0.015701	0.18409	LIF	LIF, interleukin 6 family cytokine
ENSG00000214336	28.4	49.55	FOXI3	-0.8023	0.015708	0.1841	FOXI3	forkhead box I3
ENSG00000141744	80.85	115.06	PNMT	-0.5085	0.015777	0.18478	PNMT	phenylethanolamine N-methyltransferase
ENSG00000233695	62.14	37.83	GAS6-AS1	0.7039	0.016042	0.18701	GAS6-AS1	GAS6 antisense RNA 1
ENSG00000268896	0.6	6.2	AC009955.3	-3.3202	0.016107	0.18744	AC009955.3	novel transcript, antisense to TMEM198
ENSG00000236714	23.77	42.1	LINC01844	-0.83	0.016137	0.18774	LINC01844	long intergenic non-protein coding RNA 1844
ENSG00000249637	23.84	10.58	AC008438.1	1.1635	0.016166	0.18793	AC008438.1	novel transcript
ENSG00000100583	62.5	93.59	SAMD15	-0.5796	0.016281	0.18868	SAMD15	sterile alpha motif domain containing 15
ENSG00000249619	0.31	4.85	HMGN1P13	-3.8319	0.016484	0.19049	HMGN1P13	high mobility group nucleosome binding domain 1 pseudogene 13
ENSG00000171124	7.52	0.96	FUT3	2.9049	0.016678	0.19237	FUT3	fucosyltransferase 3 (Lewis blood group)
ENSG00000256417	50.8	77.25	AC006206.2	-0.6048	0.016862	0.19418	AC006206.2	novel transcript
ENSG00000225246	2.63	10.36	RPS2P1	-2.014	0.017031	0.19578	RPS2P1	ribosomal protein S2 pseudogene 1
ENSG00000255434	18.65	36.34	AP001922.6	-0.9525	0.017123	0.19671	AP001922.6	novel transcript
ENSG00000259326	1.24	7.54	AC116158.1	-2.5927	0.017533	0.20065	AC116158.1	novel transcript, antisense to RASGRP1
ENSG00000131055	44.52	70.15	COX4I2	-0.6432	0.01761	0.20112	COX4I2	cytochrome c oxidase subunit 4I2
ENSG00000182050	13.17	27.13	MGAT4C	-1.0531	0.017987	0.20429	MGAT4C	MGAT4 family member C
ENSG00000185834	76.71	49.01	RPL12P4	0.6338	0.017984	0.20429	RPL12P4	ribosomal protein L12 pseudogene 4
ENSG00000283972	14.5	4.71	AP000550.4	1.599	0.018032	0.20458	AP000550.4	gamma-glutamyltransferase 5 (GGT5) pseudogene
ENSG00000176769	3.74	0	TCERG1L	4.2635	0.018095	0.20502	TCERG1L	transcription elongation regulator 1 like
ENSG00000204241	34.13	55.48	AP000911.1	-0.7014	0.01812	0.20524	AP000911.1	uncharacterized LOC100128239
ENSG00000166183	0	3.53	ASPG	-4.3318	0.018238	0.20622	ASPG	asparaginase
ENSG00000266903	4.95	0.31	AC243964.2	3.7305	0.018314	0.20643	AC243964.2	novel transcript, antisense to CEACAM16, CEACAM19, PVR & IGSF23
ENSG00000251402	3.46	0	FAM90A25P	4.1715	0.018349	0.20659	FAM90A25P	family with sequence similarity 90 member A25, pseudogene
ENSG00000253816	48.08	74.21	AC138866.1	-0.6226	0.018634	0.20906	AC138866.1	glucuronidase, beta (GUSB) pseudogene
ENSG00000095752	42.54	23.97	IL11	0.8261	0.01864	0.20906	IL11	interleukin 11
ENSG00000253200	39.26	61.58	AC037459.3	-0.6496	0.018651	0.20911	AC037459.3	novel transcript, antisense to KIAA1967
ENSG00000267698	7.13	1.01	AC002116.2	2.7982	0.018673	0.20928	AC002116.2	uncharacterized LOC101927572
ENSG00000258875	31.81	52.89	AL135818.1	-0.7244	0.018778	0.20974	AL135818.1	novel transcript, antisense to GPR68
ENSG00000074047	47.86	72.07	GLI2	-0.5934	0.018806	0.20991	GLI2	GLI family zinc finger 2
ENSG00000279718	3.54	12.18	SNX18P12	-1.8064	0.018867	0.21012	SNX18P12	sorting nexin 18 pseudogene 12
ENSG00000254682	99.38	68.14	AP002387.1	0.5494	0.018932	0.21061	AP002387.1	novel transcript
ENSG00000182379	22.61	9.67	NXPH4	1.2432	0.018941	0.21062	NXPH4	neurexophilin 4
ENSG00000134326	13.97	29.64	CMPK2	-1.1025	0.019007	0.21109	CMPK2	cytidine/uridine monophosphate kinase 2
ENSG00000183715	11.57	24.75	OPCML	-1.1063	0.019367	0.21337	OPCML	opioid binding protein/cell adhesion molecule like
ENSG00000179304	38.06	4.78	FAM156B	3.0039	0.019426	0.21373	FAM156B	family with sequence similarity 156 member B
ENSG00000136943	102.95	69.86	CTSV	0.559	0.019433	0.21373	CTSV	cathepsin V
ENSG00000265298	55.65	83.88	AC132812.1	-0.5876	0.01953	0.21438	AC132812.1	U5 small nuclear ribonucleoprotein 200 kDa helicase pseudogene
ENSG00000120440	33.62	17.17	TTLL2	0.97	0.019611	0.21505	TTLL2	tubulin tyrosine ligase like 2
ENSG00000256628	43.07	67.72	ZBTB11-AS1	-0.6535	0.019618	0.21506	ZBTB11-AS1	ZBTB11 antisense RNA 1
ENSG00000140459	84.22	56.84	CYP11A1	0.5623	0.019693	0.21574	CYP11A1	cytochrome P450 family 11 subfamily A member 1
ENSG00000169129	42.58	66.83	AFAP1L2	-0.6495	0.01977	0.21629	AFAP1L2	actin filament associated protein 1 like 2
ENSG00000069399	90.33	62.67	BCL3	0.5262	0.019805	0.21646	BCL3	B cell CLL/lymphoma 3
ENSG00000113070	109.71	76.63	HBEGF	0.5063	0.020255	0.22029	HBEGF	heparin binding EGF like growth factor
ENSG00000259985	55.25	81.79	AC017100.1	-0.5601	0.020494	0.22211	AC017100.1	novel transcript, antisense to B4GALT6
ENSG00000253194	15.3	31.67	AL137009.1	-1.0272	0.020554	0.22244	AL137009.1	novel transcript, antisense to FAM184A
ENSG00000164175	8.91	20.6	SLC45A2	-1.2257	0.020789	0.22461	SLC45A2	solute carrier family 45 member 2
ENSG00000276118	8.42	1.31	AC242852.1	2.6483	0.020881	0.22539	AC242852.1	transmembrane protein 128 (TMEM128) pseudogene
ENSG00000174749	64.61	41.45	FAM241A	0.6416	0.020982	0.22611	FAM241A	family with sequence similarity 241 member A
ENSG00000136383	62.81	90.53	ALPK3	-0.5263	0.020999	0.22622	ALPK3	alpha kinase 3
ENSG00000197815	10.8	23.96	AC122129.1	-1.1825	0.021088	0.22696	AC122129.1	novel transcript, antisense to TOM1L2
ENSG00000276032	16.7	6.31	AL627230.4	1.4209	0.021408	0.22977	AL627230.4	family with sequence similarity 27-like (FAM27L) pseudogene
ENSG00000274615	25.89	10.4	AC233968.1	1.3019	0.021391	0.22977	AC233968.1	aminopeptidase puromycin sensitive pseudogene
ENSG00000119888	59.67	37.14	EPCAM	0.6755	0.021458	0.22998	EPCAM	epithelial cell adhesion molecule
ENSG00000197361	2.49	9.93	FBXL22	-1.9872	0.02146	0.22998	FBXL22	F-box and leucine rich repeat protein 22
ENSG00000277449	13.55	3.85	CEBPB-AS1	1.7684	0.021785	0.23257	CEBPB-AS1	CEBPB antisense RNA 1
ENSG00000106133	86.81	57.87	NSUN5P2	0.5794	0.021833	0.23293	NSUN5P2	NOP2/Sun RNA methyltransferase family member 5 pseudogene 2
ENSG00000178821	75.24	50.34	TMEM52	0.5855	0.021918	0.23372	TMEM52	transmembrane protein 52
ENSG00000106366	53.9	31.23	SERPINE1	0.7839	0.022486	0.23843	SERPINE1	serpin family E member 1
ENSG00000255198	27.74	13.59	SNHG9	1.0587	0.022528	0.23879	SNHG9	small nucleolar RNA host gene 9
ENSG00000261408	34.06	54.21	TEN1-CDK3	-0.6749	0.022632	0.23944	TEN1-CDK3	TEN1-CDK3 readthrough (NMD candidate)
ENSG00000204390	41.6	64.79	HSPA1L	-0.6431	0.022881	0.24092	HSPA1L	heat shock protein family A (Hsp70) member 1 like
ENSG00000189089	7.5	1.36	RIMKLBP1	2.4515	0.023001	0.24171	RIMKLBP1	ribosomal modification protein rimK like family member B pseudogene 1
ENSG00000197584	3.37	0	KCNMB2	4.1406	0.023172	0.24313	KCNMB2	potassium calcium-activated channel subfamily M regulatory beta subunit 2
ENSG00000278703	3.37	0	AC100847.1	4.1406	0.023172	0.24313	AC100847.1	novel transcript
ENSG00000259946	18.77	34.36	BX005019.1	-0.8819	0.023287	0.24396	BX005019.1	novel transcript
ENSG00000267128	13.31	26.99	RNF157-AS1	-1.0138	0.023397	0.24479	RNF157-AS1	RNF157 antisense RNA 1
ENSG00000285973	32.04	55.18	AC063960.2	-0.7737	0.023565	0.24631	AC063960.2	novel transcript, antisense to TACC2
ENSG00000266094	4.3	12.96	RASSF5	-1.6221	0.023584	0.24636	RASSF5	Ras association domain family member 5
ENSG00000215840	6.06	0.61	AL592295.1	3.1718	0.02408	0.25042	AL592295.1	ribosomal protein S2 (RPS2) pseudogene
ENSG00000128271	71.94	102.51	ADORA2A	-0.5121	0.024128	0.2505	ADORA2A	adenosine A2a receptor
ENSG00000140853	61.94	39.48	NLRC5	0.6498	0.024362	0.25233	NLRC5	NLR family CARD domain containing 5
ENSG00000273181	7.5	1.31	AC131235.4	2.469	0.024448	0.25306	AC131235.4	novel transcript
ENSG00000231711	10.93	3.14	LINC00899	1.8079	0.024701	0.25504	LINC00899	long intergenic non-protein coding RNA 899
ENSG00000273855	3.22	0	AC020658.5	4.0623	0.024808	0.25582	AC020658.5	novel transcript, sense intronic to PLCB2
ENSG00000249898	34.83	18.66	MCPH1-AS1	0.893	0.025104	0.25832	MCPH1-AS1	MCPH1 antisense RNA 1
ENSG00000280287	96.41	66.52	AC131212.3	0.5281	0.025553	0.26139	AC131212.3	novel transcript
ENSG00000162461	24.5	41.96	SLC25A34	-0.7694	0.025944	0.26404	SLC25A34	solute carrier family 25 member 34
ENSG00000174226	3.21	0	SNX31	4.0579	0.026161	0.26572	SNX31	sorting nexin 31
ENSG00000274827	28.27	46.71	LINC01297	-0.7196	0.026176	0.26579	LINC01297	long intergenic non-protein coding RNA 1297
ENSG00000228701	0.92	6.55	TNKS2-AS1	-2.7878	0.026261	0.26633	TNKS2-AS1	TNKS2 antisense RNA 1 (head to head)
ENSG00000230183	10.04	2.62	CNOT6LP1	1.8923	0.026299	0.26654	CNOT6LP1	CCR4-NOT transcription complex subunit 6-like pseudogene 1
ENSG00000231738	43.68	25.75	TSPAN19	0.762	0.026437	0.2673	TSPAN19	tetraspanin 19
ENSG00000199497	3.15	0	RNU1-94P	4.0341	0.026438	0.2673	RNU1-94P	RNA, U1 small nuclear 94, pseudogene
ENSG00000278500	13.23	26.21	AC009336.2	-0.9869	0.02657	0.26839	AC009336.2	homeobox D4
ENSG00000258620	0	3.02	AL135838.1	-4.1197	0.026842	0.26998	AL135838.1	novel transcript, intronic to WDR25
ENSG00000273213	6.97	16.92	AC239798.4	-1.2846	0.026954	0.27071	AC239798.4	novel transcript
ENSG00000251661	27.36	13.93	AC136475.1	0.9838	0.026955	0.27071	AC136475.1	novel transcript, antisense to IFITM3
ENSG00000110328	35.36	56.48	GALNT18	-0.6737	0.027001	0.271	GALNT18	polypeptide N-acetylgalactosaminyltransferase 18
ENSG00000207926	0.63	5.6	MIR135A1	-3.1467	0.027038	0.27104	MIR135A1	microRNA 135a-1
ENSG00000234432	58.91	37.31	AC092171.3	0.663	0.027077	0.27135	AC092171.3	uncharacterized LOC100129484
ENSG00000107738	56.57	81.39	VSIR	-0.5341	0.027163	0.27197	VSIR	V-set immunoregulatory receptor
ENSG00000135824	16.61	31.24	RGS8	-0.9345	0.027189	0.27214	RGS8	regulator of G protein signaling 8
ENSG00000250133	20.04	8.66	HOXC-AS2	1.2135	0.027278	0.27287	HOXC-AS2	HOXC cluster antisense RNA 2
ENSG00000248019	14.07	28.1	FAM13A-AS1	-0.9785	0.027537	0.27463	FAM13A-AS1	FAM13A antisense RNA 1
ENSG00000163032	95.69	65.82	VSNL1	0.5457	0.027939	0.27789	VSNL1	visinin like 1
ENSG00000279838	6.44	16.87	AL356273.3	-1.3672	0.027958	0.27799	AL356273.3	TEC
ENSG00000217130	100.71	68.94	AL139100.1	0.5445	0.028067	0.27866	AL139100.1	ribosomal protein S10 (RPS10) pseudogene
ENSG00000213967	82.05	56.78	ZNF726	0.541	0.028193	0.27966	ZNF726	zinc finger protein 726
ENSG00000138395	45.02	69.37	CDK15	-0.6151	0.02849	0.28184	CDK15	cyclin dependent kinase 15
ENSG00000173559	91.35	64.33	NABP1	0.5116	0.028559	0.28235	NABP1	nucleic acid binding protein 1
ENSG00000173762	8.82	20.17	CD7	-1.2048	0.028732	0.2835	CD7	CD7 molecule
ENSG00000260448	27.97	13.5	LCMT1-AS1	1.0555	0.029069	0.28629	LCMT1-AS1	LCMT1 antisense RNA 1
ENSG00000241217	0.28	4.23	RN7SL809P	-3.6312	0.029229	0.28709	RN7SL809P	RNA, 7SL, cytoplasmic 809, pseudogene
ENSG00000134107	212.12	120.43	BHLHE40	0.8194	0.029348	0.28783	BHLHE40	basic helix-loop-helix family member e40
ENSG00000213131	23.72	40.4	YWHAZP4	-0.7865	0.029367	0.28789	YWHAZP4	tyrosine 3-monooxygenase/tryptophan 5-monooxygenase activation protein zeta pseudogene 4
ENSG00000230581	0	3.32	ACTG1P14	-4.2345	0.029487	0.28873	ACTG1P14	actin gamma 1 pseudogene 14
ENSG00000267395	7.27	17.58	DM1-AS	-1.2694	0.029492	0.28873	DM1-AS	DM1 locus antisense RNA
ENSG00000208002	0	2.97	MIR643	-4.1007	0.029604	0.28974	MIR643	microRNA 643
ENSG00000197415	20.18	8.99	VEPH1	1.1726	0.030058	0.29267	VEPH1	ventricular zone expressed PH domain containing 1
ENSG00000278214	8.6	19.63	LINC02139	-1.1828	0.030173	0.29348	LINC02139	long intergenic non-protein coding RNA 2139
ENSG00000133105	0.31	4.1	RXFP2	-3.5956	0.030196	0.2936	RXFP2	relaxin family peptide receptor 2
ENSG00000165312	22.6	40.2	OTUD1	-0.8126	0.030789	0.29755	OTUD1	OTU deubiquitinase 1
ENSG00000168961	22.22	10.54	LGALS9	1.0664	0.0309	0.29835	LGALS9	galectin 9
ENSG00000112280	60.17	85.45	COL9A1	-0.5114	0.031471	0.30202	COL9A1	collagen type IX alpha 1 chain
ENSG00000166343	35.5	54.89	MSS51	-0.6252	0.031877	0.30494	MSS51	MSS51 mitochondrial translational activator
ENSG00000241684	16.48	30.6	ADAMTS9-AS2	-0.8924	0.031946	0.30531	ADAMTS9-AS2	ADAMTS9 antisense RNA 2
ENSG00000264734	33.94	54.22	AC069061.2	-0.6725	0.032275	0.3075	AC069061.2	novel transcript
ENSG00000148204	11.48	23.58	CRB2	-1.039	0.032355	0.308	CRB2	crumbs 2, cell polarity complex component
ENSG00000103067	1.24	6.68	ESRP2	-2.4115	0.032491	0.30875	ESRP2	epithelial splicing regulatory protein 2
ENSG00000259426	14.21	5.34	AC027237.3	1.4229	0.032704	0.31007	AC027237.3	uncharacterized LOC145694
ENSG00000170092	30.24	48.61	SPDYE5	-0.6807	0.0328	0.31044	SPDYE5	speedy/RINGO cell cycle regulator family member E5
ENSG00000140285	1	6.09	FGF7	-2.6474	0.033147	0.31284	FGF7	fibroblast growth factor 7
ENSG00000280119	38.57	58.87	AC093642.2	-0.6111	0.0332	0.31307	AC093642.2	TEC
ENSG00000145194	15.01	28.61	ECE2	-0.932	0.033355	0.31408	ECE2	endothelin converting enzyme 2
ENSG00000079689	64.42	40.89	SCGN	0.6647	0.033487	0.31496	SCGN	secretagogin, EF-hand calcium binding protein
ENSG00000248445	18.66	33.73	SEMA6A-AS1	-0.8691	0.0337	0.31609	SEMA6A-AS1	SEMA6A antisense RNA 1
ENSG00000128886	4.74	12.9	ELL3	-1.4435	0.033702	0.31609	ELL3	elongation factor for RNA polymerase II 3
ENSG00000238058	32.69	17.93	AL355574.1	0.8488	0.034098	0.31854	AL355574.1	novel transcript
ENSG00000260948	59.92	38.35	AL390195.2	0.6359	0.034128	0.31863	AL390195.2	novel transcript, sense overlapping WDR77 & OVGP1
ENSG00000230736	7.7	1.66	AL021937.1	2.1693	0.034256	0.31965	AL021937.1	uncharacterized LOC339666
ENSG00000213185	32.09	18.09	FAM24B	0.8313	0.034505	0.32118	FAM24B	family with sequence similarity 24 member B
ENSG00000254180	0	2.89	AB015752.1	-4.0341	0.034687	0.3223	AB015752.1	novel transcript
ENSG00000087589	4.19	0.4	CASS4	3.4784	0.034709	0.32234	CASS4	Cas scaffold protein family member 4
ENSG00000227799	35.22	20.3	AC012358.2	0.7878	0.034884	0.32358	AC012358.2	pseudogene similar to RIKEN cDNA 2210021J22
ENSG00000261342	60.62	39.34	AC006538.1	0.6176	0.035002	0.32365	AC006538.1	novel transcript
ENSG00000177791	3.94	11.47	MYOZ1	-1.5696	0.035056	0.32383	MYOZ1	myozenin 1
ENSG00000282164	34.77	53.92	PEG13	-0.6431	0.035075	0.32391	PEG13	paternally expressed 13
ENSG00000247970	9.24	2.31	AL160313.1	1.9573	0.035124	0.32418	AL160313.1	novel transcript
ENSG00000233461	57.22	37.61	AL445524.1	0.604	0.035184	0.32455	AL445524.1	novel transcript
ENSG00000117834	23.28	40.11	SLC5A9	-0.7844	0.035263	0.325	SLC5A9	solute carrier family 5 member 9
ENSG00000231252	5.36	13.87	AC099792.1	-1.371	0.035326	0.32543	AC099792.1	uncharacterized LOC101926964
ENSG00000248719	26.4	13.21	AC021127.1	0.9952	0.035383	0.32575	AC021127.1	putative novel transript
ENSG00000259405	12.33	4.33	ISCA1P4	1.5469	0.035492	0.32666	ISCA1P4	iron-sulfur cluster assembly 1 pseudogene 4
ENSG00000258500	0	2.86	AL845552.1	-4.0201	0.035692	0.3275	AL845552.1	high mobility group nucleosome binding domain 1 (HMGN1) pseudogene
ENSG00000151006	41.49	24.92	PRSS53	0.7278	0.035823	0.32843	PRSS53	serine protease 53
ENSG00000232044	61.56	87.56	LINC01105	-0.5175	0.035884	0.32871	LINC01105	long intergenic non-protein coding RNA 1105
ENSG00000207547	36.97	56.16	MIR25	-0.6092	0.035875	0.32871	MIR25	microRNA 25
ENSG00000198822	17.28	31.43	GRM3	-0.8688	0.036004	0.32917	GRM3	glutamate metabotropic receptor 3
ENSG00000272419	19.43	35.18	LINC01145	-0.8519	0.036086	0.32967	LINC01145	long intergenic non-protein coding RNA 1145
ENSG00000269274	0	2.75	AC078899.4	-3.9798	0.036224	0.33036	AC078899.4	novel zinc finger protein pseudogene
ENSG00000229921	42.17	63.58	KIF25-AS1	-0.5863	0.036306	0.33066	KIF25-AS1	KIF25 antisense RNA 1
ENSG00000241935	19.64	34.3	HOGA1	-0.8026	0.03636	0.33096	HOGA1	4-hydroxy-2-oxoglutarate aldolase 1
ENSG00000162188	24.99	41.45	GNG3	-0.7331	0.036584	0.332	GNG3	G protein subunit gamma 3
ENSG00000267627	3.07	0	AC118757.1	3.9761	0.036581	0.332	AC118757.1	novel transcript
ENSG00000134830	0.96	5.68	C5AR2	-2.5955	0.036933	0.33471	C5AR2	complement component 5a receptor 2
ENSG00000186326	2.19	8.53	RGS9BP	-1.9744	0.036946	0.33473	RGS9BP	regulator of G protein signaling 9 binding protein
ENSG00000279227	50.19	32.12	AC009303.4	0.6457	0.03701	0.33498	AC009303.4	novel transcript
ENSG00000100307	33.98	53.82	CBX7	-0.6775	0.037366	0.33651	CBX7	chromobox 7
ENSG00000268949	2.4	9.04	MRPS17P1	-1.8746	0.037404	0.33676	MRPS17P1	mitochondrial ribosomal protein S17 pseudogene 1
ENSG00000151687	71.44	48.51	ANKAR	0.5536	0.037414	0.33676	ANKAR	ankyrin and armadillo repeat containing
ENSG00000225726	1.93	8.17	AC007000.2	-2.1019	0.037611	0.33795	AC007000.2	pseudogene similar to part of SWI/SNF related, matrix associated, actin dependent regulator of chromatin, subfamily a, member 1 SMARCA1
ENSG00000224020	79.75	55.6	MIR181A2HG	0.5252	0.038134	0.34153	MIR181A2HG	MIR181A2 host gene
ENSG00000233029	2.96	0	AC244453.2	3.9321	0.038308	0.34238	AC244453.2	novel transcript
ENSG00000237424	2.83	0	FOXD2-AS1	3.8823	0.039064	0.34782	FOXD2-AS1	FOXD2 adjacent opposite strand RNA 1
ENSG00000225030	2.93	0	AL355483.1	3.9221	0.039176	0.34858	AL355483.1	novel transcript
ENSG00000272568	13.67	25.83	AC005162.3	-0.9322	0.039191	0.34858	AC005162.3	uncharacterized LOC100506497
ENSG00000251580	11.56	22.84	LINC02482	-0.9771	0.039356	0.34948	LINC02482	long intergenic non-protein coding RNA 2482
ENSG00000176510	6.81	1.45	OR10AC1	2.2641	0.039357	0.34948	OR10AC1	olfactory receptor family 10 subfamily AC member 1 (gene/pseudogene)
ENSG00000204982	2.82	0	PRSS3P4	3.8772	0.039515	0.35012	PRSS3P4	PRSS3 pseudogene 4
ENSG00000213413	32.91	51.9	PVRIG	-0.6693	0.039789	0.35189	PVRIG	PVR related immunoglobulin domain containing
ENSG00000261655	8.55	19.81	AC100803.2	-1.2059	0.039829	0.35189	AC100803.2	novel transcript, overlapping to GPR20
ENSG00000185522	30.09	47.95	LMNTD2	-0.6848	0.039791	0.35189	LMNTD2	lamin tail domain containing 2
ENSG00000151474	50.6	74.37	FRMD4A	-0.5524	0.040398	0.35561	FRMD4A	FERM domain containing 4A
ENSG00000249875	1.28	6.5	AC116616.1	-2.3626	0.040583	0.35669	AC116616.1	novel transcript
ENSG00000253203	21.86	36.82	GUSBP3	-0.7536	0.040589	0.35669	GUSBP3	glucuronidase, beta pseudogene 3
ENSG00000230970	0	2.74	HHATL-AS1	-3.9766	0.040618	0.35685	HHATL-AS1	HHATL antisense RNA 1
ENSG00000262468	44.07	27.35	LINC01569	0.707	0.040736	0.35779	LINC01569	long intergenic non-protein coding RNA 1569
ENSG00000231007	8.49	2.19	CDC20P1	2.0077	0.04077	0.35799	CDC20P1	cell division cycle 20 pseudogene 1
ENSG00000185736	3.71	10.89	ADARB2	-1.5459	0.041059	0.35967	ADARB2	adenosine deaminase, RNA specific B2 (inactive)
ENSG00000207151	1.27	6.3	RF00019	-2.3318	0.041096	0.35972	RF00019	-
ENSG00000267939	14.69	5.74	AC008946.1	1.3419	0.041239	0.36058	AC008946.1	novel transcript
ENSG00000260285	52.69	76.01	AL133367.1	-0.5176	0.041262	0.36059	AL133367.1	novel transcript, antisense to TRMT61A
ENSG00000227540	55.49	36.63	DNAJC9-AS1	0.6136	0.041905	0.36515	DNAJC9-AS1	DNAJC9 antisense RNA 1
ENSG00000125895	57.31	81.37	TMEM74B	-0.5065	0.042057	0.36591	TMEM74B	transmembrane protein 74B
ENSG00000259726	11.95	4.24	CSPG4P11	1.5088	0.042079	0.36599	CSPG4P11	chondroitin sulfate proteoglycan 4 pseudogene 11
ENSG00000136573	40.72	60.83	BLK	-0.5893	0.042112	0.36617	BLK	BLK proto-oncogene, Src family tyrosine kinase
ENSG00000270165	4.99	13.05	AC010530.1	-1.3823	0.042297	0.3673	AC010530.1	novel transcript
ENSG00000070915	70.28	45.12	SLC12A3	0.6423	0.042357	0.3676	SLC12A3	solute carrier family 12 member 3
ENSG00000248794	3.15	9.98	AC026436.1	-1.6522	0.042475	0.36822	AC026436.1	ribosomal protein S12 (RPS12) pseudogene
ENSG00000226070	15.45	28.41	AL139275.1	-0.8721	0.042723	0.36936	AL139275.1	novel transcript
ENSG00000150667	35.99	54.97	FSIP1	-0.6052	0.04276	0.36939	FSIP1	fibrous sheath interacting protein 1
ENSG00000267649	30.11	16.58	AC010327.4	0.8438	0.042887	0.37009	AC010327.4	novel transcript
ENSG00000229598	2.58	8.74	PRDX3P1	-1.7741	0.042978	0.37078	PRDX3P1	peroxiredoxin 3 pseudogene 1
ENSG00000104413	37.21	22.28	ESRP1	0.7529	0.043486	0.37361	ESRP1	epithelial splicing regulatory protein 1
ENSG00000164185	7.49	1.84	ZNF474	2.0795	0.043566	0.37381	ZNF474	zinc finger protein 474
ENSG00000257761	31.73	48.77	AC078860.1	-0.6245	0.043669	0.37423	AC078860.1	novel transcript, antisense to LGR5
ENSG00000159403	24.68	40.22	C1R	-0.6988	0.043735	0.37457	C1R	complement C1r
ENSG00000204791	7.07	16.64	SMPD5	-1.2263	0.043998	0.37634	SMPD5	sphingomyelin phosphodiesterase 5
ENSG00000232499	53.05	34.66	AL391058.1	0.6079	0.044075	0.3768	AL391058.1	heterogeneous nuclear ribonucleoprotein A3 (hnRNPA3) pseudogene
ENSG00000220804	38.62	58.64	LINC01881	-0.5958	0.044272	0.3779	LINC01881	long intergenic non-protein coding RNA 1881
ENSG00000142871	61.69	41.73	CYR61	0.5731	0.044505	0.37911	CYR61	cysteine rich angiogenic inducer 61
ENSG00000028277	36.85	55.03	POU2F2	-0.5779	0.044695	0.38014	POU2F2	POU class 2 homeobox 2
ENSG00000109452	33.87	53.26	INPP4B	-0.6537	0.044774	0.38042	INPP4B	inositol polyphosphate-4-phosphatase type II B
ENSG00000226800	13.76	5.56	CACTIN-AS1	1.3043	0.044954	0.38107	CACTIN-AS1	CACTIN antisense RNA 1
ENSG00000163701	26.5	14.26	IL17RE	0.913	0.044996	0.38113	IL17RE	interleukin 17 receptor E
ENSG00000255642	44.74	28.67	PABPC1P4	0.6484	0.045086	0.3815	PABPC1P4	poly(A) binding protein cytoplasmic 1 pseudogene 4
ENSG00000234754	2.81	0	C1orf140	3.8719	0.045244	0.38241	C1orf140	uncharacterized LOC400804
ENSG00000228873	12.89	24.36	AC012307.1	-0.9144	0.045299	0.38252	AC012307.1	novel transcript
ENSG00000236047	0	2.62	AC073410.1	-3.923	0.045373	0.38275	AC073410.1	ribosomal protein L13a (RPL13A) pseudogene
ENSG00000282022	1.55	6.79	AC006581.2	-2.1039	0.045362	0.38275	AC006581.2	novel transcript, antisense to PHC1 and A2ML1
ENSG00000249307	10.6	22.24	LINC01088	-1.0491	0.045391	0.38281	LINC01088	long intergenic non-protein coding RNA 1088
ENSG00000230876	4.03	12.04	LINC00486	-1.5512	0.045422	0.38282	LINC00486	long intergenic non-protein coding RNA 486
ENSG00000237412	5.06	13.74	PRSS56	-1.3962	0.045428	0.38282	PRSS56	serine protease 56
ENSG00000164845	42.2	25.13	FAM86FP	0.7439	0.045569	0.38382	FAM86FP	family with sequence similarity 86 member F, pseudogene
ENSG00000267541	12.65	4.86	MTCO2P2	1.3909	0.045668	0.38426	MTCO2P2	MT-CO2 pseudogene 2
ENSG00000257526	5.85	1	AC107032.2	2.5005	0.045799	0.38496	AC107032.2	uncharacterized LOC105369850
ENSG00000137331	5.93	0.7	IER3	3.0684	0.045877	0.38514	IER3	immediate early response 3
ENSG00000266640	5.14	0.69	MIR4754	2.8802	0.045957	0.38571	MIR4754	microRNA 4754
ENSG00000184110	534.86	790.03	EIF3C	-0.5622	0.046125	0.38634	EIF3C	eukaryotic translation initiation factor 3 subunit C
ENSG00000058866	15.34	28	DGKG	-0.8591	0.046394	0.3879	DGKG	diacylglycerol kinase gamma
ENSG00000174500	14.96	6.16	GCSAM	1.2837	0.046909	0.39121	GCSAM	germinal center associated signaling and motility
ENSG00000246250	7.62	17.25	AC087521.2	-1.2023	0.047055	0.39204	AC087521.2	novel transcript
ENSG00000279146	23.74	38.34	AC063926.2	-0.6953	0.047078	0.39213	AC063926.2	novel transcript
ENSG00000137491	4.24	11.52	SLCO2B1	-1.4613	0.047395	0.39408	SLCO2B1	solute carrier organic anion transporter family member 2B1
ENSG00000270723	0.31	3.55	RPL23AP92	-3.3731	0.047823	0.39594	RPL23AP92	ribosomal protein L23a pseudogene 92
ENSG00000230226	3.01	0	AL121829.1	3.9551	0.04784	0.39598	AL121829.1	novel transcript
ENSG00000115896	41.36	61.33	PLCL1	-0.5595	0.047931	0.39634	PLCL1	phospholipase C like 1 (inactive)
ENSG00000198844	0.99	5.62	ARHGEF15	-2.5402	0.04826	0.39876	ARHGEF15	Rho guanine nucleotide exchange factor 15
ENSG00000239282	25.66	13.41	CASTOR1	0.9571	0.048298	0.39887	CASTOR1	cytosolic arginine sensor for mTORC1 subunit 1
ENSG00000279689	3.98	11.12	AC022400.8	-1.4587	0.048403	0.39944	AC022400.8	TEC
ENSG00000196878	10.81	3.72	LAMB3	1.5284	0.048437	0.39945	LAMB3	laminin subunit beta 3
ENSG00000082929	2.81	9.35	LINC01587	-1.7268	0.048654	0.40062	LINC01587	long intergenic non-protein coding RNA 1587
ENSG00000205126	0.36	3.5	ACCSL	-3.3578	0.048674	0.40064	ACCSL	1-aminocyclopropane-1-carboxylate synthase homolog (inactive) like
ENSG00000207611	0.6	4.64	MIR149	-2.8926	0.048966	0.40188	MIR149	microRNA 149
ENSG00000228820	11.23	22.78	RPSAP1	-0.9918	0.049215	0.40353	RPSAP1	ribosomal protein SA pseudogene 1
ENSG00000008311	35.6	54.07	AASS	-0.5916	0.049328	0.40392	AASS	aminoadipate-semialdehyde synthase
ENSG00000178127	42.35	26.9	NDUFV2	0.6629	0.049533	0.40495	NDUFV2	NADH:ubiquinone oxidoreductase core subunit V2
ENSG00000116147	41.48	61.82	TNR	-0.5945	0.049617	0.40532	TNR	tenascin R
ENSG00000241622	16.82	7.69	RARRES2P1	1.14	0.049831	0.40614	RARRES2P1	retinoic acid receptor responder 2 pseudogene 1
ENSG00000260898	5.89	1.14	ADPGK-AS1	2.4398	0.049838	0.40614	ADPGK-AS1	ADPGK antisense RNA 1
ENSG00000140839	0.64	4.63	CLEC18B	-2.8869	0.049855	0.40614	CLEC18B	C-type lectin domain family 18 member B
ENSG00000266957	0.36	3.46	AC012254.1	-3.3446	0.049872	0.40614	AC012254.1	novel transcript, antisense to KATNAL2
ENSG00000163545	10.28	3.33	NUAK2	1.6026	0.049968	0.40657	NUAK2	NUAK family kinase 2

## Sheet: K_vs_C.DEG_down
Description: There are totally 437 down-regulated genes (genes with P < 0.05, log2 Fold change < -0.5) in SH-SY5Y-APP cell after Kenpaullone treatment compared with control. K represents group Kenpaullone, C represents control.
gene_id	K_readcount	C_readcount	symbol	log2FoldChange	pvalue	padj	symbol	description
ENSG00000089199	13849.2	27792.7	CHGB	-1.0049	1.83e-110	3.03e-106	CHGB	chromogranin B
ENSG00000114796	1812.6	3671.35	KLHL24	-1.0178	1.2e-99	1.32e-95	KLHL24	kelch like family member 24
ENSG00000170921	4065.59	7423.79	TANC2	-0.8693	2.61e-87	2.16e-83	TANC2	tetratricopeptide repeat, ankyrin repeat and coiled-coil containing 2
ENSG00000116016	4308.1	6853.44	EPAS1	-0.6702	1.99e-49	8.24e-46	EPAS1	endothelial PAS domain protein 1
ENSG00000134569	1429.81	2512.51	LRP4	-0.8141	7.52e-46	2.26e-42	LRP4	LDL receptor related protein 4
ENSG00000117152	9187.26	14396.4	RGS4	-0.6482	1.95e-45	5.38e-42	RGS4	regulator of G protein signaling 4
ENSG00000180354	969.25	1837.04	MTURN	-0.9227	5.97e-45	1.52e-41	MTURN	maturin, neural progenitor differentiation regulator homolog
ENSG00000082781	986.22	1943.66	ITGB5	-0.9788	1.26e-44	2.98e-41	ITGB5	integrin subunit beta 5
ENSG00000054793	2300.62	3771.6	ATP9A	-0.713	2.83e-44	5.84e-41	ATP9A	ATPase phospholipid transporting 9A (putative)
ENSG00000132437	2089.29	3693.67	DDC	-0.8219	2.32e-43	4.51e-40	DDC	dopa decarboxylase
ENSG00000134853	1181.69	2057.05	PDGFRA	-0.7999	1.75e-42	3.04e-39	PDGFRA	platelet derived growth factor receptor alpha
ENSG00000155886	207.86	562.08	SLC24A2	-1.4374	6.93e-41	1.09e-37	SLC24A2	solute carrier family 24 member 2
ENSG00000113657	30605.1	43734.5	DPYSL3	-0.515	1.05e-37	1.51e-34	DPYSL3	dihydropyrimidinase like 3
ENSG00000282390	488.71	989.23	AL392083.1	-1.022	1.8e-33	1.86e-30	AL392083.1	novel transcript, sense intronic to ADARB2
ENSG00000164684	6784.04	9959.58	ZNF704	-0.5546	2.92e-33	2.92e-30	ZNF704	zinc finger protein 704
ENSG00000136842	2914.18	4190.68	TMOD1	-0.5234	2.19e-31	2.01e-28	TMOD1	tropomodulin 1
ENSG00000003147	1746.48	2734.92	ICA1	-0.6476	2.51e-31	2.24e-28	ICA1	islet cell autoantigen 1
ENSG00000146674	668.12	1240.86	IGFBP3	-0.8941	4.05e-31	3.53e-28	IGFBP3	insulin like growth factor binding protein 3
ENSG00000164506	2585.01	3683.26	STXBP5	-0.5113	9.82e-31	8.12e-28	STXBP5	syntaxin binding protein 5
ENSG00000166147	853.24	1501.64	FBN1	-0.8181	6.78e-27	4.87e-24	FBN1	fibrillin 1
ENSG00000175155	281.57	599.02	YPEL2	-1.0877	7.63e-27	5.36e-24	YPEL2	yippee like 2
ENSG00000018236	927.16	1486.79	CNTN1	-0.68	1.22e-25	8.21e-23	CNTN1	contactin 1
ENSG00000036565	923.61	1665.36	SLC18A1	-0.8513	4.08e-25	2.65e-22	SLC18A1	solute carrier family 18 member A1
ENSG00000114742	1300.73	1959.6	WDR48	-0.5904	4.64e-25	2.95e-22	WDR48	WD repeat domain 48
ENSG00000150593	1255.85	1920.27	PDCD4	-0.6118	5.69e-25	3.55e-22	PDCD4	programmed cell death 4
ENSG00000125266	1104.2	1708.14	EFNB2	-0.6304	1.82e-24	1.06e-21	EFNB2	ephrin B2
ENSG00000104765	1524.12	2223.27	BNIP3L	-0.5456	6.15e-24	3.28e-21	BNIP3L	BCL2 interacting protein 3 like
ENSG00000042062	82.4	266.01	RIPOR3	-1.6891	6.15e-24	3.28e-21	RIPOR3	RIPOR family member 3
ENSG00000049323	417.75	782.81	LTBP1	-0.9093	3.89e-23	1.92e-20	LTBP1	latent transforming growth factor beta binding protein 1
ENSG00000152409	460	814.96	JMY	-0.8235	4.32e-23	2.1e-20	JMY	junction mediating and regulatory protein, p53 cofactor
ENSG00000144452	278.45	582.13	ABCA12	-1.0669	6.9e-23	3.3e-20	ABCA12	ATP binding cassette subfamily A member 12
ENSG00000174080	277.67	564.05	CTSF	-1.0219	1.25e-22	5.92e-20	CTSF	cathepsin F
ENSG00000132386	1185.81	1818.79	SERPINF1	-0.617	2.03e-21	8.94e-19	SERPINF1	serpin family F member 1
ENSG00000105270	1641.36	2508.95	CLIP3	-0.6116	3.07e-21	1.32e-18	CLIP3	CAP-Gly domain containing linker protein 3
ENSG00000155760	724.85	1171.62	FZD7	-0.6938	3.9e-21	1.61e-18	FZD7	frizzled class receptor 7
ENSG00000023171	933.25	1411.9	GRAMD1B	-0.5971	6.7e-21	2.7e-18	GRAMD1B	GRAM domain containing 1B
ENSG00000104081	305.6	636.18	BMF	-1.0594	8.51e-21	3.35e-18	BMF	Bcl2 modifying factor
ENSG00000108984	1416.69	2032.63	MAP2K6	-0.5227	2.3e-19	7.99e-17	MAP2K6	mitogen-activated protein kinase kinase 6
ENSG00000274180	180.63	396.48	NATD1	-1.133	3.52e-19	1.18e-16	NATD1	N-acetyltransferase domain containing 1
ENSG00000103489	2876.67	4083.94	XYLT1	-0.506	8.13e-19	2.66e-16	XYLT1	xylosyltransferase 1
ENSG00000012822	776.6	1223.53	CALCOCO1	-0.6557	8.81e-19	2.86e-16	CALCOCO1	calcium binding and coiled-coil domain 1
ENSG00000163346	1266.74	1979.18	PBXIP1	-0.643	1.88e-17	5.45e-15	PBXIP1	PBX homeobox interacting protein 1
ENSG00000122012	739.48	1127.65	SV2C	-0.6075	5.21e-17	1.46e-14	SV2C	synaptic vesicle glycoprotein 2C
ENSG00000147255	643.04	1023.33	IGSF1	-0.6734	5.97e-17	1.63e-14	IGSF1	immunoglobulin superfamily member 1
ENSG00000103034	1019.95	1485.52	NDRG4	-0.5427	8.03e-17	2.14e-14	NDRG4	NDRG family member 4
ENSG00000053747	58.44	177.37	LAMA3	-1.6055	8.01e-17	2.14e-14	LAMA3	laminin subunit alpha 3
ENSG00000140199	540.26	868.19	SLC12A6	-0.6837	1.27e-16	3.3e-14	SLC12A6	solute carrier family 12 member 6
ENSG00000147364	574.09	927.21	FBXO25	-0.6914	1.69e-16	4.38e-14	FBXO25	F-box protein 25
ENSG00000166292	1255.5	1812.67	TMEM100	-0.5279	3.15e-16	7.83e-14	TMEM100	transmembrane protein 100
ENSG00000188613	832.5	1345.95	NANOS1	-0.6925	6.97e-16	1.66e-13	NANOS1	nanos C2HC-type zinc finger 1
ENSG00000132821	459.22	787.99	VSTM2L	-0.7833	8.05e-16	1.86e-13	VSTM2L	V-set and transmembrane domain containing 2 like
ENSG00000105856	936.89	1374.82	HBP1	-0.5537	1.25e-15	2.84e-13	HBP1	HMG-box transcription factor 1
ENSG00000163050	593.7	916.36	COQ8A	-0.6269	1.32e-15	2.97e-13	COQ8A	coenzyme Q8A
ENSG00000157570	782.82	1173.16	TSPAN18	-0.5832	3e-15	6.53e-13	TSPAN18	tetraspanin 18
ENSG00000106780	1135.09	1650.76	MEGF9	-0.5408	3.27e-15	7.06e-13	MEGF9	multiple EGF like domains 9
ENSG00000145198	343.64	575.98	VWA5B2	-0.7476	1.05e-14	2.18e-12	VWA5B2	von Willebrand factor A domain containing 5B2
ENSG00000171914	1026.89	1464.77	TLN2	-0.5142	1.06e-14	2.2e-12	TLN2	talin 2
ENSG00000104332	718.1	1065.29	SFRP1	-0.5709	1.17e-14	2.4e-12	SFRP1	secreted frizzled related protein 1
ENSG00000164976	1104.87	1574.91	MYORG	-0.5121	1.34e-14	2.72e-12	MYORG	myogenesis regulating glycosidase (putative)
ENSG00000101445	991.57	1444.73	PPP1R16B	-0.5415	1.85e-14	3.68e-12	PPP1R16B	protein phosphatase 1 regulatory subunit 16B
ENSG00000148219	1166.69	1655.5	ASTN2	-0.5049	2.5e-14	4.92e-12	ASTN2	astrotactin 2
ENSG00000158258	507.82	858.53	CLSTN2	-0.7585	2.98e-14	5.8e-12	CLSTN2	calsyntenin 2
ENSG00000154065	75.41	190.84	ANKRD29	-1.3362	3.74e-14	7.1e-12	ANKRD29	ankyrin repeat domain 29
ENSG00000151136	97.7	228.59	BTBD11	-1.2285	6.06e-14	1.14e-11	BTBD11	BTB domain containing 11
ENSG00000143434	894.56	1303.84	SEMA6C	-0.5447	6.35e-14	1.19e-11	SEMA6C	semaphorin 6C
ENSG00000255690	1254.18	1804.13	TRIL	-0.5255	7e-14	1.28e-11	TRIL	TLR4 interactor with leucine rich repeats
ENSG00000167767	151.31	306.02	KRT80	-1.0152	1.22e-13	2.19e-11	KRT80	keratin 80
ENSG00000122254	445.62	694.94	HS3ST2	-0.6416	3.77e-13	6.42e-11	HS3ST2	heparan sulfate-glucosamine 3-sulfotransferase 2
ENSG00000171551	698.67	1041.48	ECEL1	-0.5764	3.96e-13	6.72e-11	ECEL1	endothelin converting enzyme like 1
ENSG00000146278	764.12	1108.03	PNRC1	-0.5362	4.09e-13	6.9e-11	PNRC1	proline rich nuclear receptor coactivator 1
ENSG00000154654	287.33	486.52	NCAM2	-0.7637	4.33e-13	7.26e-11	NCAM2	neural cell adhesion molecule 2
ENSG00000145819	380.01	614.04	ARHGAP26	-0.6921	4.36e-13	7.27e-11	ARHGAP26	Rho GTPase activating protein 26
ENSG00000146013	352.64	576.61	GFRA3	-0.7065	7.02e-13	1.13e-10	GFRA3	GDNF family receptor alpha 3
ENSG00000147485	403.91	636.71	PXDNL	-0.6577	7.56e-13	1.21e-10	PXDNL	peroxidasin like
ENSG00000196132	388.79	614.16	MYT1	-0.6608	1.28e-12	2e-10	MYT1	myelin transcription factor 1
ENSG00000132639	910.46	1319.39	SNAP25	-0.5365	2.14e-12	3.24e-10	SNAP25	synaptosome associated protein 25
ENSG00000163618	360.82	582.6	CADPS	-0.6913	2.8e-12	4.17e-10	CADPS	calcium dependent secretion activator
ENSG00000119973	596.67	897.3	PRLHR	-0.5861	4.89e-12	6.97e-10	PRLHR	prolactin releasing hormone receptor
ENSG00000152910	36.07	136.71	CNTNAP4	-1.9109	6.61e-12	9.06e-10	CNTNAP4	contactin associated protein like 4
ENSG00000215218	337.12	557.27	UBE2QL1	-0.7279	9.43e-12	1.27e-09	UBE2QL1	ubiquitin conjugating enzyme E2 Q family like 1
ENSG00000156804	23.06	92.24	FBXO32	-1.9971	9.59e-12	1.29e-09	FBXO32	F-box protein 32
ENSG00000126500	333.23	583.62	FLRT1	-0.8049	1.73e-11	2.29e-09	FLRT1	fibronectin leucine rich transmembrane protein 1
ENSG00000106034	469.69	718.6	CPED1	-0.6116	1.99e-11	2.6e-09	CPED1	cadherin like and PC-esterase domain containing 1
ENSG00000165879	29.37	100.63	FRAT1	-1.7691	2.48e-11	3.22e-09	FRAT1	FRAT1, WNT signaling pathway regulator
ENSG00000011465	200.8	355.02	DCN	-0.8244	3.24e-11	4.17e-09	DCN	decorin
ENSG00000104419	129.23	266.03	NDRG1	-1.0484	3.33e-11	4.27e-09	NDRG1	N-myc downstream regulated 1
ENSG00000114626	153.09	297.58	ABTB1	-0.955	3.44e-11	4.38e-09	ABTB1	ankyrin repeat and BTB domain containing 1
ENSG00000145244	195.31	347.62	CORIN	-0.8336	3.8e-11	4.76e-09	CORIN	corin, serine peptidase
ENSG00000090238	263.65	437.51	YPEL3	-0.7299	3.81e-11	4.76e-09	YPEL3	yippee like 3
ENSG00000138696	409.2	618.22	BMPR1B	-0.5975	6.92e-11	8.19e-09	BMPR1B	bone morphogenetic protein receptor type 1B
ENSG00000164946	241.71	403.47	FREM1	-0.7422	7.64e-11	9.02e-09	FREM1	FRAS1 related extracellular matrix 1
ENSG00000100784	286.43	456.07	RPS6KA5	-0.6715	1.17e-10	1.34e-08	RPS6KA5	ribosomal protein S6 kinase A5
ENSG00000108306	445.2	676.75	FBXL20	-0.6054	1.32e-10	1.49e-08	FBXL20	F-box and leucine rich repeat protein 20
ENSG00000171105	348.3	542.61	INSR	-0.6381	1.34e-10	1.52e-08	INSR	insulin receptor
ENSG00000185262	404.24	605.31	UBALD2	-0.5819	4.57e-10	4.65e-08	UBALD2	UBA like domain containing 2
ENSG00000006756	455.68	665.82	ARSD	-0.5482	5.94e-10	5.91e-08	ARSD	arylsulfatase D
ENSG00000119714	226.39	384.98	GPR68	-0.7663	6.16e-10	6.1e-08	GPR68	G protein-coupled receptor 68
ENSG00000181274	104.61	206.91	FRAT2	-0.9852	6.82e-10	6.65e-08	FRAT2	FRAT2, WNT signaling pathway regulator
ENSG00000128849	314.29	507.57	CGNL1	-0.6957	7.49e-10	7.2e-08	CGNL1	cingulin like 1
ENSG00000116981	357.22	551.29	NT5C1A	-0.6294	1.43e-09	1.31e-07	NT5C1A	5'-nucleotidase, cytosolic IA
ENSG00000187634	445.52	666.78	SAMD11	-0.5814	2.7e-09	2.39e-07	SAMD11	sterile alpha motif domain containing 11
ENSG00000150672	432.94	654.72	DLG2	-0.5992	3.16e-09	2.76e-07	DLG2	discs large MAGUK scaffold protein 2
ENSG00000144821	201.21	335.68	MYH15	-0.7427	4.14e-09	3.58e-07	MYH15	myosin heavy chain 15
ENSG00000149809	687.36	1043.2	TM7SF2	-0.6007	6.26e-09	5.3e-07	TM7SF2	transmembrane 7 superfamily member 2
ENSG00000153443	270.57	425.07	UBALD1	-0.6533	6.36e-09	5.37e-07	UBALD1	UBA like domain containing 1
ENSG00000229407	504.14	714.51	AL359853.1	-0.5022	6.67e-09	5.62e-07	AL359853.1	novel transcript
ENSG00000173114	253.2	416.06	LRRN3	-0.7198	6.92e-09	5.82e-07	LRRN3	leucine rich repeat neuronal 3
ENSG00000196998	500.15	727.82	WDR45	-0.5402	6.95e-09	5.83e-07	WDR45	WD repeat domain 45
ENSG00000129990	344.03	531.75	SYT5	-0.6246	8.04e-09	6.64e-07	SYT5	synaptotagmin 5
ENSG00000134323	48.08	119.93	MYCN	-1.3085	1.19e-08	9.73e-07	MYCN	MYCN proto-oncogene, bHLH transcription factor
ENSG00000088970	295.38	488.62	KIZ	-0.7211	1.76e-08	1.4e-06	KIZ	kizuna centrosomal protein
ENSG00000086619	218.84	353.89	ERO1B	-0.6917	2e-08	1.57e-06	ERO1B	endoplasmic reticulum oxidoreductase 1 beta
ENSG00000149131	297.13	444.71	SERPING1	-0.5813	2.64e-08	2.03e-06	SERPING1	serpin family G member 1
ENSG00000137968	314.59	485.24	SLC44A5	-0.6233	3.52e-08	2.62e-06	SLC44A5	solute carrier family 44 member 5
ENSG00000133401	144.38	260.28	PDZD2	-0.8501	3.81e-08	2.81e-06	PDZD2	PDZ domain containing 2
ENSG00000184481	288.78	438.87	FOXO4	-0.6027	4.24e-08	3.09e-06	FOXO4	forkhead box O4
ENSG00000178385	400.08	569.34	PLEKHM3	-0.5106	4.86e-08	3.51e-06	PLEKHM3	pleckstrin homology domain containing M3
ENSG00000171408	256.36	399.14	PDE7B	-0.6418	4.88e-08	3.51e-06	PDE7B	phosphodiesterase 7B
ENSG00000166046	44.07	110.7	TCP11L2	-1.337	5.44e-08	3.87e-06	TCP11L2	t-complex 11 like 2
ENSG00000143578	250.04	384.33	CREB3L4	-0.6235	7.14e-08	4.96e-06	CREB3L4	cAMP responsive element binding protein 3 like 4
ENSG00000206530	299.07	450.09	CFAP44	-0.5924	1.08e-07	7.23e-06	CFAP44	cilia and flagella associated protein 44
ENSG00000152377	117.37	210.11	SPOCK1	-0.8446	1.43e-07	9.28e-06	SPOCK1	SPARC (osteonectin), cwcv and kazal like domains proteoglycan 1
ENSG00000157680	424.06	606.06	DGKI	-0.5161	1.59e-07	1.02e-05	DGKI	diacylglycerol kinase iota
ENSG00000167037	408.57	601.03	SGSM1	-0.5567	1.72e-07	1.1e-05	SGSM1	small G protein signaling modulator 1
ENSG00000164463	271.31	408.1	CREBRF	-0.5904	1.79e-07	1.13e-05	CREBRF	CREB3 regulatory factor
ENSG00000091879	106.31	193.81	ANGPT2	-0.8657	1.87e-07	1.18e-05	ANGPT2	angiopoietin 2
ENSG00000131094	188.76	301.25	C1QL1	-0.6708	2e-07	1.26e-05	C1QL1	complement C1q like 1
ENSG00000141542	276.1	415.64	RAB40B	-0.5872	2.53e-07	1.57e-05	RAB40B	RAB40B, member RAS oncogene family
ENSG00000132003	400.37	585.51	ZSWIM4	-0.5457	3.76e-07	2.24e-05	ZSWIM4	zinc finger SWIM-type containing 4
ENSG00000024862	181.55	288.85	CCDC28A	-0.6674	4.39e-07	2.59e-05	CCDC28A	coiled-coil domain containing 28A
ENSG00000133134	481.62	688.74	BEX2	-0.5168	5.43e-07	3.13e-05	BEX2	brain expressed X-linked 2
ENSG00000143473	196.72	307.81	KCNH1	-0.6437	5.49e-07	3.16e-05	KCNH1	potassium voltage-gated channel subfamily H member 1
ENSG00000139597	115.99	209.08	N4BP2L1	-0.8408	5.96e-07	3.39e-05	N4BP2L1	NEDD4 binding protein 2 like 1
ENSG00000165795	343.23	489.61	NDRG2	-0.5108	6.26e-07	3.53e-05	NDRG2	NDRG family member 2
ENSG00000242593	270.98	395.13	AC006148.1	-0.5438	6.51e-07	3.67e-05	AC006148.1	novel transcript
ENSG00000092421	453.58	652.54	SEMA6A	-0.5256	6.95e-07	3.89e-05	SEMA6A	semaphorin 6A
ENSG00000102996	158.79	258.82	MMP15	-0.7081	7.08e-07	3.95e-05	MMP15	matrix metallopeptidase 15
ENSG00000182796	322.56	461.99	TMEM198B	-0.5174	8.77e-07	4.81e-05	TMEM198B	transmembrane protein 198B (pseudogene)
ENSG00000171724	152.37	246.42	VAT1L	-0.6944	1.03e-06	5.55e-05	VAT1L	vesicle amine transport 1 like
ENSG00000196338	183.58	285.75	NLGN3	-0.6373	1.08e-06	5.81e-05	NLGN3	neuroligin 3
ENSG00000182463	239.55	364.06	TSHZ2	-0.6103	1.72e-06	8.92e-05	TSHZ2	teashirt zinc finger homeobox 2
ENSG00000242419	402.92	608.93	PCDHGC4	-0.5997	1.77e-06	9.15e-05	PCDHGC4	protocadherin gamma subfamily C, 4
ENSG00000058404	149.41	239.79	CAMK2B	-0.6812	2.28e-06	0.00011578	CAMK2B	calcium/calmodulin dependent protein kinase II beta
ENSG00000041353	59.68	120.4	RAB27B	-1.0225	2.88e-06	0.00014316	RAB27B	RAB27B, member RAS oncogene family
ENSG00000157388	103.96	179.84	CACNA1D	-0.7935	2.93e-06	0.00014562	CACNA1D	calcium voltage-gated channel subunit alpha1 D
ENSG00000221930	65.04	127.68	FAM45BP	-0.978	3.29e-06	0.00016116	FAM45BP	family with sequence similarity 45 member B, pseudogene
ENSG00000265282	92.04	169.27	AC005828.4	-0.871	3.69e-06	0.0001785	AC005828.4	novel transcript
ENSG00000084453	171.48	265.6	SLCO1A2	-0.6326	6.27e-06	0.00028666	SLCO1A2	solute carrier organic anion transporter family member 1A2
ENSG00000113578	79.01	145.71	FGF1	-0.8823	6.44e-06	0.00029299	FGF1	fibroblast growth factor 1
ENSG00000059728	227.93	333.94	MXD1	-0.5517	7.22e-06	0.00032275	MXD1	MAX dimerization protein 1
ENSG00000135472	274.66	396.36	FAIM2	-0.526	7.38e-06	0.00032877	FAIM2	Fas apoptotic inhibitory molecule 2
ENSG00000158445	171.12	262.61	KCNB1	-0.6142	7.97e-06	0.00035106	KCNB1	potassium voltage-gated channel subfamily B member 1
ENSG00000129993	57.03	115.34	CBFA2T3	-1.0204	1.03e-05	0.00044265	CBFA2T3	CBFA2/RUNX1 translocation partner 3
ENSG00000146700	216.17	324.1	SSC4D	-0.5844	1.12e-05	0.0004737	SSC4D	scavenger receptor cysteine rich family member with 4 domains
ENSG00000184828	244.09	350.69	ZBTB7C	-0.5256	1.21e-05	0.00050604	ZBTB7C	zinc finger and BTB domain containing 7C
ENSG00000198959	273.88	427.12	TGM2	-0.6427	1.38e-05	0.00056727	TGM2	transglutaminase 2
ENSG00000182667	136.66	217.81	NTM	-0.6768	1.51e-05	0.00061808	NTM	neurotrimin
ENSG00000112406	57.26	110.19	HECA	-0.9438	1.73e-05	0.00069221	HECA	hdc homolog, cell cycle regulator
ENSG00000144857	219.53	314.86	BOC	-0.5216	2.04e-05	0.00080224	BOC	BOC cell adhesion associated, oncogene regulated
ENSG00000162949	143.85	221.62	CAPN13	-0.6207	2.4e-05	0.00092321	CAPN13	calpain 13
ENSG00000239887	199.31	289.71	C1orf226	-0.5422	2.4e-05	0.0009237	C1orf226	chromosome 1 open reading frame 226
ENSG00000102057	169.3	253.72	KCND1	-0.5835	2.41e-05	0.00092574	KCND1	potassium voltage-gated channel subfamily D member 1
ENSG00000112164	20.23	54.93	GLP1R	-1.4522	2.43e-05	0.00093429	GLP1R	glucagon like peptide 1 receptor
ENSG00000106484	113.67	187.32	MEST	-0.7148	2.74e-05	0.0010373	MEST	mesoderm specific transcript
ENSG00000155792	101.59	168.82	DEPTOR	-0.7347	3.29e-05	0.0012236	DEPTOR	DEP domain containing MTOR interacting protein
ENSG00000141384	146.96	224.54	TAF4B	-0.6152	3.37e-05	0.0012479	TAF4B	TATA-box binding protein associated factor 4b
ENSG00000111859	70.28	135.81	NEDD9	-0.9524	4.53e-05	0.0016221	NEDD9	neural precursor cell expressed, developmentally down-regulated 9
ENSG00000169891	12.32	39.9	REPS2	-1.6993	4.54e-05	0.0016247	REPS2	RALBP1 associated Eps domain containing 2
ENSG00000198947	183.25	264.3	DMD	-0.5316	6.62e-05	0.0022507	DMD	dystrophin
ENSG00000123454	21481.9	31206	DBH	-0.5387	7.24e-05	0.0024342	DBH	dopamine beta-hydroxylase
ENSG00000147119	96.38	158.48	CHST7	-0.7115	0.00010284	0.0032778	CHST7	carbohydrate sulfotransferase 7
ENSG00000266524	127.86	206.34	GDF10	-0.689	0.00012422	0.0038407	GDF10	growth differentiation factor 10
ENSG00000256982	56.25	106.24	AC135782.1	-0.9121	0.00012826	0.0039396	AC135782.1	novel transcript
ENSG00000165959	59.28	106.07	CLMN	-0.8388	0.00013949	0.0042373	CLMN	calmin
ENSG00000177989	147.03	223.52	ODF3B	-0.6116	0.00014156	0.0042844	ODF3B	outer dense fiber of sperm tails 3B
ENSG00000107954	81.98	136.16	NEURL1	-0.734	0.00014736	0.0044357	NEURL1	neuralized E3 ubiquitin protein ligase 1
ENSG00000184381	86.07	139.97	PLA2G6	-0.6979	0.00016743	0.004919	PLA2G6	phospholipase A2 group VI
ENSG00000152128	48.2	90.36	TMEM163	-0.9112	0.00019407	0.0055971	TMEM163	transmembrane protein 163
ENSG00000119699	99.88	158.13	TGFB3	-0.6604	0.00021138	0.0060383	TGFB3	transforming growth factor beta 3
ENSG00000227719	66.2	114.33	AC006042.1	-0.7851	0.00021402	0.0061085	AC006042.1	novel transcript
ENSG00000137872	174.77	249.53	SEMA6D	-0.5199	0.0002476	0.0068885	SEMA6D	semaphorin 6D
ENSG00000181444	180.48	265.7	ZNF467	-0.551	0.00026201	0.0072465	ZNF467	zinc finger protein 467
ENSG00000050767	23.7	57.64	COL23A1	-1.3043	0.00026807	0.0073709	COL23A1	collagen type XXIII alpha 1 chain
ENSG00000171722	63.51	109.13	SPATA46	-0.7896	0.00028184	0.0076731	SPATA46	spermatogenesis associated 46
ENSG00000228451	60.93	110.64	SDAD1P1	-0.8756	0.00029648	0.0080122	SDAD1P1	SDA1 domain containing 1 pseudogene 1
ENSG00000168505	168.17	255.47	GBX2	-0.5987	0.0003164	0.0084674	GBX2	gastrulation brain homeobox 2
ENSG00000112319	133.35	199.39	EYA4	-0.5837	0.00031869	0.008515	EYA4	EYA transcriptional coactivator and phosphatase 4
ENSG00000029534	117.55	177.61	ANK1	-0.5992	0.00035417	0.0092976	ANK1	ankyrin 1
ENSG00000158828	175.67	250.29	PINK1	-0.5094	0.00040667	0.010403	PINK1	PTEN induced putative kinase 1
ENSG00000142303	167.67	245.01	ADAMTS10	-0.5429	0.00040624	0.010403	ADAMTS10	ADAM metallopeptidase with thrombospondin type 1 motif 10
ENSG00000184047	112.88	171.75	DIABLO	-0.6109	0.00040975	0.010474	DIABLO	diablo IAP-binding mitochondrial protein
ENSG00000165995	94.29	148.41	CACNB2	-0.6526	0.00043999	0.011143	CACNB2	calcium voltage-gated channel auxiliary subunit beta 2
ENSG00000095637	109.3	165.62	SORBS1	-0.6002	0.00052812	0.012968	SORBS1	sorbin and SH3 domain containing 1
ENSG00000283538	10.6	31.64	AC005972.3	-1.5636	0.00053591	0.013111	AC005972.3	novel transcript
ENSG00000120645	136.14	197.03	IQSEC3	-0.5365	0.00056166	0.01359	IQSEC3	IQ motif and Sec7 domain 3
ENSG00000259877	130.49	190.27	AC009113.1	-0.5445	0.00062176	0.014805	AC009113.1	novel transcript, antisense to ZNF778
ENSG00000117525	127.68	188.49	F3	-0.5561	0.00062811	0.014946	F3	coagulation factor III, tissue factor
ENSG00000220494	5.94	22.5	YAP1P1	-1.9208	0.00064958	0.015335	YAP1P1	Yes associated protein 1 pseudogene 1
ENSG00000143858	67.86	117.86	SYT2	-0.798	0.00065119	0.015362	SYT2	synaptotagmin 2
ENSG00000136161	112.09	168.82	RCBTB2	-0.5972	0.00068316	0.016035	RCBTB2	RCC1 and BTB domain containing protein 2
ENSG00000166793	26.38	57.87	YPEL4	-1.1347	0.00074757	0.017249	YPEL4	yippee like 4
ENSG00000181215	9.47	29.65	C4orf50	-1.6354	0.00083815	0.019065	C4orf50	chromosome 4 open reading frame 50
ENSG00000250979	49.76	88.2	AC022905.1	-0.8312	0.00084729	0.019207	AC022905.1	transient receptor potential cation channel subfamily A member 1 pseudogene
ENSG00000124440	62.97	110.25	HIF3A	-0.8034	0.00085245	0.019284	HIF3A	hypoxia inducible factor 3 subunit alpha
ENSG00000121440	58.74	99.68	PDZRN3	-0.7697	0.00089863	0.020095	PDZRN3	PDZ domain containing ring finger 3
ENSG00000146285	49.47	86.81	SCML4	-0.8082	0.00091483	0.020361	SCML4	Scm polycomb group protein like 4
ENSG00000166664	147.25	213.43	CHRFAM7A	-0.5345	0.0009349	0.02071	CHRFAM7A	CHRNA7 (exons 5-10) and FAM7A (exons A-E) fusion
ENSG00000260296	52.74	92.63	AC095057.3	-0.8029	0.00099658	0.021784	AC095057.3	novel transcript, overlapping N4BP2
ENSG00000109705	9.69	28.93	NKX3-2	-1.5647	0.0010406	0.022523	NKX3-2	NK3 homeobox 2
ENSG00000204091	86.39	133.56	TDRG1	-0.6306	0.0012328	0.026052	TDRG1	testis development related 1
ENSG00000215417	64.49	104.14	MIR17HG	-0.6967	0.0012431	0.026202	MIR17HG	miR-17-92a-1 cluster host gene
ENSG00000253659	9.31	28.58	AC138646.1	-1.6039	0.0013516	0.027993	AC138646.1	novel transcript
ENSG00000082196	77.26	121.31	C1QTNF3	-0.6559	0.0014264	0.029318	C1QTNF3	C1q and TNF related 3
ENSG00000254701	56.37	105.51	AC138866.2	-0.9057	0.0014836	0.030306	AC138866.2	glucuronidase, beta (GUSB) pseudogene
ENSG00000143013	124.04	184.18	LMO4	-0.5614	0.0015504	0.031457	LMO4	LIM domain only 4
ENSG00000170412	135.86	192.38	GPRC5C	-0.5053	0.0015843	0.031912	GPRC5C	G protein-coupled receptor class C group 5 member C
ENSG00000205086	52.51	88.16	C2orf91	-0.743	0.0016065	0.032238	C2orf91	chromosome 2 open reading frame 91
ENSG00000188523	20.97	47.44	CFAP77	-1.1786	0.0017334	0.034388	CFAP77	cilia and flagella associated protein 77
ENSG00000135363	43.64	76.4	LMO2	-0.8037	0.0017502	0.03466	LMO2	LIM domain only 2
ENSG00000179813	2	12.86	FAM216B	-2.7443	0.0019164	0.037412	FAM216B	family with sequence similarity 216 member B
ENSG00000120057	4.87	18.72	SFRP5	-1.9212	0.0021337	0.040905	SFRP5	secreted frizzled related protein 5
ENSG00000189299	128.33	181.6	FOXR2	-0.5005	0.0024677	0.045795	FOXR2	forkhead box R2
ENSG00000170577	33.52	62.94	SIX2	-0.9096	0.0025021	0.046237	SIX2	SIX homeobox 2
ENSG00000185442	110.43	158.83	FAM174B	-0.5194	0.0026894	0.049028	FAM174B	family with sequence similarity 174 member B
ENSG00000285744	29.5	55.95	AC083837.2	-0.9233	0.0027201	0.049479	AC083837.2	novel transcript
ENSG00000167550	42.46	73.19	RHEBL1	-0.7814	0.0030311	0.053918	RHEBL1	RHEB like 1
ENSG00000258136	6.25	20.01	AC007622.2	-1.673	0.0031705	0.055679	AC007622.2	uncharacterized LOC101929162
ENSG00000105792	134.88	201.34	CFAP69	-0.5708	0.0032182	0.056397	CFAP69	cilia and flagella associated protein 69
ENSG00000197442	80.45	120.55	MAP3K5	-0.5872	0.003275	0.057208	MAP3K5	mitogen-activated protein kinase kinase kinase 5
ENSG00000136960	82.51	125.62	ENPP2	-0.6109	0.0032793	0.057225	ENPP2	ectonucleotide pyrophosphatase/phosphodiesterase 2
ENSG00000165029	18.66	40.26	ABCA1	-1.1208	0.0033899	0.058585	ABCA1	ATP binding cassette subfamily A member 1
ENSG00000223949	72.52	110.78	ROR1-AS1	-0.6113	0.0036839	0.062121	ROR1-AS1	ROR1 antisense RNA 1
ENSG00000139174	84.34	125.5	PRICKLE1	-0.5825	0.0037826	0.063332	PRICKLE1	prickle planar cell polarity protein 1
ENSG00000074590	49.3	82.61	NUAK1	-0.7361	0.0038672	0.06439	NUAK1	NUAK family kinase 1
ENSG00000049192	78.97	118.28	ADAMTS6	-0.578	0.0040405	0.066704	ADAMTS6	ADAM metallopeptidase with thrombospondin type 1 motif 6
ENSG00000109927	98.21	142.34	TECTA	-0.5282	0.0043493	0.070918	TECTA	tectorin alpha
ENSG00000280623	14.96	34.95	PCAT14	-1.2056	0.0044311	0.071932	PCAT14	prostate cancer associated transcript 14
ENSG00000138639	31.85	57.27	ARHGAP24	-0.8538	0.0048351	0.076977	ARHGAP24	Rho GTPase activating protein 24
ENSG00000016402	106.78	151.28	IL20RA	-0.5052	0.0049554	0.078552	IL20RA	interleukin 20 receptor subunit alpha
ENSG00000164850	97.18	139.94	GPER1	-0.5322	0.0050944	0.080064	GPER1	G protein-coupled estrogen receptor 1
ENSG00000243574	62.06	99.53	AC006148.2	-0.6793	0.0051399	0.080625	AC006148.2	novel transcript
ENSG00000108187	127.16	180.2	PBLD	-0.5009	0.0051794	0.081053	PBLD	phenazine biosynthesis like protein domain containing
ENSG00000157404	7.25	21.61	KIT	-1.5481	0.0053167	0.082731	KIT	KIT proto-oncogene receptor tyrosine kinase
ENSG00000154175	46.8	75.74	ABI3BP	-0.6949	0.0056859	0.086881	ABI3BP	ABI family member 3 binding protein
ENSG00000233885	33.22	59.21	YEATS2-AS1	-0.8381	0.0060788	0.091323	YEATS2-AS1	YEATS2 antisense RNA 1
ENSG00000265203	11.99	28.23	RBP3	-1.2564	0.0060868	0.091396	RBP3	retinol binding protein 3
ENSG00000176697	17.4	36.7	BDNF	-1.0634	0.0061204	0.091739	BDNF	brain derived neurotrophic factor
ENSG00000087495	83.1	120.82	PHACTR3	-0.537	0.0061924	0.092525	PHACTR3	phosphatase and actin regulator 3
ENSG00000213171	8.31	24.52	LINGO4	-1.5458	0.0062368	0.092936	LINGO4	leucine rich repeat and Ig domain containing 4
ENSG00000116990	87.56	130.46	MYCL	-0.5707	0.0062894	0.093552	MYCL	MYCL proto-oncogene, bHLH transcription factor
ENSG00000197558	86.46	124.31	SSPO	-0.5275	0.0064373	0.095279	SSPO	SCO-spondin
ENSG00000260317	55.54	88.32	AC009812.4	-0.6758	0.0066116	0.097163	AC009812.4	novel transcript
ENSG00000198838	67.41	101.66	RYR3	-0.5892	0.0069778	0.10128	RYR3	ryanodine receptor 3
ENSG00000188385	54.38	84.51	JAKMIP3	-0.6396	0.0071335	0.103	JAKMIP3	Janus kinase and microtubule interacting protein 3
ENSG00000111339	0.63	7.67	ART4	-3.6012	0.0071625	0.10328	ART4	ADP-ribosyltransferase 4 (Dombrock blood group)
ENSG00000159314	79.16	116.65	ARHGAP27	-0.5586	0.0079476	0.11149	ARHGAP27	Rho GTPase activating protein 27
ENSG00000183801	21.55	41.58	OLFML1	-0.9455	0.0080142	0.11224	OLFML1	olfactomedin like 1
ENSG00000162804	46.43	74.6	SNED1	-0.6819	0.0084331	0.11643	SNED1	sushi, nidogen and EGF like domains 1
ENSG00000172062	431.5	666.54	SMN1	-0.6278	0.0085852	0.11774	SMN1	survival of motor neuron 1, telomeric
ENSG00000150907	11.31	26.56	FOXO1	-1.2303	0.0086142	0.11809	FOXO1	forkhead box O1
ENSG00000139890	76.03	112.88	REM2	-0.5731	0.0086933	0.11879	REM2	RRAD and GEM like GTPase 2
ENSG00000251192	97.55	140.28	ZNF674	-0.5125	0.0087515	0.11935	ZNF674	zinc finger protein 674
ENSG00000248174	103.48	149.53	LINC02268	-0.5308	0.0088073	0.11984	LINC02268	long intergenic non-protein coding RNA 2268
ENSG00000273997	0.31	5.73	AL355365.1	-4.0629	0.0088523	0.12015	AL355365.1	heat shock 70kDa protein 8 (HSPA8) pseudogene
ENSG00000274204	0.6	7.58	AL138689.1	-3.6235	0.0088949	0.12059	AL138689.1	novel transcript, sense intronic to EFNB2
ENSG00000102924	57.67	89.13	CBLN1	-0.6273	0.0089469	0.12114	CBLN1	cerebellin 1 precursor
ENSG00000279071	0	3.95	AC073592.3	-4.4858	0.0093512	0.12513	AC073592.3	novel transcript
ENSG00000164849	5.44	17.49	GPR146	-1.6574	0.0096765	0.12875	GPR146	G protein-coupled receptor 146
ENSG00000152779	11.17	26.72	SLC16A12	-1.2418	0.0098309	0.12986	SLC16A12	solute carrier family 16 member 12
ENSG00000143416	16.48	34.1	SELENBP1	-1.0463	0.0098397	0.12993	SELENBP1	selenium binding protein 1
ENSG00000164326	4.98	16.03	CARTPT	-1.6659	0.0099195	0.13062	CARTPT	CART prepropeptide
ENSG00000225857	62.51	94.8	AL162431.1	-0.604	0.0099959	0.13105	AL162431.1	novel transcript
ENSG00000174279	27.68	49.61	EVX2	-0.8325	0.010058	0.1316	EVX2	even-skipped homeobox 2
ENSG00000230267	42.76	70.85	HERC2P4	-0.7394	0.010163	0.1324	HERC2P4	hect domain and RLD 2 pseudogene 4
ENSG00000078725	29.62	51.66	BRINP1	-0.8041	0.010668	0.13752	BRINP1	BMP/retinoic acid inducible neural specific 1
ENSG00000254162	29.89	52.68	AC009812.3	-0.8308	0.010951	0.14012	AC009812.3	novel transcript
ENSG00000255062	36.77	60.26	AP001318.2	-0.7162	0.011014	0.14067	AP001318.2	novel transcript, antisense to DCPS and TIRAP
ENSG00000223611	2.19	10.11	SUPT20HL2	-2.1969	0.011259	0.14329	SUPT20HL2	SUPT20H like 2
ENSG00000151117	67.72	98.93	TMEM86A	-0.5481	0.011319	0.14374	TMEM86A	transmembrane protein 86A
ENSG00000144645	67.4	100.21	OSBPL10	-0.5653	0.011448	0.14503	OSBPL10	oxysterol binding protein like 10
ENSG00000255983	71.95	104.19	AC007848.1	-0.5317	0.011525	0.14572	AC007848.1	novel transcript
ENSG00000139971	6.01	17.48	ARMH4	-1.5306	0.011623	0.14674	ARMH4	armadillo-like helical domain containing 4
ENSG00000273108	11.04	25.15	AL121929.2	-1.1964	0.011727	0.14743	AL121929.2	novel transcript, antisense to SH3PXD2A
ENSG00000152818	25.54	45.35	UTRN	-0.8286	0.012032	0.15058	UTRN	utrophin
ENSG00000159307	36.85	60.57	SCUBE1	-0.7214	0.012246	0.15239	SCUBE1	signal peptide, CUB domain and EGF like domain containing 1
ENSG00000267909	19.9	38.07	CCDC177	-0.9543	0.012449	0.15415	CCDC177	coiled-coil domain containing 177
ENSG00000280135	26.97	47.07	AL096816.1	-0.804	0.012905	0.15815	AL096816.1	TEC
ENSG00000226604	15.86	32.21	PAPPA-AS2	-1.0353	0.012994	0.15906	PAPPA-AS2	PAPPA antisense RNA 2
ENSG00000231528	3.15	12.16	FAM225A	-1.9358	0.013408	0.16304	FAM225A	family with sequence similarity 225 member A
ENSG00000187010	4.15	13.78	RHD	-1.7532	0.013419	0.16311	RHD	Rh blood group D antigen
ENSG00000110002	5.32	17.12	VWA5A	-1.7197	0.013726	0.16606	VWA5A	von Willebrand factor A domain containing 5A
ENSG00000129910	27.21	47.98	CDH15	-0.8146	0.01413	0.16957	CDH15	cadherin 15
ENSG00000188505	0.28	5.04	NCCRP1	-3.8748	0.014808	0.17604	NCCRP1	non-specific cytotoxic cell receptor protein 1 homolog (zebrafish)
ENSG00000256341	1.54	8.98	AP006333.1	-2.5102	0.015137	0.17887	AP006333.1	novel transcript
ENSG00000163219	0.94	7.63	ARHGAP25	-3.025	0.015164	0.17899	ARHGAP25	Rho GTPase activating protein 25
ENSG00000115596	35.1	58.22	WNT6	-0.7283	0.01518	0.17912	WNT6	Wnt family member 6
ENSG00000250914	0	3.51	AC139783.2	-4.3224	0.015201	0.1793	AC139783.2	proteasome (prosome, macropain) 26S subunit, ATPase, 6 (PSMC6) pseudogene
ENSG00000144550	25.53	46.7	CPNE9	-0.8714	0.015308	0.18012	CPNE9	copine family member 9
ENSG00000278603	1.55	8.3	AC245033.3	-2.4061	0.015611	0.18323	AC245033.3	dynamin 1 (DNM1) pseudogene
ENSG00000214336	28.4	49.55	FOXI3	-0.8023	0.015708	0.1841	FOXI3	forkhead box I3
ENSG00000141744	80.85	115.06	PNMT	-0.5085	0.015777	0.18478	PNMT	phenylethanolamine N-methyltransferase
ENSG00000268896	0.6	6.2	AC009955.3	-3.3202	0.016107	0.18744	AC009955.3	novel transcript, antisense to TMEM198
ENSG00000236714	23.77	42.1	LINC01844	-0.83	0.016137	0.18774	LINC01844	long intergenic non-protein coding RNA 1844
ENSG00000100583	62.5	93.59	SAMD15	-0.5796	0.016281	0.18868	SAMD15	sterile alpha motif domain containing 15
ENSG00000249619	0.31	4.85	HMGN1P13	-3.8319	0.016484	0.19049	HMGN1P13	high mobility group nucleosome binding domain 1 pseudogene 13
ENSG00000256417	50.8	77.25	AC006206.2	-0.6048	0.016862	0.19418	AC006206.2	novel transcript
ENSG00000225246	2.63	10.36	RPS2P1	-2.014	0.017031	0.19578	RPS2P1	ribosomal protein S2 pseudogene 1
ENSG00000255434	18.65	36.34	AP001922.6	-0.9525	0.017123	0.19671	AP001922.6	novel transcript
ENSG00000259326	1.24	7.54	AC116158.1	-2.5927	0.017533	0.20065	AC116158.1	novel transcript, antisense to RASGRP1
ENSG00000131055	44.52	70.15	COX4I2	-0.6432	0.01761	0.20112	COX4I2	cytochrome c oxidase subunit 4I2
ENSG00000182050	13.17	27.13	MGAT4C	-1.0531	0.017987	0.20429	MGAT4C	MGAT4 family member C
ENSG00000204241	34.13	55.48	AP000911.1	-0.7014	0.01812	0.20524	AP000911.1	uncharacterized LOC100128239
ENSG00000166183	0	3.53	ASPG	-4.3318	0.018238	0.20622	ASPG	asparaginase
ENSG00000253816	48.08	74.21	AC138866.1	-0.6226	0.018634	0.20906	AC138866.1	glucuronidase, beta (GUSB) pseudogene
ENSG00000253200	39.26	61.58	AC037459.3	-0.6496	0.018651	0.20911	AC037459.3	novel transcript, antisense to KIAA1967
ENSG00000258875	31.81	52.89	AL135818.1	-0.7244	0.018778	0.20974	AL135818.1	novel transcript, antisense to GPR68
ENSG00000074047	47.86	72.07	GLI2	-0.5934	0.018806	0.20991	GLI2	GLI family zinc finger 2
ENSG00000279718	3.54	12.18	SNX18P12	-1.8064	0.018867	0.21012	SNX18P12	sorting nexin 18 pseudogene 12
ENSG00000134326	13.97	29.64	CMPK2	-1.1025	0.019007	0.21109	CMPK2	cytidine/uridine monophosphate kinase 2
ENSG00000183715	11.57	24.75	OPCML	-1.1063	0.019367	0.21337	OPCML	opioid binding protein/cell adhesion molecule like
ENSG00000265298	55.65	83.88	AC132812.1	-0.5876	0.01953	0.21438	AC132812.1	U5 small nuclear ribonucleoprotein 200 kDa helicase pseudogene
ENSG00000256628	43.07	67.72	ZBTB11-AS1	-0.6535	0.019618	0.21506	ZBTB11-AS1	ZBTB11 antisense RNA 1
ENSG00000169129	42.58	66.83	AFAP1L2	-0.6495	0.01977	0.21629	AFAP1L2	actin filament associated protein 1 like 2
ENSG00000259985	55.25	81.79	AC017100.1	-0.5601	0.020494	0.22211	AC017100.1	novel transcript, antisense to B4GALT6
ENSG00000253194	15.3	31.67	AL137009.1	-1.0272	0.020554	0.22244	AL137009.1	novel transcript, antisense to FAM184A
ENSG00000164175	8.91	20.6	SLC45A2	-1.2257	0.020789	0.22461	SLC45A2	solute carrier family 45 member 2
ENSG00000136383	62.81	90.53	ALPK3	-0.5263	0.020999	0.22622	ALPK3	alpha kinase 3
ENSG00000197815	10.8	23.96	AC122129.1	-1.1825	0.021088	0.22696	AC122129.1	novel transcript, antisense to TOM1L2
ENSG00000197361	2.49	9.93	FBXL22	-1.9872	0.02146	0.22998	FBXL22	F-box and leucine rich repeat protein 22
ENSG00000261408	34.06	54.21	TEN1-CDK3	-0.6749	0.022632	0.23944	TEN1-CDK3	TEN1-CDK3 readthrough (NMD candidate)
ENSG00000204390	41.6	64.79	HSPA1L	-0.6431	0.022881	0.24092	HSPA1L	heat shock protein family A (Hsp70) member 1 like
ENSG00000259946	18.77	34.36	BX005019.1	-0.8819	0.023287	0.24396	BX005019.1	novel transcript
ENSG00000267128	13.31	26.99	RNF157-AS1	-1.0138	0.023397	0.24479	RNF157-AS1	RNF157 antisense RNA 1
ENSG00000285973	32.04	55.18	AC063960.2	-0.7737	0.023565	0.24631	AC063960.2	novel transcript, antisense to TACC2
ENSG00000266094	4.3	12.96	RASSF5	-1.6221	0.023584	0.24636	RASSF5	Ras association domain family member 5
ENSG00000128271	71.94	102.51	ADORA2A	-0.5121	0.024128	0.2505	ADORA2A	adenosine A2a receptor
ENSG00000162461	24.5	41.96	SLC25A34	-0.7694	0.025944	0.26404	SLC25A34	solute carrier family 25 member 34
ENSG00000274827	28.27	46.71	LINC01297	-0.7196	0.026176	0.26579	LINC01297	long intergenic non-protein coding RNA 1297
ENSG00000228701	0.92	6.55	TNKS2-AS1	-2.7878	0.026261	0.26633	TNKS2-AS1	TNKS2 antisense RNA 1 (head to head)
ENSG00000278500	13.23	26.21	AC009336.2	-0.9869	0.02657	0.26839	AC009336.2	homeobox D4
ENSG00000258620	0	3.02	AL135838.1	-4.1197	0.026842	0.26998	AL135838.1	novel transcript, intronic to WDR25
ENSG00000273213	6.97	16.92	AC239798.4	-1.2846	0.026954	0.27071	AC239798.4	novel transcript
ENSG00000110328	35.36	56.48	GALNT18	-0.6737	0.027001	0.271	GALNT18	polypeptide N-acetylgalactosaminyltransferase 18
ENSG00000207926	0.63	5.6	MIR135A1	-3.1467	0.027038	0.27104	MIR135A1	microRNA 135a-1
ENSG00000107738	56.57	81.39	VSIR	-0.5341	0.027163	0.27197	VSIR	V-set immunoregulatory receptor
ENSG00000135824	16.61	31.24	RGS8	-0.9345	0.027189	0.27214	RGS8	regulator of G protein signaling 8
ENSG00000248019	14.07	28.1	FAM13A-AS1	-0.9785	0.027537	0.27463	FAM13A-AS1	FAM13A antisense RNA 1
ENSG00000279838	6.44	16.87	AL356273.3	-1.3672	0.027958	0.27799	AL356273.3	TEC
ENSG00000138395	45.02	69.37	CDK15	-0.6151	0.02849	0.28184	CDK15	cyclin dependent kinase 15
ENSG00000173762	8.82	20.17	CD7	-1.2048	0.028732	0.2835	CD7	CD7 molecule
ENSG00000241217	0.28	4.23	RN7SL809P	-3.6312	0.029229	0.28709	RN7SL809P	RNA, 7SL, cytoplasmic 809, pseudogene
ENSG00000213131	23.72	40.4	YWHAZP4	-0.7865	0.029367	0.28789	YWHAZP4	tyrosine 3-monooxygenase/tryptophan 5-monooxygenase activation protein zeta pseudogene 4
ENSG00000230581	0	3.32	ACTG1P14	-4.2345	0.029487	0.28873	ACTG1P14	actin gamma 1 pseudogene 14
ENSG00000267395	7.27	17.58	DM1-AS	-1.2694	0.029492	0.28873	DM1-AS	DM1 locus antisense RNA
ENSG00000208002	0	2.97	MIR643	-4.1007	0.029604	0.28974	MIR643	microRNA 643
ENSG00000278214	8.6	19.63	LINC02139	-1.1828	0.030173	0.29348	LINC02139	long intergenic non-protein coding RNA 2139
ENSG00000133105	0.31	4.1	RXFP2	-3.5956	0.030196	0.2936	RXFP2	relaxin family peptide receptor 2
ENSG00000165312	22.6	40.2	OTUD1	-0.8126	0.030789	0.29755	OTUD1	OTU deubiquitinase 1
ENSG00000112280	60.17	85.45	COL9A1	-0.5114	0.031471	0.30202	COL9A1	collagen type IX alpha 1 chain
ENSG00000166343	35.5	54.89	MSS51	-0.6252	0.031877	0.30494	MSS51	MSS51 mitochondrial translational activator
ENSG00000241684	16.48	30.6	ADAMTS9-AS2	-0.8924	0.031946	0.30531	ADAMTS9-AS2	ADAMTS9 antisense RNA 2
ENSG00000264734	33.94	54.22	AC069061.2	-0.6725	0.032275	0.3075	AC069061.2	novel transcript
ENSG00000148204	11.48	23.58	CRB2	-1.039	0.032355	0.308	CRB2	crumbs 2, cell polarity complex component
ENSG00000103067	1.24	6.68	ESRP2	-2.4115	0.032491	0.30875	ESRP2	epithelial splicing regulatory protein 2
ENSG00000170092	30.24	48.61	SPDYE5	-0.6807	0.0328	0.31044	SPDYE5	speedy/RINGO cell cycle regulator family member E5
ENSG00000140285	1	6.09	FGF7	-2.6474	0.033147	0.31284	FGF7	fibroblast growth factor 7
ENSG00000280119	38.57	58.87	AC093642.2	-0.6111	0.0332	0.31307	AC093642.2	TEC
ENSG00000145194	15.01	28.61	ECE2	-0.932	0.033355	0.31408	ECE2	endothelin converting enzyme 2
ENSG00000248445	18.66	33.73	SEMA6A-AS1	-0.8691	0.0337	0.31609	SEMA6A-AS1	SEMA6A antisense RNA 1
ENSG00000128886	4.74	12.9	ELL3	-1.4435	0.033702	0.31609	ELL3	elongation factor for RNA polymerase II 3
ENSG00000254180	0	2.89	AB015752.1	-4.0341	0.034687	0.3223	AB015752.1	novel transcript
ENSG00000177791	3.94	11.47	MYOZ1	-1.5696	0.035056	0.32383	MYOZ1	myozenin 1
ENSG00000282164	34.77	53.92	PEG13	-0.6431	0.035075	0.32391	PEG13	paternally expressed 13
ENSG00000117834	23.28	40.11	SLC5A9	-0.7844	0.035263	0.325	SLC5A9	solute carrier family 5 member 9
ENSG00000231252	5.36	13.87	AC099792.1	-1.371	0.035326	0.32543	AC099792.1	uncharacterized LOC101926964
ENSG00000258500	0	2.86	AL845552.1	-4.0201	0.035692	0.3275	AL845552.1	high mobility group nucleosome binding domain 1 (HMGN1) pseudogene
ENSG00000232044	61.56	87.56	LINC01105	-0.5175	0.035884	0.32871	LINC01105	long intergenic non-protein coding RNA 1105
ENSG00000207547	36.97	56.16	MIR25	-0.6092	0.035875	0.32871	MIR25	microRNA 25
ENSG00000198822	17.28	31.43	GRM3	-0.8688	0.036004	0.32917	GRM3	glutamate metabotropic receptor 3
ENSG00000272419	19.43	35.18	LINC01145	-0.8519	0.036086	0.32967	LINC01145	long intergenic non-protein coding RNA 1145
ENSG00000269274	0	2.75	AC078899.4	-3.9798	0.036224	0.33036	AC078899.4	novel zinc finger protein pseudogene
ENSG00000229921	42.17	63.58	KIF25-AS1	-0.5863	0.036306	0.33066	KIF25-AS1	KIF25 antisense RNA 1
ENSG00000241935	19.64	34.3	HOGA1	-0.8026	0.03636	0.33096	HOGA1	4-hydroxy-2-oxoglutarate aldolase 1
ENSG00000162188	24.99	41.45	GNG3	-0.7331	0.036584	0.332	GNG3	G protein subunit gamma 3
ENSG00000134830	0.96	5.68	C5AR2	-2.5955	0.036933	0.33471	C5AR2	complement component 5a receptor 2
ENSG00000186326	2.19	8.53	RGS9BP	-1.9744	0.036946	0.33473	RGS9BP	regulator of G protein signaling 9 binding protein
ENSG00000100307	33.98	53.82	CBX7	-0.6775	0.037366	0.33651	CBX7	chromobox 7
ENSG00000268949	2.4	9.04	MRPS17P1	-1.8746	0.037404	0.33676	MRPS17P1	mitochondrial ribosomal protein S17 pseudogene 1
ENSG00000225726	1.93	8.17	AC007000.2	-2.1019	0.037611	0.33795	AC007000.2	pseudogene similar to part of SWI/SNF related, matrix associated, actin dependent regulator of chromatin, subfamily a, member 1 SMARCA1
ENSG00000272568	13.67	25.83	AC005162.3	-0.9322	0.039191	0.34858	AC005162.3	uncharacterized LOC100506497
ENSG00000251580	11.56	22.84	LINC02482	-0.9771	0.039356	0.34948	LINC02482	long intergenic non-protein coding RNA 2482
ENSG00000213413	32.91	51.9	PVRIG	-0.6693	0.039789	0.35189	PVRIG	PVR related immunoglobulin domain containing
ENSG00000261655	8.55	19.81	AC100803.2	-1.2059	0.039829	0.35189	AC100803.2	novel transcript, overlapping to GPR20
ENSG00000185522	30.09	47.95	LMNTD2	-0.6848	0.039791	0.35189	LMNTD2	lamin tail domain containing 2
ENSG00000151474	50.6	74.37	FRMD4A	-0.5524	0.040398	0.35561	FRMD4A	FERM domain containing 4A
ENSG00000249875	1.28	6.5	AC116616.1	-2.3626	0.040583	0.35669	AC116616.1	novel transcript
ENSG00000253203	21.86	36.82	GUSBP3	-0.7536	0.040589	0.35669	GUSBP3	glucuronidase, beta pseudogene 3
ENSG00000230970	0	2.74	HHATL-AS1	-3.9766	0.040618	0.35685	HHATL-AS1	HHATL antisense RNA 1
ENSG00000185736	3.71	10.89	ADARB2	-1.5459	0.041059	0.35967	ADARB2	adenosine deaminase, RNA specific B2 (inactive)
ENSG00000207151	1.27	6.3	RF00019	-2.3318	0.041096	0.35972	RF00019	-
ENSG00000260285	52.69	76.01	AL133367.1	-0.5176	0.041262	0.36059	AL133367.1	novel transcript, antisense to TRMT61A
ENSG00000125895	57.31	81.37	TMEM74B	-0.5065	0.042057	0.36591	TMEM74B	transmembrane protein 74B
ENSG00000136573	40.72	60.83	BLK	-0.5893	0.042112	0.36617	BLK	BLK proto-oncogene, Src family tyrosine kinase
ENSG00000270165	4.99	13.05	AC010530.1	-1.3823	0.042297	0.3673	AC010530.1	novel transcript
ENSG00000248794	3.15	9.98	AC026436.1	-1.6522	0.042475	0.36822	AC026436.1	ribosomal protein S12 (RPS12) pseudogene
ENSG00000226070	15.45	28.41	AL139275.1	-0.8721	0.042723	0.36936	AL139275.1	novel transcript
ENSG00000150667	35.99	54.97	FSIP1	-0.6052	0.04276	0.36939	FSIP1	fibrous sheath interacting protein 1
ENSG00000229598	2.58	8.74	PRDX3P1	-1.7741	0.042978	0.37078	PRDX3P1	peroxiredoxin 3 pseudogene 1
ENSG00000257761	31.73	48.77	AC078860.1	-0.6245	0.043669	0.37423	AC078860.1	novel transcript, antisense to LGR5
ENSG00000159403	24.68	40.22	C1R	-0.6988	0.043735	0.37457	C1R	complement C1r
ENSG00000204791	7.07	16.64	SMPD5	-1.2263	0.043998	0.37634	SMPD5	sphingomyelin phosphodiesterase 5
ENSG00000220804	38.62	58.64	LINC01881	-0.5958	0.044272	0.3779	LINC01881	long intergenic non-protein coding RNA 1881
ENSG00000028277	36.85	55.03	POU2F2	-0.5779	0.044695	0.38014	POU2F2	POU class 2 homeobox 2
ENSG00000109452	33.87	53.26	INPP4B	-0.6537	0.044774	0.38042	INPP4B	inositol polyphosphate-4-phosphatase type II B
ENSG00000228873	12.89	24.36	AC012307.1	-0.9144	0.045299	0.38252	AC012307.1	novel transcript
ENSG00000236047	0	2.62	AC073410.1	-3.923	0.045373	0.38275	AC073410.1	ribosomal protein L13a (RPL13A) pseudogene
ENSG00000282022	1.55	6.79	AC006581.2	-2.1039	0.045362	0.38275	AC006581.2	novel transcript, antisense to PHC1 and A2ML1
ENSG00000249307	10.6	22.24	LINC01088	-1.0491	0.045391	0.38281	LINC01088	long intergenic non-protein coding RNA 1088
ENSG00000230876	4.03	12.04	LINC00486	-1.5512	0.045422	0.38282	LINC00486	long intergenic non-protein coding RNA 486
ENSG00000237412	5.06	13.74	PRSS56	-1.3962	0.045428	0.38282	PRSS56	serine protease 56
ENSG00000184110	534.86	790.03	EIF3C	-0.5622	0.046125	0.38634	EIF3C	eukaryotic translation initiation factor 3 subunit C
ENSG00000058866	15.34	28	DGKG	-0.8591	0.046394	0.3879	DGKG	diacylglycerol kinase gamma
ENSG00000246250	7.62	17.25	AC087521.2	-1.2023	0.047055	0.39204	AC087521.2	novel transcript
ENSG00000279146	23.74	38.34	AC063926.2	-0.6953	0.047078	0.39213	AC063926.2	novel transcript
ENSG00000137491	4.24	11.52	SLCO2B1	-1.4613	0.047395	0.39408	SLCO2B1	solute carrier organic anion transporter family member 2B1
ENSG00000270723	0.31	3.55	RPL23AP92	-3.3731	0.047823	0.39594	RPL23AP92	ribosomal protein L23a pseudogene 92
ENSG00000115896	41.36	61.33	PLCL1	-0.5595	0.047931	0.39634	PLCL1	phospholipase C like 1 (inactive)
ENSG00000198844	0.99	5.62	ARHGEF15	-2.5402	0.04826	0.39876	ARHGEF15	Rho guanine nucleotide exchange factor 15
ENSG00000279689	3.98	11.12	AC022400.8	-1.4587	0.048403	0.39944	AC022400.8	TEC
ENSG00000082929	2.81	9.35	LINC01587	-1.7268	0.048654	0.40062	LINC01587	long intergenic non-protein coding RNA 1587
ENSG00000205126	0.36	3.5	ACCSL	-3.3578	0.048674	0.40064	ACCSL	1-aminocyclopropane-1-carboxylate synthase homolog (inactive) like
ENSG00000207611	0.6	4.64	MIR149	-2.8926	0.048966	0.40188	MIR149	microRNA 149
ENSG00000228820	11.23	22.78	RPSAP1	-0.9918	0.049215	0.40353	RPSAP1	ribosomal protein SA pseudogene 1
ENSG00000008311	35.6	54.07	AASS	-0.5916	0.049328	0.40392	AASS	aminoadipate-semialdehyde synthase
ENSG00000116147	41.48	61.82	TNR	-0.5945	0.049617	0.40532	TNR	tenascin R
ENSG00000140839	0.64	4.63	CLEC18B	-2.8869	0.049855	0.40614	CLEC18B	C-type lectin domain family 18 member B
ENSG00000266957	0.36	3.46	AC012254.1	-3.3446	0.049872	0.40614	AC012254.1	novel transcript, antisense to KATNAL2

## Sheet: K_vs_C.DEG_up
Description: There are totally 296 up-regulated expressed genes (genes with P < 0.05, log2 Fold change > 0.5) in SH-SY5Y-APP cell after Kenpaullone treatment compared with control. K represents group Kenpaullone, C represents control.
gene_id	K_readcount	C_readcount	symbol	log2FoldChange	pvalue	padj	symbol	description
ENSG00000124762	3913.4	1383.18	CDKN1A	1.5001	2.2e-113	7.26e-109	CDKN1A	cyclin dependent kinase inhibitor 1A
ENSG00000182199	2670.66	1083.8	SHMT2	1.3039	2.28e-60	1.51e-56	SHMT2	serine hydroxymethyltransferase 2
ENSG00000168003	1783.91	765.82	SLC3A2	1.2246	2.43e-59	1.34e-55	SLC3A2	solute carrier family 3 member 2
ENSG00000134684	3258.23	1511.92	YARS	1.11	9.32e-55	4.4e-51	YARS	tyrosyl-tRNA synthetase
ENSG00000128272	5122.89	2743.56	ATF4	0.9023	3.8e-49	1.4e-45	ATF4	activating transcription factor 4
ENSG00000110619	2095.45	1018.74	CARS	1.044	2.01e-46	6.63e-43	CARS	cysteinyl-tRNA synthetase
ENSG00000130513	467.85	99.53	GDF15	2.2282	2.8e-44	5.84e-41	GDF15	growth differentiation factor 15
ENSG00000166986	5734.06	3572.62	MARS	0.6836	1.42e-42	2.6e-39	MARS	methionyl-tRNA synthetase
ENSG00000151012	436.45	74.31	SLC7A11	2.5623	1.31e-41	2.17e-38	SLC7A11	solute carrier family 7 member 11
ENSG00000120254	1222.85	550.95	MTHFD1L	1.1544	5.1e-39	7.66e-36	MTHFD1L	methylenetetrahydrofolate dehydrogenase (NADP+ dependent) 1 like
ENSG00000166123	1803.65	857.43	GPT2	1.0764	2.57e-37	3.32e-34	GPT2	glutamic--pyruvic transaminase 2
ENSG00000141682	893.83	378.8	PMAIP1	1.2416	2.61e-37	3.32e-34	PMAIP1	phorbol-12-myristate-13-acetate-induced protein 1
ENSG00000113739	695.97	271.34	STC2	1.3654	3.43e-37	4.19e-34	STC2	stanniocalcin 2
ENSG00000135842	380.99	102.32	FAM129A	1.9055	1.87e-36	2.21e-33	FAM129A	family with sequence similarity 129 member A
ENSG00000090861	3672.7	2123.48	AARS	0.7921	7.06e-36	8.04e-33	AARS	alanyl-tRNA synthetase
ENSG00000122585	2094.87	1256.06	NPY	0.7378	2.8e-35	3.08e-32	NPY	neuropeptide Y
ENSG00000128965	433.7	88.86	CHAC1	2.2964	7.38e-35	7.87e-32	CHAC1	ChaC glutathione specific gamma-glutamylcyclotransferase 1
ENSG00000183010	3255.4	1966.9	PYCR1	0.7291	4.27e-33	4.15e-30	PYCR1	pyrroline-5-carboxylate reductase 1
ENSG00000178035	3866.29	2596.03	IMPDH2	0.5759	7.7e-33	7.27e-30	IMPDH2	inosine monophosphate dehydrogenase 2
ENSG00000128165	432.65	125.95	ADM2	1.7927	8.56e-31	7.26e-28	ADM2	adrenomedullin 2
ENSG00000115902	905.17	391.35	SLC1A4	1.2139	2.65e-30	2.08e-27	SLC1A4	solute carrier family 1 member 4
ENSG00000113407	3805.68	2448.88	TARS	0.6375	1.38e-29	1.06e-26	TARS	threonyl-tRNA synthetase
ENSG00000196305	5742.15	3703.42	IARS	0.6338	2.44e-28	1.84e-25	IARS	isoleucyl-tRNA synthetase
ENSG00000125977	2453.42	1539.12	EIF2S2	0.6738	2.02e-25	1.34e-22	EIF2S2	eukaryotic translation initiation factor 2 subunit beta
ENSG00000130766	622.77	279.25	SESN2	1.1619	1.25e-24	7.53e-22	SESN2	sestrin 2
ENSG00000070669	359.72	107.91	ASNS	1.7476	1.46e-24	8.64e-22	ASNS	asparagine synthetase (glutamine-hydrolyzing)
ENSG00000139514	5097.48	3483.23	SLC7A1	0.551	2.78e-24	1.59e-21	SLC7A1	solute carrier family 7 member 1
ENSG00000242125	1502.28	961.59	SNHG3	0.6427	5.39e-24	3.02e-21	SNHG3	small nucleolar RNA host gene 3
ENSG00000103257	3373.86	976.99	SLC7A5	1.7891	5.97e-24	3.28e-21	SLC7A5	solute carrier family 7 member 5
ENSG00000006652	2306.87	1525.28	IFRD1	0.5977	1.11e-23	5.81e-21	IFRD1	interferon related developmental regulator 1
ENSG00000134440	5961.99	4027.99	NARS	0.5667	2.05e-22	9.43e-20	NARS	asparaginyl-tRNA synthetase
ENSG00000065911	4283.08	1544.03	MTHFD2	1.4725	6.45e-22	2.92e-19	MTHFD2	methylenetetrahydrofolate dehydrogenase (NADP+ dependent) 2, methenyltetrahydrofolate cyclohydrolase
ENSG00000106105	6524.9	2962.33	GARS	1.1397	1.81e-21	8.08e-19	GARS	glycyl-tRNA synthetase
ENSG00000146733	1802.62	1140	PSPH	0.663	3.14e-21	1.33e-18	PSPH	phosphoserine phosphatase
ENSG00000049449	1567.32	1006.06	RCN1	0.6402	3.26e-21	1.36e-18	RCN1	reticulocalbin 1
ENSG00000108106	5796.69	4091.71	UBE2S	0.5032	3.17e-20	1.19e-17	UBE2S	ubiquitin conjugating enzyme E2 S
ENSG00000165175	1745.79	1188.79	MID1IP1	0.5567	4.18e-20	1.55e-17	MID1IP1	MID1 interacting protein 1
ENSG00000136010	993.89	267.33	ALDH1L2	1.8978	1.61e-19	5.77e-17	ALDH1L2	aldehyde dehydrogenase 1 family member L2
ENSG00000168209	1241.93	789.77	DDIT4	0.656	2.03e-19	7.22e-17	DDIT4	DNA damage inducible transcript 4
ENSG00000117016	4551.38	3083.52	RIMS3	0.5629	2.82e-19	9.6e-17	RIMS3	regulating synaptic membrane exocytosis 3
ENSG00000136628	5580.14	3819.99	EPRS	0.5479	3.33e-19	1.12e-16	EPRS	glutamyl-prolyl-tRNA synthetase
ENSG00000101255	1021.31	575.62	TRIB3	0.8298	6.23e-19	2.06e-16	TRIB3	tribbles pseudokinase 3
ENSG00000143575	2121.28	1338.52	HAX1	0.6663	1.09e-18	3.46e-16	HAX1	HCLS1 associated protein X-1
ENSG00000130707	110.62	16.3	ASS1	2.7864	1.15e-18	3.62e-16	ASS1	argininosuccinate synthase 1
ENSG00000092621	4681.78	1336.13	PHGDH	1.8096	3.1e-18	9.39e-16	PHGDH	phosphoglycerate dehydrogenase
ENSG00000120889	1873.12	1298.54	TNFRSF10B	0.5298	1.1e-17	3.28e-15	TNFRSF10B	TNF receptor superfamily member 10b
ENSG00000105281	1708.9	1164.35	SLC1A5	0.5553	4.5e-17	1.28e-14	SLC1A5	solute carrier family 1 member 5
ENSG00000117399	1587.6	1062.91	CDC20	0.5794	9.13e-17	2.4e-14	CDC20	cell division cycle 20
ENSG00000168615	1158.8	765.66	ADAM9	0.5983	2.51e-16	6.34e-14	ADAM9	ADAM metallopeptidase domain 9
ENSG00000135069	3862.78	2032.8	PSAT1	0.9267	7.66e-16	1.78e-13	PSAT1	phosphoserine aminotransferase 1
ENSG00000281398	754.34	471.97	SNHG4	0.6771	1.54e-15	3.44e-13	SNHG4	small nucleolar RNA host gene 4
ENSG00000177606	989.11	646.87	JUN	0.613	2.09e-15	4.63e-13	JUN	Jun proto-oncogene, AP-1 transcription factor subunit
ENSG00000104980	980.24	629.96	TIMM44	0.641	4.11e-15	8.76e-13	TIMM44	translocase of inner mitochondrial membrane 44
ENSG00000120053	1088.61	725.47	GOT1	0.5889	2.16e-13	3.84e-11	GOT1	glutamic-oxaloacetic transaminase 1
ENSG00000031698	3470.89	1752.97	SARS	0.986	2.64e-13	4.64e-11	SARS	seryl-tRNA synthetase
ENSG00000140105	2532.84	1766.98	WARS	0.5215	3.19e-13	5.5e-11	WARS	tryptophanyl-tRNA synthetase
ENSG00000184613	474	273.8	NELL2	0.7904	5.63e-13	9.21e-11	NELL2	neural EGFL like 2
ENSG00000136235	322.79	150.61	GPNMB	1.0906	5.81e-13	9.46e-11	GPNMB	glycoprotein nmb
ENSG00000137558	1273.91	892.58	PI15	0.5122	1.41e-12	2.18e-10	PI15	peptidase inhibitor 15
ENSG00000187840	1659.12	1157.4	EIF4EBP1	0.5224	1.87e-12	2.88e-10	EIF4EBP1	eukaryotic translation initiation factor 4E binding protein 1
ENSG00000248498	73.47	12.02	ASNSP1	2.659	2.45e-12	3.69e-10	ASNSP1	asparagine synthetase pseudogene 1
ENSG00000162772	261.59	113.67	ATF3	1.2124	4.21e-12	6.05e-10	ATF3	activating transcription factor 3
ENSG00000233016	747.13	498.98	SNHG7	0.5806	4.68e-12	6.69e-10	SNHG7	small nucleolar RNA host gene 7
ENSG00000122641	1147.06	769.71	INHBA	0.577	8.17e-12	1.12e-09	INHBA	inhibin subunit beta A
ENSG00000116717	587.94	379.99	GADD45A	0.6309	4.58e-11	5.61e-09	GADD45A	growth arrest and DNA damage inducible alpha
ENSG00000187796	589.94	358.97	CARD9	0.7128	6.83e-11	8.12e-09	CARD9	caspase recruitment domain family member 9
ENSG00000111981	48.84	4.73	ULBP1	3.4231	7.9e-11	9.27e-09	ULBP1	UL16 binding protein 1
ENSG00000134574	831.91	575.74	DDB2	0.5326	8.61e-11	1e-08	DDB2	damage specific DNA binding protein 2
ENSG00000142627	491.38	304.35	EPHA2	0.693	1.01e-10	1.17e-08	EPHA2	EPH receptor A2
ENSG00000120699	765.01	525.53	EXOSC8	0.5426	1.37e-10	1.55e-08	EXOSC8	exosome component 8
ENSG00000174307	550.39	347.78	PHLDA3	0.6626	1.44e-10	1.61e-08	PHLDA3	pleckstrin homology like domain family A member 3
ENSG00000006327	152.69	61.49	TNFRSF12A	1.3167	2.34e-10	2.5e-08	TNFRSF12A	TNF receptor superfamily member 12A
ENSG00000251011	617.24	404.73	TMEM108-AS1	0.6105	3.85e-10	3.96e-08	TMEM108-AS1	TMEM108 antisense RNA 1
ENSG00000100889	1747.06	759.73	PCK2	1.2028	4.76e-10	4.83e-08	PCK2	phosphoenolpyruvate carboxykinase 2, mitochondrial
ENSG00000269893	1152.42	798.2	SNHG8	0.5322	7.46e-10	7.19e-08	SNHG8	small nucleolar RNA host gene 8
ENSG00000140044	139.67	51.43	JDP2	1.445	8.46e-10	8.11e-08	JDP2	Jun dimerization protein 2
ENSG00000167995	92.09	27.67	BEST1	1.7278	1.87e-09	1.7e-07	BEST1	bestrophin 1
ENSG00000196517	219.83	99.95	SLC6A9	1.1448	2.64e-09	2.36e-07	SLC6A9	solute carrier family 6 member 9
ENSG00000181019	257.97	142.31	NQO1	0.8606	3.85e-09	3.35e-07	NQO1	NAD(P)H quinone dehydrogenase 1
ENSG00000140961	54.89	9.61	OSGIN1	2.5106	4.04e-09	3.51e-07	OSGIN1	oxidative stress induced growth inhibitor 1
ENSG00000087842	613.51	417.27	PIR	0.5599	4.8e-09	4.11e-07	PIR	pirin
ENSG00000136933	574.21	392.63	RABEPK	0.5485	7.57e-09	6.33e-07	RABEPK	Rab9 effector protein with kelch motifs
ENSG00000100504	447.69	295.77	PYGL	0.5984	1.02e-08	8.34e-07	PYGL	glycogen phosphorylase L
ENSG00000128283	69.46	20.29	CDC42EP1	1.7853	2.2e-08	1.7e-06	CDC42EP1	CDC42 effector protein 1
ENSG00000172216	179.18	71.15	CEBPB	1.3391	3.06e-08	2.31e-06	CEBPB	CCAAT enhancer binding protein beta
ENSG00000115232	255.2	138.97	ITGA4	0.8757	3.57e-08	2.64e-06	ITGA4	integrin subunit alpha 4
ENSG00000131080	435.24	291.67	EDA2R	0.5779	8.64e-08	5.89e-06	EDA2R	ectodysplasin A2 receptor
ENSG00000100526	518.63	359.86	CDKN3	0.5255	1.77e-07	1.12e-05	CDKN3	cyclin dependent kinase inhibitor 3
ENSG00000130294	574.38	401.13	KIF1A	0.519	2.52e-07	1.57e-05	KIF1A	kinesin family member 1A
ENSG00000114315	179.96	95.93	HES1	0.9071	2.68e-07	1.65e-05	HES1	hes family bHLH transcription factor 1
ENSG00000236404	33.04	4.34	VLDLR-AS1	2.978	3.98e-07	2.36e-05	VLDLR-AS1	VLDLR antisense RNA 1
ENSG00000148357	101.66	42.13	HMCN2	1.2677	5.94e-07	3.39e-05	HMCN2	hemicentin 2
ENSG00000151917	216.98	127.35	BEND6	0.7691	8.01e-07	4.42e-05	BEND6	BEN domain containing 6
ENSG00000250337	73.01	27.86	PURPL	1.3927	1.52e-06	7.98e-05	PURPL	p53 upregulated regulator of p53 levels
ENSG00000165272	155.75	83.66	AQP3	0.8975	2.52e-06	0.00012669	AQP3	aquaporin 3 (Gill blood group)
ENSG00000101955	152.54	82.65	SRPX	0.879	4.43e-06	0.00021172	SRPX	sushi repeat containing protein X-linked
ENSG00000198576	275.39	160.96	ARC	0.7684	4.87e-06	0.0002314	ARC	activity regulated cytoskeleton associated protein
ENSG00000188816	94.97	40.55	HMX2	1.2334	6.33e-06	0.00028916	HMX2	H6 family homeobox 2
ENSG00000148400	321.56	215.85	NOTCH1	0.5804	6.52e-06	0.00029619	NOTCH1	notch 1
ENSG00000109205	61.73	21.56	ODAM	1.5219	6.97e-06	0.00031371	ODAM	odontogenic, ameloblast associated
ENSG00000146469	83.38	36.13	VIP	1.1977	7.56e-06	0.00033567	VIP	vasoactive intestinal peptide
ENSG00000122420	41.92	10.67	PTGFR	1.9984	7.8e-06	0.00034471	PTGFR	prostaglandin F receptor
ENSG00000106853	167.28	97.75	PTGR1	0.7715	1.01e-05	0.00043513	PTGR1	prostaglandin reductase 1
ENSG00000260920	309.74	207.8	AL031985.3	0.5829	1.04e-05	0.0004455	AL031985.3	novel transcript, sense overlapping with ZNF643
ENSG00000163577	320.37	220.42	EIF5A2	0.5432	1.62e-05	0.0006581	EIF5A2	eukaryotic translation initiation factor 5A2
ENSG00000175197	192.43	120.35	DDIT3	0.6829	2.82e-05	0.0010625	DDIT3	DNA damage inducible transcript 3
ENSG00000139269	167.45	23.55	INHBE	2.8419	2.9e-05	0.0010918	INHBE	inhibin subunit beta E
ENSG00000211584	338.41	231.17	SLC48A1	0.5539	5.11e-05	0.0018008	SLC48A1	solute carrier family 48 member 1
ENSG00000205534	111.45	50.44	SMG1P2	1.1343	5.81e-05	0.0020077	SMG1P2	SMG1 pseudogene 2
ENSG00000109255	263.71	178.76	NMU	0.5627	6.8e-05	0.0023028	NMU	neuromedin U
ENSG00000075426	191.52	123.26	FOSL2	0.6399	6.83e-05	0.0023107	FOSL2	FOS like 2, AP-1 transcription factor subunit
ENSG00000116761	200.03	122.17	CTH	0.7201	8.01e-05	0.0026385	CTH	cystathionine gamma-lyase
ENSG00000079156	268.7	182.83	OSBPL6	0.5594	9.1e-05	0.0029442	OSBPL6	oxysterol binding protein like 6
ENSG00000082438	276.56	191.6	COBLL1	0.5291	0.00010903	0.0034418	COBLL1	cordon-bleu WH2 repeat protein like 1
ENSG00000123095	9.35	0	BHLHE41	5.5992	0.00011235	0.0035308	BHLHE41	basic helix-loop-helix family member e41
ENSG00000114529	99.82	53.03	C3orf52	0.904	0.00011983	0.0037289	C3orf52	chromosome 3 open reading frame 52
ENSG00000148908	145.77	87.45	RGS10	0.7307	0.00012505	0.0038585	RGS10	regulator of G protein signaling 10
ENSG00000147852	142.38	85.11	VLDLR	0.7488	0.00014533	0.0043907	VLDLR	very low density lipoprotein receptor
ENSG00000151881	249.66	168.81	TMEM267	0.5652	0.00022408	0.0063462	TMEM267	transmembrane protein 267
ENSG00000113083	188.24	122.5	LOX	0.6172	0.0002359	0.0066186	LOX	lysyl oxidase
ENSG00000040608	178.54	115.5	RTN4R	0.6311	0.00024146	0.0067575	RTN4R	reticulon 4 receptor
ENSG00000099250	60.66	24.61	NRP1	1.3049	0.00025329	0.0070328	NRP1	neuropilin 1
ENSG00000100116	214.69	146.11	GCAT	0.5506	0.00026503	0.0072995	GCAT	glycine C-acetyltransferase
ENSG00000162989	88.28	48.76	KCNJ3	0.8585	0.00040508	0.010391	KCNJ3	potassium voltage-gated channel subfamily J member 3
ENSG00000128692	158.41	102.68	EIF2S2P4	0.6199	0.00053301	0.013059	EIF2S2P4	eukaryotic translation initiation factor 2 subunit 2 beta pseudogene 4
ENSG00000269335	179.83	107.36	IKBKG	0.7354	0.00066411	0.015634	IKBKG	inhibitor of nuclear factor kappa B kinase subunit gamma
ENSG00000108846	62.87	30.42	ABCC3	1.0444	0.00066497	0.015643	ABCC3	ATP binding cassette subfamily C member 3
ENSG00000175097	214.02	149.26	RAG2	0.5243	0.0007043	0.016498	RAG2	recombination activating 2
ENSG00000168811	58.92	28.93	IL12A	1.0244	0.00082254	0.018788	IL12A	interleukin 12A
ENSG00000188487	11.74	0.74	INSC	4.0637	0.00086627	0.019485	INSC	INSC, spindle orientation adaptor protein
ENSG00000253716	150.44	98.75	MINCR	0.6105	0.00089109	0.019954	MINCR	MYC-induced long non-coding RNA
ENSG00000149925	233.64	162.58	ALDOA	0.5297	0.00089486	0.020024	ALDOA	aldolase, fructose-bisphosphate A
ENSG00000015568	26.43	7.2	RGPD5	1.8688	0.00090583	0.020214	RGPD5	RANBP2-like and GRIP domain containing 5
ENSG00000168398	27.74	9.2	BDKRB2	1.6137	0.00095519	0.021103	BDKRB2	bradykinin receptor B2
ENSG00000226419	157.64	104.9	SLC16A1-AS1	0.5894	0.00098589	0.021608	SLC16A1-AS1	SLC16A1 antisense RNA 1
ENSG00000168918	39.96	16.6	INPP5D	1.2818	0.0010881	0.023429	INPP5D	inositol polyphosphate-5-phosphatase D
ENSG00000185838	166.13	113.59	GNB1L	0.5449	0.0012382	0.026134	GNB1L	G protein subunit beta 1 like
ENSG00000167074	149.93	101.58	TEF	0.5577	0.0015551	0.031512	TEF	TEF, PAR bZIP transcription factor
ENSG00000143816	6.49	0	WNT9A	5.0595	0.0015648	0.031627	WNT9A	Wnt family member 9A
ENSG00000197568	125.71	80.69	HHLA3	0.6361	0.0022726	0.043019	HHLA3	HERV-H LTR-associating 3
ENSG00000185291	42.33	18.29	IL3RA	1.1953	0.0022783	0.043103	IL3RA	interleukin 3 receptor subunit alpha
ENSG00000218227	86.63	50.5	AC136632.1	0.7812	0.0024142	0.045156	AC136632.1	ribosomal protein L19 (RPL19) pseudogene
ENSG00000255624	56.63	28.25	AC073585.1	0.9983	0.0024275	0.045329	AC073585.1	chromosome 10 open reading frame 88 (C10orf88) pseudogene
ENSG00000143196	58.05	29.96	DPT	0.9389	0.0027837	0.050496	DPT	dermatopontin
ENSG00000108924	41.7	19.27	HLF	1.1058	0.0028507	0.05129	HLF	HLF, PAR bZIP transcription factor
ENSG00000224261	7.56	0.35	RPSAP18	4.337	0.002874	0.051597	RPSAP18	ribosomal protein SA pseudogene 18
ENSG00000265096	89.96	55.38	C1QTNF1-AS1	0.6938	0.0032229	0.05645	C1QTNF1-AS1	C1QTNF1 antisense RNA 1
ENSG00000115290	139.7	94.09	GRB14	0.5673	0.0033166	0.057602	GRB14	growth factor receptor bound protein 14
ENSG00000166689	150.09	104.75	PLEKHA7	0.5189	0.00365	0.06168	PLEKHA7	pleckstrin homology domain containing A7
ENSG00000214455	94.03	59.85	RCN1P2	0.6576	0.0037009	0.062264	RCN1P2	reticulocalbin 1 pseudogene 2
ENSG00000165300	133.65	91.33	SLITRK5	0.5485	0.003696	0.062264	SLITRK5	SLIT and NTRK like family member 5
ENSG00000260708	87.34	54.09	AL118516.1	0.6909	0.003739	0.062825	AL118516.1	novel transcript, antisense to TBC1D22A
ENSG00000197472	51.03	26.86	ZNF695	0.9224	0.0037509	0.06293	ZNF695	zinc finger protein 695
ENSG00000175592	30.65	11.84	FOSL1	1.3758	0.0037948	0.063441	FOSL1	FOS like 1, AP-1 transcription factor subunit
ENSG00000260949	17.02	4.29	AP006545.1	2.0239	0.0043082	0.070421	AP006545.1	novel transcript, overlapping to EIF4EBP1
ENSG00000153993	111.45	72.92	SEMA3D	0.6107	0.0047061	0.075323	SEMA3D	semaphorin 3D
ENSG00000188092	264.49	121.01	GPR89B	1.1292	0.0048618	0.077364	GPR89B	G protein-coupled receptor 89B
ENSG00000114656	38.47	17.75	KIAA1257	1.1	0.0049618	0.078616	KIAA1257	KIAA1257
ENSG00000123329	30.68	13.16	ARHGAP9	1.2434	0.0050502	0.079559	ARHGAP9	Rho GTPase activating protein 9
ENSG00000279667	17.58	4.87	AL603839.4	1.8455	0.0051393	0.080625	AL603839.4	TEC
ENSG00000078081	27.26	10.91	LAMP3	1.3355	0.0052008	0.081349	LAMP3	lysosomal associated membrane protein 3
ENSG00000170293	73.15	43.23	CMTM8	0.7498	0.0052707	0.082171	CMTM8	CKLF like MARVEL transmembrane domain containing 8
ENSG00000136048	113.46	77.01	DRAM1	0.5619	0.0055159	0.084912	DRAM1	DNA damage regulated autophagy modulator 1
ENSG00000119411	28.42	11.42	BSPRY	1.2978	0.0055724	0.085424	BSPRY	B-box and SPRY domain containing
ENSG00000144460	53.24	29.31	NYAP2	0.8534	0.0062007	0.092607	NYAP2	neuronal tyrosine-phosphorylated phosphoinositide-3-kinase adaptor 2
ENSG00000172461	140.65	97.42	FUT9	0.528	0.0069331	0.10095	FUT9	fucosyltransferase 9
ENSG00000228878	94.56	60.1	SEPT7-AS1	0.6404	0.0072923	0.1047	SEPT7-AS1	SEPT7 antisense RNA 1 (head to head)
ENSG00000101542	28.42	12.25	CDH20	1.2011	0.0073475	0.10526	CDH20	cadherin 20
ENSG00000216819	70.35	42.21	TUBB2BP1	0.738	0.0077763	0.1096	TUBB2BP1	tubulin beta 2B class IIb pseudogene 1
ENSG00000239523	45.96	24.52	MYLK-AS1	0.903	0.0078999	0.11101	MYLK-AS1	MYLK antisense RNA 1
ENSG00000235448	16.45	5.01	LURAP1L-AS1	1.7477	0.0081706	0.1137	LURAP1L-AS1	LURAP1L antisense RNA 1
ENSG00000148057	118.74	81.81	IDNK	0.5308	0.0082705	0.11471	IDNK	IDNK, gluconokinase
ENSG00000226088	8.8	1.14	AL158839.1	3.0405	0.008422	0.11632	AL158839.1	novel transcript
ENSG00000170458	31.35	14.01	CD14	1.183	0.0087162	0.11899	CD14	CD14 molecule
ENSG00000107796	63.56	38.04	ACTA2	0.7468	0.0096587	0.12857	ACTA2	actin, alpha 2, smooth muscle, aorta
ENSG00000187486	60.71	36.47	KCNJ11	0.7418	0.009711	0.12895	KCNJ11	potassium voltage-gated channel subfamily J member 11
ENSG00000150551	35.21	16.6	LYPD1	1.0849	0.0097341	0.12912	LYPD1	LY6/PLAUR domain containing 1
ENSG00000282840	4.03	0	AC004554.2	4.3937	0.0098256	0.12986	AC004554.2	novel transcript
ENSG00000232445	15.11	4.64	AC006329.1	1.7284	0.0098747	0.13023	AC006329.1	novel transcript
ENSG00000171867	28.7	12.31	PRNP	1.2258	0.0099953	0.13105	PRNP	prion protein
ENSG00000026508	125.19	88.12	CD44	0.5093	0.010053	0.13158	CD44	CD44 molecule (Indian blood group)
ENSG00000237517	121.69	82.88	DGCR5	0.5479	0.010062	0.13161	DGCR5	DiGeorge syndrome critical region gene 5
ENSG00000171517	125.99	89.07	LPAR3	0.5036	0.010204	0.13283	LPAR3	lysophosphatidic acid receptor 3
ENSG00000144655	60.35	34.55	CSRNP1	0.8104	0.010658	0.1375	CSRNP1	cysteine and serine rich nuclear protein 1
ENSG00000272143	61.13	36.35	FGF14-AS2	0.748	0.011716	0.14737	FGF14-AS2	FGF14 antisense RNA 2
ENSG00000207739	36.33	18.91	MIR218-2	0.9523	0.012052	0.15076	MIR218-2	microRNA 218-2
ENSG00000225755	3.85	0	AL451063.1	4.3204	0.012265	0.15251	AL451063.1	tRNA nucleotidyl transferase, CCA-adding, 1 (TRNT1) pseudogene
ENSG00000175868	39.5	20.9	CALCB	0.9168	0.012288	0.15267	CALCB	calcitonin related polypeptide beta
ENSG00000121075	26.55	12.13	TBX4	1.1302	0.013864	0.16751	TBX4	T-box 4
ENSG00000099260	42.62	23.6	PALMD	0.8507	0.01416	0.16987	PALMD	palmdelphin
ENSG00000151322	62.11	37.9	NPAS3	0.7086	0.014747	0.17551	NPAS3	neuronal PAS domain protein 3
ENSG00000128342	79.6	52.59	LIF	0.5962	0.015701	0.18409	LIF	LIF, interleukin 6 family cytokine
ENSG00000233695	62.14	37.83	GAS6-AS1	0.7039	0.016042	0.18701	GAS6-AS1	GAS6 antisense RNA 1
ENSG00000249637	23.84	10.58	AC008438.1	1.1635	0.016166	0.18793	AC008438.1	novel transcript
ENSG00000171124	7.52	0.96	FUT3	2.9049	0.016678	0.19237	FUT3	fucosyltransferase 3 (Lewis blood group)
ENSG00000185834	76.71	49.01	RPL12P4	0.6338	0.017984	0.20429	RPL12P4	ribosomal protein L12 pseudogene 4
ENSG00000283972	14.5	4.71	AP000550.4	1.599	0.018032	0.20458	AP000550.4	gamma-glutamyltransferase 5 (GGT5) pseudogene
ENSG00000176769	3.74	0	TCERG1L	4.2635	0.018095	0.20502	TCERG1L	transcription elongation regulator 1 like
ENSG00000266903	4.95	0.31	AC243964.2	3.7305	0.018314	0.20643	AC243964.2	novel transcript, antisense to CEACAM16, CEACAM19, PVR & IGSF23
ENSG00000251402	3.46	0	FAM90A25P	4.1715	0.018349	0.20659	FAM90A25P	family with sequence similarity 90 member A25, pseudogene
ENSG00000095752	42.54	23.97	IL11	0.8261	0.01864	0.20906	IL11	interleukin 11
ENSG00000267698	7.13	1.01	AC002116.2	2.7982	0.018673	0.20928	AC002116.2	uncharacterized LOC101927572
ENSG00000254682	99.38	68.14	AP002387.1	0.5494	0.018932	0.21061	AP002387.1	novel transcript
ENSG00000182379	22.61	9.67	NXPH4	1.2432	0.018941	0.21062	NXPH4	neurexophilin 4
ENSG00000179304	38.06	4.78	FAM156B	3.0039	0.019426	0.21373	FAM156B	family with sequence similarity 156 member B
ENSG00000136943	102.95	69.86	CTSV	0.559	0.019433	0.21373	CTSV	cathepsin V
ENSG00000120440	33.62	17.17	TTLL2	0.97	0.019611	0.21505	TTLL2	tubulin tyrosine ligase like 2
ENSG00000140459	84.22	56.84	CYP11A1	0.5623	0.019693	0.21574	CYP11A1	cytochrome P450 family 11 subfamily A member 1
ENSG00000069399	90.33	62.67	BCL3	0.5262	0.019805	0.21646	BCL3	B cell CLL/lymphoma 3
ENSG00000113070	109.71	76.63	HBEGF	0.5063	0.020255	0.22029	HBEGF	heparin binding EGF like growth factor
ENSG00000276118	8.42	1.31	AC242852.1	2.6483	0.020881	0.22539	AC242852.1	transmembrane protein 128 (TMEM128) pseudogene
ENSG00000174749	64.61	41.45	FAM241A	0.6416	0.020982	0.22611	FAM241A	family with sequence similarity 241 member A
ENSG00000276032	16.7	6.31	AL627230.4	1.4209	0.021408	0.22977	AL627230.4	family with sequence similarity 27-like (FAM27L) pseudogene
ENSG00000274615	25.89	10.4	AC233968.1	1.3019	0.021391	0.22977	AC233968.1	aminopeptidase puromycin sensitive pseudogene
ENSG00000119888	59.67	37.14	EPCAM	0.6755	0.021458	0.22998	EPCAM	epithelial cell adhesion molecule
ENSG00000277449	13.55	3.85	CEBPB-AS1	1.7684	0.021785	0.23257	CEBPB-AS1	CEBPB antisense RNA 1
ENSG00000106133	86.81	57.87	NSUN5P2	0.5794	0.021833	0.23293	NSUN5P2	NOP2/Sun RNA methyltransferase family member 5 pseudogene 2
ENSG00000178821	75.24	50.34	TMEM52	0.5855	0.021918	0.23372	TMEM52	transmembrane protein 52
ENSG00000106366	53.9	31.23	SERPINE1	0.7839	0.022486	0.23843	SERPINE1	serpin family E member 1
ENSG00000255198	27.74	13.59	SNHG9	1.0587	0.022528	0.23879	SNHG9	small nucleolar RNA host gene 9
ENSG00000189089	7.5	1.36	RIMKLBP1	2.4515	0.023001	0.24171	RIMKLBP1	ribosomal modification protein rimK like family member B pseudogene 1
ENSG00000197584	3.37	0	KCNMB2	4.1406	0.023172	0.24313	KCNMB2	potassium calcium-activated channel subfamily M regulatory beta subunit 2
ENSG00000278703	3.37	0	AC100847.1	4.1406	0.023172	0.24313	AC100847.1	novel transcript
ENSG00000215840	6.06	0.61	AL592295.1	3.1718	0.02408	0.25042	AL592295.1	ribosomal protein S2 (RPS2) pseudogene
ENSG00000140853	61.94	39.48	NLRC5	0.6498	0.024362	0.25233	NLRC5	NLR family CARD domain containing 5
ENSG00000273181	7.5	1.31	AC131235.4	2.469	0.024448	0.25306	AC131235.4	novel transcript
ENSG00000231711	10.93	3.14	LINC00899	1.8079	0.024701	0.25504	LINC00899	long intergenic non-protein coding RNA 899
ENSG00000273855	3.22	0	AC020658.5	4.0623	0.024808	0.25582	AC020658.5	novel transcript, sense intronic to PLCB2
ENSG00000249898	34.83	18.66	MCPH1-AS1	0.893	0.025104	0.25832	MCPH1-AS1	MCPH1 antisense RNA 1
ENSG00000280287	96.41	66.52	AC131212.3	0.5281	0.025553	0.26139	AC131212.3	novel transcript
ENSG00000174226	3.21	0	SNX31	4.0579	0.026161	0.26572	SNX31	sorting nexin 31
ENSG00000230183	10.04	2.62	CNOT6LP1	1.8923	0.026299	0.26654	CNOT6LP1	CCR4-NOT transcription complex subunit 6-like pseudogene 1
ENSG00000231738	43.68	25.75	TSPAN19	0.762	0.026437	0.2673	TSPAN19	tetraspanin 19
ENSG00000199497	3.15	0	RNU1-94P	4.0341	0.026438	0.2673	RNU1-94P	RNA, U1 small nuclear 94, pseudogene
ENSG00000251661	27.36	13.93	AC136475.1	0.9838	0.026955	0.27071	AC136475.1	novel transcript, antisense to IFITM3
ENSG00000234432	58.91	37.31	AC092171.3	0.663	0.027077	0.27135	AC092171.3	uncharacterized LOC100129484
ENSG00000250133	20.04	8.66	HOXC-AS2	1.2135	0.027278	0.27287	HOXC-AS2	HOXC cluster antisense RNA 2
ENSG00000163032	95.69	65.82	VSNL1	0.5457	0.027939	0.27789	VSNL1	visinin like 1
ENSG00000217130	100.71	68.94	AL139100.1	0.5445	0.028067	0.27866	AL139100.1	ribosomal protein S10 (RPS10) pseudogene
ENSG00000213967	82.05	56.78	ZNF726	0.541	0.028193	0.27966	ZNF726	zinc finger protein 726
ENSG00000173559	91.35	64.33	NABP1	0.5116	0.028559	0.28235	NABP1	nucleic acid binding protein 1
ENSG00000260448	27.97	13.5	LCMT1-AS1	1.0555	0.029069	0.28629	LCMT1-AS1	LCMT1 antisense RNA 1
ENSG00000134107	212.12	120.43	BHLHE40	0.8194	0.029348	0.28783	BHLHE40	basic helix-loop-helix family member e40
ENSG00000197415	20.18	8.99	VEPH1	1.1726	0.030058	0.29267	VEPH1	ventricular zone expressed PH domain containing 1
ENSG00000168961	22.22	10.54	LGALS9	1.0664	0.0309	0.29835	LGALS9	galectin 9
ENSG00000259426	14.21	5.34	AC027237.3	1.4229	0.032704	0.31007	AC027237.3	uncharacterized LOC145694
ENSG00000079689	64.42	40.89	SCGN	0.6647	0.033487	0.31496	SCGN	secretagogin, EF-hand calcium binding protein
ENSG00000238058	32.69	17.93	AL355574.1	0.8488	0.034098	0.31854	AL355574.1	novel transcript
ENSG00000260948	59.92	38.35	AL390195.2	0.6359	0.034128	0.31863	AL390195.2	novel transcript, sense overlapping WDR77 & OVGP1
ENSG00000230736	7.7	1.66	AL021937.1	2.1693	0.034256	0.31965	AL021937.1	uncharacterized LOC339666
ENSG00000213185	32.09	18.09	FAM24B	0.8313	0.034505	0.32118	FAM24B	family with sequence similarity 24 member B
ENSG00000087589	4.19	0.4	CASS4	3.4784	0.034709	0.32234	CASS4	Cas scaffold protein family member 4
ENSG00000227799	35.22	20.3	AC012358.2	0.7878	0.034884	0.32358	AC012358.2	pseudogene similar to RIKEN cDNA 2210021J22
ENSG00000261342	60.62	39.34	AC006538.1	0.6176	0.035002	0.32365	AC006538.1	novel transcript
ENSG00000247970	9.24	2.31	AL160313.1	1.9573	0.035124	0.32418	AL160313.1	novel transcript
ENSG00000233461	57.22	37.61	AL445524.1	0.604	0.035184	0.32455	AL445524.1	novel transcript
ENSG00000248719	26.4	13.21	AC021127.1	0.9952	0.035383	0.32575	AC021127.1	putative novel transript
ENSG00000259405	12.33	4.33	ISCA1P4	1.5469	0.035492	0.32666	ISCA1P4	iron-sulfur cluster assembly 1 pseudogene 4
ENSG00000151006	41.49	24.92	PRSS53	0.7278	0.035823	0.32843	PRSS53	serine protease 53
ENSG00000267627	3.07	0	AC118757.1	3.9761	0.036581	0.332	AC118757.1	novel transcript
ENSG00000279227	50.19	32.12	AC009303.4	0.6457	0.03701	0.33498	AC009303.4	novel transcript
ENSG00000151687	71.44	48.51	ANKAR	0.5536	0.037414	0.33676	ANKAR	ankyrin and armadillo repeat containing
ENSG00000224020	79.75	55.6	MIR181A2HG	0.5252	0.038134	0.34153	MIR181A2HG	MIR181A2 host gene
ENSG00000233029	2.96	0	AC244453.2	3.9321	0.038308	0.34238	AC244453.2	novel transcript
ENSG00000237424	2.83	0	FOXD2-AS1	3.8823	0.039064	0.34782	FOXD2-AS1	FOXD2 adjacent opposite strand RNA 1
ENSG00000225030	2.93	0	AL355483.1	3.9221	0.039176	0.34858	AL355483.1	novel transcript
ENSG00000176510	6.81	1.45	OR10AC1	2.2641	0.039357	0.34948	OR10AC1	olfactory receptor family 10 subfamily AC member 1 (gene/pseudogene)
ENSG00000204982	2.82	0	PRSS3P4	3.8772	0.039515	0.35012	PRSS3P4	PRSS3 pseudogene 4
ENSG00000262468	44.07	27.35	LINC01569	0.707	0.040736	0.35779	LINC01569	long intergenic non-protein coding RNA 1569
ENSG00000231007	8.49	2.19	CDC20P1	2.0077	0.04077	0.35799	CDC20P1	cell division cycle 20 pseudogene 1
ENSG00000267939	14.69	5.74	AC008946.1	1.3419	0.041239	0.36058	AC008946.1	novel transcript
ENSG00000227540	55.49	36.63	DNAJC9-AS1	0.6136	0.041905	0.36515	DNAJC9-AS1	DNAJC9 antisense RNA 1
ENSG00000259726	11.95	4.24	CSPG4P11	1.5088	0.042079	0.36599	CSPG4P11	chondroitin sulfate proteoglycan 4 pseudogene 11
ENSG00000070915	70.28	45.12	SLC12A3	0.6423	0.042357	0.3676	SLC12A3	solute carrier family 12 member 3
ENSG00000267649	30.11	16.58	AC010327.4	0.8438	0.042887	0.37009	AC010327.4	novel transcript
ENSG00000104413	37.21	22.28	ESRP1	0.7529	0.043486	0.37361	ESRP1	epithelial splicing regulatory protein 1
ENSG00000164185	7.49	1.84	ZNF474	2.0795	0.043566	0.37381	ZNF474	zinc finger protein 474
ENSG00000232499	53.05	34.66	AL391058.1	0.6079	0.044075	0.3768	AL391058.1	heterogeneous nuclear ribonucleoprotein A3 (hnRNPA3) pseudogene
ENSG00000142871	61.69	41.73	CYR61	0.5731	0.044505	0.37911	CYR61	cysteine rich angiogenic inducer 61
ENSG00000226800	13.76	5.56	CACTIN-AS1	1.3043	0.044954	0.38107	CACTIN-AS1	CACTIN antisense RNA 1
ENSG00000163701	26.5	14.26	IL17RE	0.913	0.044996	0.38113	IL17RE	interleukin 17 receptor E
ENSG00000255642	44.74	28.67	PABPC1P4	0.6484	0.045086	0.3815	PABPC1P4	poly(A) binding protein cytoplasmic 1 pseudogene 4
ENSG00000234754	2.81	0	C1orf140	3.8719	0.045244	0.38241	C1orf140	uncharacterized LOC400804
ENSG00000164845	42.2	25.13	FAM86FP	0.7439	0.045569	0.38382	FAM86FP	family with sequence similarity 86 member F, pseudogene
ENSG00000267541	12.65	4.86	MTCO2P2	1.3909	0.045668	0.38426	MTCO2P2	MT-CO2 pseudogene 2
ENSG00000257526	5.85	1	AC107032.2	2.5005	0.045799	0.38496	AC107032.2	uncharacterized LOC105369850
ENSG00000137331	5.93	0.7	IER3	3.0684	0.045877	0.38514	IER3	immediate early response 3
ENSG00000266640	5.14	0.69	MIR4754	2.8802	0.045957	0.38571	MIR4754	microRNA 4754
ENSG00000174500	14.96	6.16	GCSAM	1.2837	0.046909	0.39121	GCSAM	germinal center associated signaling and motility
ENSG00000230226	3.01	0	AL121829.1	3.9551	0.04784	0.39598	AL121829.1	novel transcript
ENSG00000239282	25.66	13.41	CASTOR1	0.9571	0.048298	0.39887	CASTOR1	cytosolic arginine sensor for mTORC1 subunit 1
ENSG00000196878	10.81	3.72	LAMB3	1.5284	0.048437	0.39945	LAMB3	laminin subunit beta 3
ENSG00000178127	42.35	26.9	NDUFV2	0.6629	0.049533	0.40495	NDUFV2	NADH:ubiquinone oxidoreductase core subunit V2
ENSG00000241622	16.82	7.69	RARRES2P1	1.14	0.049831	0.40614	RARRES2P1	retinoic acid receptor responder 2 pseudogene 1
ENSG00000260898	5.89	1.14	ADPGK-AS1	2.4398	0.049838	0.40614	ADPGK-AS1	ADPGK antisense RNA 1
ENSG00000163545	10.28	3.33	NUAK2	1.6026	0.049968	0.40657	NUAK2	NUAK family kinase 2

## Sheet: K_vs_C.DEG_up_KEGG_enriched_res
Description:Up-regulated genes in SH-SY5Y-APP cell under Kenpaullone treatment involved in KEGG enriched analysis. Column B shows the terms of KEGG pathway and column F shows the genes involved in the KEGG pathway.
Category	Term	Count	%	PValue	Genes	List Total	Pop Hits	Pop Total	Fold Enrichment	Bonferroni	Benjamini	FDR
KEGG_PATHWAY	Aminoacyl-tRNA biosynthesis	11	4.41767	3.16424e-08	CARS, NARS, YARS, WARS, MARS, TARS, SARS, GARS, IARS, EPRS, AARS	102	66	6879	11.2402	5.69562e-06	5.72728e-06	5.60071e-06
KEGG_PATHWAY	Biosynthesis of amino acids	10	4.01606	8.75602e-07	GOT1, PSAT1, SHMT2, GPT2, CTH, PYCR1, PHGDH, ALDOA, PSPH, ASS1	102	72	6879	9.36683	0.000157596	7.9242e-05	7.74908e-05
KEGG_PATHWAY	Glycine, serine and threonine metabolism	6	2.40964	0.000239322	PSAT1, SHMT2, CTH, PHGDH, GCAT, PSPH	102	39	6879	10.3756	0.0421682	0.0144391	0.01412
KEGG_PATHWAY	Biosynthesis of antibiotics	11	4.41767	0.0010383	GOT1, PSAT1, SHMT2, CTH, PYCR1, PHGDH, IDNK, ALDOA, PSPH, ASS1, PCK2	102	212	6879	3.49931	0.17055	0.0467956	0.0457615
KEGG_PATHWAY	Carbon metabolism	8	3.21285	0.0012927	GOT1, PSAT1, SHMT2, GPT2, PHGDH, IDNK, ALDOA, PSPH	102	113	6879	4.7746	0.207717	0.0467956	0.0457615
KEGG_PATHWAY	p53 signaling pathway	6	2.40964	0.00290316	CDKN1A, GADD45A, SESN2, SERPINE1, PMAIP1, DDB2	102	67	6879	6.03951	0.407455	0.0755272	0.0738581
KEGG_PATHWAY	One carbon pool by folate	4	1.60643	0.00292094	MTHFD1L, SHMT2, MTHFD2, ALDH1L2	102	20	6879	13.4882	0.409354	0.0755272	0.0738581
KEGG_PATHWAY	Alanine, aspartate and glutamate metabolism	4	1.60643	0.0143081	GOT1, GPT2, ASNS, ASS1	102	35	6879	7.70756	0.925284	0.32372	0.316566
KEGG_PATHWAY	TNF signaling pathway	6	2.40964	0.0202051	CEBPB, JUN, BCL3, LIF, IKBKG, ATF4	102	107	6879	3.78175	0.97463	0.406348	0.397368
KEGG_PATHWAY	Cytokine-cytokine receptor interaction	9	3.61446	0.0259504	IL11, TNFRSF12A, IL3RA, LIF, TNFRSF10B, IL12A, INHBA, EDA2R, INHBE	102	243	6879	2.49782	0.991198	0.469703	0.459323
KEGG_PATHWAY	PI3K-Akt signaling pathway	11	4.41767	0.0294401	CDKN1A, LAMB3, ITGA4, IL3RA, DDIT4, EIF4EBP1, LPAR3, IKBKG, EPHA2, PCK2, ATF4	102	345	6879	2.1503	0.995387	0.475506	0.464998
KEGG_PATHWAY	HTLV-I infection	9	3.61446	0.0326161	FOSL1, CDC20, NRP1, CDKN1A, JUN, IKBKG, WNT9A, ATF3, ATF4	102	254	6879	2.38965	0.997443	0.475506	0.464998
KEGG_PATHWAY	Arginine biosynthesis	3	1.20482	0.0341524	GOT1, GPT2, ASS1	102	20	6879	10.1162	0.998079	0.475506	0.464998
KEGG_PATHWAY	Hematopoietic cell lineage	5	2.00803	0.0385876	IL11, ITGA4, IL3RA, CD14, CD44	102	87	6879	3.87593	0.999161	0.498882	0.487857
