# Supplementary material for: SHMT2 Mediates Small‐Molecule‐Induced Alleviation of Alzheimer Pathology Via the 5′UTR‐dependent ADAM10 Translation Initiation
Source: Adv Sci (Weinh). 2024 Jan 6;11(11):2305260. doi: 10.1002/advs.202305260 (PMC10953581; doi:10.1002/advs.202305260)
Supplement: Supplementary file 3 — Supporting Information [file ADVS-11-2305260-s003.xlsx]

## Sheet: ADAM10 5'UTR-CTRL 1
Description: The table shows the RBP interacted with ADAM10 5'UTR in the absence of Kenpaullone, which was indentified by using RNA pulldown combined with LC-MS/MS.
ProteinID	ProteinName	gene_id	gene_name	BP	MF	CC	GO_Term
A0A024R4A0	-	-	-	-	-	A0A024R4A0	-
P08238	Heat shock protein HSP 90-beta	3326	HSP90AB1	axon extension [GO:0048675];cellular response to drug [GO:0035690];cellular response to heat [GO:0034605];cellular response to interleukin-4 [GO:0071353];cellular response to organic cyclic compound [GO:0071407];central nervous system neuron axonogenesis [GO:0021955];chaperone-mediated protein complex assembly [GO:0051131];establishment of cell polarity [GO:0030010];Fc-gamma receptor signaling pa…	ATP binding [GO:0005524];ATP-dependent protein binding [GO:0043008];ATPase activity, coupled [GO:0042623];cadherin binding [GO:0045296];CTP binding [GO:0002135];dATP binding [GO:0032564];disordered domain specific binding [GO:0097718];DNA polymerase binding [GO:0070182];double-stranded RNA binding [GO:0003725];GTP binding [GO:0005525];heat shock protein binding [GO:0031072];histone deacetylase bi…	apical plasma membrane [GO:0016324];aryl hydrocarbon receptor complex [GO:0034751];axonal growth cone [GO:0044295];basolateral plasma membrane [GO:0016323];brush border membrane [GO:0031526];cell surface [GO:0009986];cytoplasm [GO:0005737];cytosol [GO:0005829];dendritic growth cone [GO:0044294];extracellular exosome [GO:0070062];extracellular region [GO:0005576];ficolin-1-rich granule lumen [GO:1…	axon extension [GO:0048675];cellular response to drug [GO:0035690];cellular response to heat [GO:0034605];cellular response to interleukin-4 [GO:0071353];cellular response to organic cyclic compound [GO:0071407];central nervous system neuron axonogenesis [GO:0021955];chaperone-mediated protein complex assembly [GO:0051131];establishment of cell polarity [GO:0030010];Fc-gamma receptor signaling pa…
P07900	Heat shock protein HSP 90-alpha	3320	HSP90AA1	axon extension [GO:0048675];cellular response to heat [GO:0034605];central nervous system neuron axonogenesis [GO:0021955];chaperone-mediated autophagy [GO:0061684];chaperone-mediated protein complex assembly [GO:0051131];ciliary basal body-plasma membrane docking [GO:0097711];cofactor metabolic process [GO:0051186];cytokine-mediated signaling pathway [GO:0019221];ERBB2 signaling pathway [GO:0038…	ATP binding [GO:0005524];ATPase activity [GO:0016887];ATPase activity, coupled [GO:0042623];disordered domain specific binding [GO:0097718];DNA polymerase binding [GO:0070182];GTPase binding [GO:0051020];histone deacetylase binding [GO:0042826];identical protein binding [GO:0042802];MHC class II protein complex binding [GO:0023026];nitric-oxide synthase regulator activity [GO:0030235];nucleotide …	axonal growth cone [GO:0044295];cell surface [GO:0009986];cytoplasm [GO:0005737];cytosol [GO:0005829];dendritic growth cone [GO:0044294];endocytic vesicle lumen [GO:0071682];extracellular exosome [GO:0070062];extracellular region [GO:0005576];ficolin-1-rich granule lumen [GO:1904813];lysosomal lumen [GO:0043202];melanosome [GO:0042470];membrane [GO:0016020];myelin sheath [GO:0043209];neuronal cel…	axon extension [GO:0048675];cellular response to heat [GO:0034605];central nervous system neuron axonogenesis [GO:0021955];chaperone-mediated autophagy [GO:0061684];chaperone-mediated protein complex assembly [GO:0051131];ciliary basal body-plasma membrane docking [GO:0097711];cofactor metabolic process [GO:0051186];cytokine-mediated signaling pathway [GO:0019221];ERBB2 signaling pathway [GO:0038…
P22626	Heterogeneous nuclear ribonucleoproteins A2/B1	3181	HNRNPA2B1	G-quadruplex DNA unwinding [GO:0044806];interleukin-12-mediated signaling pathway [GO:0035722];miRNA transport [GO:1990428];mRNA export from nucleus [GO:0006406];mRNA processing [GO:0006397];mRNA splicing, via spliceosome [GO:0000398];negative regulation of mRNA splicing, via spliceosome [GO:0048025];negative regulation of transcription by RNA polymerase II [GO:0000122];positive regulation of tel…	G-rich strand telomeric DNA binding [GO:0098505];identical protein binding [GO:0042802];miRNA binding [GO:0035198];mRNA 3'-UTR binding [GO:0003730];mRNA binding [GO:0003729];N6-methyladenosine-containing RNA binding [GO:1990247];pre-mRNA intronic binding [GO:0097157];RNA binding [GO:0003723];single-stranded telomeric DNA binding [GO:0043047]	Cajal body [GO:0015030];catalytic step 2 spliceosome [GO:0071013];chromosome, telomeric region [GO:0000781];cytoplasm [GO:0005737];extracellular exosome [GO:0070062];membrane [GO:0016020];nuclear matrix [GO:0016363];nucleoplasm [GO:0005654];nucleus [GO:0005634];ribonucleoprotein complex [GO:1990904];spliceosomal complex [GO:0005681]	G-quadruplex DNA unwinding [GO:0044806];interleukin-12-mediated signaling pathway [GO:0035722];miRNA transport [GO:1990428];mRNA export from nucleus [GO:0006406];mRNA processing [GO:0006397];mRNA splicing, via spliceosome [GO:0000398];negative regulation of mRNA splicing, via spliceosome [GO:0048025];negative regulation of transcription by RNA polymerase II [GO:0000122];positive regulation of tel…
V9HW22	Epididymis luminal protein 33	3312	HEL-S-72p	-	ATP binding [GO:0005524]	-	-;ATP binding [GO:0005524];-
V9HWB8	Pyruvate kinase	5315	HEL-S-30	-	kinase activity [GO:0016301];magnesium ion binding [GO:0000287];potassium ion binding [GO:0030955];pyruvate kinase activity [GO:0004743]	cytosol [GO:0005829]	-;kinase activity [GO:0016301];magnesium ion binding [GO:0000287];potassium ion binding [GO:0030955];pyruvate kinase activity [GO:0004743];cytosol [GO:0005829]
A0A384MEJ3	Epididymis secretory sperm binding protein	3187		-	RNA binding [GO:0003723]	-	-;RNA binding [GO:0003723];-
B7Z597	cDNA FLJ54373, highly similar to 60 kDa heat shock protein, mitochondrial			protein refolding [GO:0042026];response to cold [GO:0009409]	ATP binding [GO:0005524]	-	protein refolding [GO:0042026];response to cold [GO:0009409];ATP binding [GO:0005524];-
Q96BA7	HNRPU protein	3192		-	-	nucleus [GO:0005634]	-;-;nucleus [GO:0005634]
P52272	Heterogeneous nuclear ribonucleoprotein M	4670	HNRNPM	alternative mRNA splicing, via spliceosome [GO:0000380];fibroblast growth factor receptor signaling pathway [GO:0008543];mRNA splicing, via spliceosome [GO:0000398];regulation of mRNA stability involved in response to oxidative stress [GO:2000815];RNA metabolic process [GO:0016070]	mRNA binding [GO:0003729];protein domain specific binding [GO:0019904];RNA binding [GO:0003723]	catalytic step 2 spliceosome [GO:0071013];collagen-containing extracellular matrix [GO:0062023];cytoplasm [GO:0005737];extracellular exosome [GO:0070062];membrane [GO:0016020];nuclear matrix [GO:0016363];nucleolus [GO:0005730];nucleoplasm [GO:0005654];nucleus [GO:0005634];paraspeckles [GO:0042382];post-mRNA release spliceosomal complex [GO:0071014];ribonucleoprotein complex [GO:1990904];spliceoso…	alternative mRNA splicing, via spliceosome [GO:0000380];fibroblast growth factor receptor signaling pathway [GO:0008543];mRNA splicing, via spliceosome [GO:0000398];regulation of mRNA stability involved in response to oxidative stress [GO:2000815];RNA metabolic process [GO:0016070];mRNA binding [GO:0003729];protein domain specific binding [GO:0019904];RNA binding [GO:0003723];catalytic step 2 spl…
B2R491	40S ribosomal protein S4	6191	RPS4X	translation [GO:0006412]	rRNA binding [GO:0019843];structural constituent of ribosome [GO:0003735]	ribosome [GO:0005840];synapse [GO:0045202]	translation [GO:0006412];rRNA binding [GO:0019843];structural constituent of ribosome [GO:0003735];ribosome [GO:0005840];synapse [GO:0045202]
B7Z8P5	cDNA FLJ51438, highly similar to Probable ATP-dependent RNA helicase DHX36			-	ATP binding [GO:0005524];helicase activity [GO:0004386];nucleic acid binding [GO:0003676]	-	-;ATP binding [GO:0005524];helicase activity [GO:0004386];nucleic acid binding [GO:0003676];-
P60709	Actin, cytoplasmic 1	60	ACTB	adherens junction assembly [GO:0034333];apical protein localization [GO:0045176];ATP-dependent chromatin remodeling [GO:0043044];axonogenesis [GO:0007409];cell junction assembly [GO:0034329];cell motility [GO:0048870];cellular response to cytochalasin B [GO:0072749];ephrin receptor signaling pathway [GO:0048013];establishment or maintenance of cell polarity [GO:0007163];Fc-gamma receptor signalin…	ATP binding [GO:0005524];identical protein binding [GO:0042802];kinesin binding [GO:0019894];nitric-oxide synthase binding [GO:0050998];protein kinase binding [GO:0019901];structural constituent of cytoskeleton [GO:0005200];structural constituent of postsynaptic actin cytoskeleton [GO:0098973];Tat protein binding [GO:0030957];tau protein binding [GO:0048156]	actin cytoskeleton [GO:0015629];actin filament [GO:0005884];adherens junction [GO:0005912];apical junction complex [GO:0043296];axon [GO:0030424];blood microparticle [GO:0072562];calyx of Held [GO:0044305];cell-cell junction [GO:0005911];cortical cytoskeleton [GO:0030863];cytoplasm [GO:0005737];cytoplasmic ribonucleoprotein granule [GO:0036464];cytoskeleton [GO:0005856];cytosol [GO:0005829];dense…	adherens junction assembly [GO:0034333];apical protein localization [GO:0045176];ATP-dependent chromatin remodeling [GO:0043044];axonogenesis [GO:0007409];cell junction assembly [GO:0034329];cell motility [GO:0048870];cellular response to cytochalasin B [GO:0072749];ephrin receptor signaling pathway [GO:0048013];establishment or maintenance of cell polarity [GO:0007163];Fc-gamma receptor signalin…
V9HWE1	Epididymis luminal protein 113	7431	HEL113	astrocyte development [GO:0014002];Bergmann glial cell differentiation [GO:0060020];cellular response to interferon-gamma [GO:0071346];intermediate filament organization [GO:0045109];lens fiber cell development [GO:0070307];negative regulation of neuron projection development [GO:0010977];positive regulation of gene expression [GO:0010628];SMAD protein signal transduction [GO:0060395]	structural constituent of cytoskeleton [GO:0005200];structural constituent of eye lens [GO:0005212]	cell leading edge [GO:0031252];intermediate filament [GO:0005882];intermediate filament cytoskeleton [GO:0045111];neuron projection [GO:0043005];phagocytic vesicle [GO:0045335];plasma membrane [GO:0005886]	astrocyte development [GO:0014002];Bergmann glial cell differentiation [GO:0060020];cellular response to interferon-gamma [GO:0071346];intermediate filament organization [GO:0045109];lens fiber cell development [GO:0070307];negative regulation of neuron projection development [GO:0010977];positive regulation of gene expression [GO:0010628];SMAD protein signal transduction [GO:0060395];structural …
P0DMV9	Heat shock 70 kDa protein 1B	3303	HSPA1B	ATP metabolic process [GO:0046034];cellular heat acclimation [GO:0070370];cellular response to heat [GO:0034605];cellular response to oxidative stress [GO:0034599];cellular response to unfolded protein [GO:0034620];chaperone cofactor-dependent protein refolding [GO:0051085];mRNA catabolic process [GO:0006402];negative regulation of apoptotic process [GO:0043066];negative regulation of cell death …	ATP binding [GO:0005524];ATPase activity [GO:0016887];ATPase activity, coupled [GO:0042623];C3HC4-type RING finger domain binding [GO:0055131];enzyme binding [GO:0019899];G protein-coupled receptor binding [GO:0001664];heat shock protein binding [GO:0031072];histone deacetylase binding [GO:0042826];misfolded protein binding [GO:0051787];protein folding chaperone [GO:0044183];protein N-terminus bi…	aggresome [GO:0016235];blood microparticle [GO:0072562];centriole [GO:0005814];centrosome [GO:0005813];cytoplasm [GO:0005737];cytosol [GO:0005829];endoplasmic reticulum [GO:0005783];extracellular exosome [GO:0070062];extracellular region [GO:0005576];ficolin-1-rich granule lumen [GO:1904813];focal adhesion [GO:0005925];inclusion body [GO:0016234];mitochondrion [GO:0005739];nuclear speck [GO:00166…	ATP metabolic process [GO:0046034];cellular heat acclimation [GO:0070370];cellular response to heat [GO:0034605];cellular response to oxidative stress [GO:0034599];cellular response to unfolded protein [GO:0034620];chaperone cofactor-dependent protein refolding [GO:0051085];mRNA catabolic process [GO:0006402];negative regulation of apoptotic process [GO:0043066];negative regulation of cell death …
Q08211	ATP-dependent RNA helicase A	1660	DHX9	alternative mRNA splicing, via spliceosome [GO:0000380];cellular protein-containing complex assembly [GO:0034622];cellular response to exogenous dsRNA [GO:0071360];cellular response to tumor necrosis factor [GO:0071356];CRD-mediated mRNA stabilization [GO:0070934];DNA duplex unwinding [GO:0032508];DNA replication [GO:0006260];DNA-templated transcription, termination [GO:0006353];DNA-templated vir…	3'-5' DNA helicase activity [GO:0043138];3'-5' DNA/RNA helicase activity [GO:0033679];3'-5' RNA helicase activity [GO:0034458];ATP binding [GO:0005524];ATPase activity [GO:0016887];chromatin DNA binding [GO:0031490];DNA binding [GO:0003677];DNA helicase activity [GO:0003678];DNA replication origin binding [GO:0003688];double-stranded DNA binding [GO:0003690];double-stranded RNA binding [GO:000372…	actin cytoskeleton [GO:0015629];centrosome [GO:0005813];CRD-mediated mRNA stability complex [GO:0070937];cytoplasm [GO:0005737];cytoplasmic ribonucleoprotein granule [GO:0036464];cytosol [GO:0005829];membrane [GO:0016020];nuclear body [GO:0016604];nuclear stress granule [GO:0097165];nucleolus [GO:0005730];nucleoplasm [GO:0005654];nucleus [GO:0005634];perichromatin fibrils [GO:0005726];polysomal r…	alternative mRNA splicing, via spliceosome [GO:0000380];cellular protein-containing complex assembly [GO:0034622];cellular response to exogenous dsRNA [GO:0071360];cellular response to tumor necrosis factor [GO:0071356];CRD-mediated mRNA stabilization [GO:0070934];DNA duplex unwinding [GO:0032508];DNA replication [GO:0006260];DNA-templated transcription, termination [GO:0006353];DNA-templated vir…
A0A384N6H1	Epididymis secretory sperm binding protein	1938		aging [GO:0007568];cellular response to brain-derived neurotrophic factor stimulus [GO:1990416];glial cell proliferation [GO:0014009];hematopoietic progenitor cell differentiation [GO:0002244];positive regulation of cytoplasmic translation [GO:2000767];response to endoplasmic reticulum stress [GO:0034976];response to estradiol [GO:0032355];response to ethanol [GO:0045471];response to folic acid […	5S rRNA binding [GO:0008097];actin filament binding [GO:0051015];GTP binding [GO:0005525];GTPase activity [GO:0003924];p53 binding [GO:0002039];ribosome binding [GO:0043022]	cytosol [GO:0005829];membrane raft [GO:0045121];polysomal ribosome [GO:0042788];synapse [GO:0045202]	aging [GO:0007568];cellular response to brain-derived neurotrophic factor stimulus [GO:1990416];glial cell proliferation [GO:0014009];hematopoietic progenitor cell differentiation [GO:0002244];positive regulation of cytoplasmic translation [GO:2000767];response to endoplasmic reticulum stress [GO:0034976];response to estradiol [GO:0032355];response to ethanol [GO:0045471];response to folic acid […
A0A384MDT2	Epididymis secretory sperm binding protein	3188		-	RNA binding [GO:0003723]	postsynaptic density [GO:0014069]	-;RNA binding [GO:0003723];postsynaptic density [GO:0014069]
Q0VAC0	Heterogeneous nuclear ribonucleoprotein A1		HNRPA1	-	RNA binding [GO:0003723]	-	-;RNA binding [GO:0003723];-
B7Z1V7	cDNA FLJ51811, highly similar to Stress-70 protein, mitochondrial			-	-	-	-
Q05CK9	SYNCRIP protein		SYNCRIP	-	RNA binding [GO:0003723]	-	-;RNA binding [GO:0003723];-
P06733	Alpha-enolase	2023	ENO1	canonical glycolysis [GO:0061621];gluconeogenesis [GO:0006094];negative regulation of cell growth [GO:0030308];negative regulation of hypoxia-induced intrinsic apoptotic signaling pathway [GO:1903298];negative regulation of transcription by RNA polymerase II [GO:0000122];negative regulation of transcription, DNA-templated [GO:0045892];positive regulation of ATP biosynthetic process [GO:2001171];p…	cadherin binding [GO:0045296];DNA-binding transcription repressor activity, RNA polymerase II-specific [GO:0001227];GTPase binding [GO:0051020];magnesium ion binding [GO:0000287];phosphopyruvate hydratase activity [GO:0004634];protein homodimerization activity [GO:0042803];RNA binding [GO:0003723];RNA polymerase II regulatory region sequence-specific DNA binding [GO:0000977]	cell cortex region [GO:0099738];cell surface [GO:0009986];cytoplasm [GO:0005737];cytosol [GO:0005829];extracellular exosome [GO:0070062];extracellular space [GO:0005615];M band [GO:0031430];membrane [GO:0016020];nucleus [GO:0005634];phosphopyruvate hydratase complex [GO:0000015];plasma membrane [GO:0005886]	canonical glycolysis [GO:0061621];gluconeogenesis [GO:0006094];negative regulation of cell growth [GO:0030308];negative regulation of hypoxia-induced intrinsic apoptotic signaling pathway [GO:1903298];negative regulation of transcription by RNA polymerase II [GO:0000122];negative regulation of transcription, DNA-templated [GO:0045892];positive regulation of ATP biosynthetic process [GO:2001171];p…
Q12905	Interleukin enhancer-binding factor 2	3608	ILF2	neutrophil degranulation [GO:0043312];positive regulation of transcription, DNA-templated [GO:0045893];transcription, DNA-templated [GO:0006351]	ATP binding [GO:0005524];DNA binding [GO:0003677];double-stranded RNA binding [GO:0003725];RNA binding [GO:0003723];transferase activity [GO:0016740]	extracellular region [GO:0005576];ficolin-1-rich granule lumen [GO:1904813];membrane [GO:0016020];nucleolus [GO:0005730];nucleoplasm [GO:0005654];nucleus [GO:0005634];ribonucleoprotein complex [GO:1990904];specific granule lumen [GO:0035580];tertiary granule lumen [GO:1904724]	neutrophil degranulation [GO:0043312];positive regulation of transcription, DNA-templated [GO:0045893];transcription, DNA-templated [GO:0006351];ATP binding [GO:0005524];DNA binding [GO:0003677];double-stranded RNA binding [GO:0003725];RNA binding [GO:0003723];transferase activity [GO:0016740];extracellular region [GO:0005576];ficolin-1-rich granule lumen [GO:1904813];membrane [GO:0016020];nucleo…
Q5QNW6	Histone H2B type 2-F	440689	HIST2H2BF	nucleosome assembly [GO:0006334]	DNA binding [GO:0003677];protein heterodimerization activity [GO:0046982]	cytosol [GO:0005829];extracellular exosome [GO:0070062];nucleoplasm [GO:0005654];nucleosome [GO:0000786];nucleus [GO:0005634]	nucleosome assembly [GO:0006334];DNA binding [GO:0003677];protein heterodimerization activity [GO:0046982];cytosol [GO:0005829];extracellular exosome [GO:0070062];nucleoplasm [GO:0005654];nucleosome [GO:0000786];nucleus [GO:0005634]
B4DN41	cDNA FLJ53366, highly similar to Probable ATP-dependent RNA helicase DDX5			-	ATP binding [GO:0005524];helicase activity [GO:0004386];nucleic acid binding [GO:0003676]	-	-;ATP binding [GO:0005524];helicase activity [GO:0004386];nucleic acid binding [GO:0003676];-
V9HW77	Epididymis luminal protein 211		HEL-211	phosphocreatine biosynthetic process [GO:0046314]	ATP binding [GO:0005524];creatine kinase activity [GO:0004111]	extracellular space [GO:0005615]	phosphocreatine biosynthetic process [GO:0046314];ATP binding [GO:0005524];creatine kinase activity [GO:0004111];extracellular space [GO:0005615]
Q53GA7	Tubulin alpha chain			microtubule-based process [GO:0007017]	GTP binding [GO:0005525];GTPase activity [GO:0003924];structural constituent of cytoskeleton [GO:0005200]	microtubule [GO:0005874]	microtubule-based process [GO:0007017];GTP binding [GO:0005525];GTPase activity [GO:0003924];structural constituent of cytoskeleton [GO:0005200];microtubule [GO:0005874]
O43175	D-3-phosphoglycerate dehydrogenase	26227	PHGDH	brain development [GO:0007420];cellular amino acid metabolic process [GO:0006520];G1 to G0 transition [GO:0070314];gamma-aminobutyric acid metabolic process [GO:0009448];glial cell development [GO:0021782];glutamine metabolic process [GO:0006541];glycine metabolic process [GO:0006544];L-serine biosynthetic process [GO:0006564];neural tube development [GO:0021915];neuron projection development [GO…	electron transfer activity [GO:0009055];L-malate dehydrogenase activity [GO:0030060];NAD binding [GO:0051287];phosphoglycerate dehydrogenase activity [GO:0004617]	cytosol [GO:0005829];extracellular exosome [GO:0070062]	brain development [GO:0007420];cellular amino acid metabolic process [GO:0006520];G1 to G0 transition [GO:0070314];gamma-aminobutyric acid metabolic process [GO:0009448];glial cell development [GO:0021782];glutamine metabolic process [GO:0006541];glycine metabolic process [GO:0006544];L-serine biosynthetic process [GO:0006564];neural tube development [GO:0021915];neuron projection development [GO…
Q12906	Interleukin enhancer-binding factor 3	3609	ILF3	defense response to virus [GO:0051607];negative regulation of transcription, DNA-templated [GO:0045892];negative regulation of translation [GO:0017148];negative regulation of viral genome replication [GO:0045071];positive regulation of transcription, DNA-templated [GO:0045893];protein phosphorylation [GO:0006468]	DNA binding [GO:0003677];double-stranded RNA binding [GO:0003725];mRNA 3'-UTR AU-rich region binding [GO:0035925];RNA binding [GO:0003723];single-stranded RNA binding [GO:0003727]	cytoplasm [GO:0005737];extracellular region [GO:0005576];membrane [GO:0016020];mitochondrion [GO:0005739];nucleolus [GO:0005730];nucleoplasm [GO:0005654];nucleus [GO:0005634];ribonucleoprotein complex [GO:1990904]	defense response to virus [GO:0051607];negative regulation of transcription, DNA-templated [GO:0045892];negative regulation of translation [GO:0017148];negative regulation of viral genome replication [GO:0045071];positive regulation of transcription, DNA-templated [GO:0045893];protein phosphorylation [GO:0006468];DNA binding [GO:0003677];double-stranded RNA binding [GO:0003725];mRNA 3'-UTR AU-ric…
Q6IPX5	Ribosomal protein S2		RPS2	translation [GO:0006412]	RNA binding [GO:0003723];structural constituent of ribosome [GO:0003735]	small ribosomal subunit [GO:0015935]	translation [GO:0006412];RNA binding [GO:0003723];structural constituent of ribosome [GO:0003735];small ribosomal subunit [GO:0015935]
G9K389	YWHAE/FAM22B fusion protein		YWHAE/FAM22B fusion	-	protein domain specific binding [GO:0019904]	-	-;protein domain specific binding [GO:0019904];-
A8K3K1	cDNA FLJ78096, highly similar to Homo sapiens actin, alpha, cardiac muscle (ACTC), mRNA			mesenchyme migration [GO:0090131];positive regulation of gene expression [GO:0010628]	ATP binding [GO:0005524]	cell body [GO:0044297];cytoplasm [GO:0005737];cytoskeleton [GO:0005856];filopodium [GO:0030175];lamellipodium [GO:0030027]	mesenchyme migration [GO:0090131];positive regulation of gene expression [GO:0010628];ATP binding [GO:0005524];cell body [GO:0044297];cytoplasm [GO:0005737];cytoskeleton [GO:0005856];filopodium [GO:0030175];lamellipodium [GO:0030027]
B2RBS8	cDNA, FLJ95666, highly similar to Homo sapiens albumin (ALB), mRNA			-	metal ion binding [GO:0046872]	extracellular space [GO:0005615]	-;metal ion binding [GO:0046872];extracellular space [GO:0005615]
B4DDB6	Heterogeneous nuclear ribonucleoprotein A3, isoform CRA_a	220988	HNRPA3	-	RNA binding [GO:0003723]	nucleoplasm [GO:0005654]	-;RNA binding [GO:0003723];nucleoplasm [GO:0005654]
P05455	Lupus La protein	6741	SSB	histone mRNA metabolic process [GO:0008334];IRES-dependent viral translational initiation [GO:0075522];nuclear histone mRNA catabolic process [GO:0071045];protein localization to cytoplasmic stress granule [GO:1903608];tRNA 3'-end processing [GO:0042780];tRNA 5'-leader removal [GO:0001682];tRNA export from nucleus [GO:0006409];tRNA modification [GO:0006400];tRNA processing [GO:0008033]	mRNA binding [GO:0003729];poly(U) RNA binding [GO:0008266];RNA binding [GO:0003723];sequence-specific mRNA binding [GO:1990825];tRNA binding [GO:0000049]	cytoplasm [GO:0005737];nuclear chromosome, telomeric region [GO:0000784];nucleus [GO:0005634];ribonucleoprotein complex [GO:1990904]	histone mRNA metabolic process [GO:0008334];IRES-dependent viral translational initiation [GO:0075522];nuclear histone mRNA catabolic process [GO:0071045];protein localization to cytoplasmic stress granule [GO:1903608];tRNA 3'-end processing [GO:0042780];tRNA 5'-leader removal [GO:0001682];tRNA export from nucleus [GO:0006409];tRNA modification [GO:0006400];tRNA processing [GO:0008033];mRNA bindi…
A8K486	Peptidyl-prolyl cis-trans isomerase			protein folding [GO:0006457]	peptidyl-prolyl cis-trans isomerase activity [GO:0003755]	-	protein folding [GO:0006457];peptidyl-prolyl cis-trans isomerase activity [GO:0003755];-
Q4LE79	DSP variant protein	1832	DSP variant protein	cell-cell adhesion [GO:0098609]	cell adhesion molecule binding [GO:0050839]	cell junction [GO:0030054];cytoskeleton [GO:0005856]	cell-cell adhesion [GO:0098609];cell adhesion molecule binding [GO:0050839];cell junction [GO:0030054];cytoskeleton [GO:0005856]
Q59F66	DEAD box polypeptide 17 isoform p82 variant	10521		-	ATP binding [GO:0005524];helicase activity [GO:0004386];nucleic acid binding [GO:0003676]	-	-;ATP binding [GO:0005524];helicase activity [GO:0004386];nucleic acid binding [GO:0003676];-
Q5SU16	Tubulin beta chain	203068	TUBB	regulation of synapse organization [GO:0050807];spindle assembly [GO:0051225]	GTP binding [GO:0005525];GTPase activating protein binding [GO:0032794];GTPase activity [GO:0003924];protein domain specific binding [GO:0019904];protein-containing complex binding [GO:0044877];structural constituent of cytoskeleton [GO:0005200]	cytoplasm [GO:0005737];membrane raft [GO:0045121];microtubule [GO:0005874];nucleus [GO:0005634];protein-containing complex [GO:0032991]	regulation of synapse organization [GO:0050807];spindle assembly [GO:0051225];GTP binding [GO:0005525];GTPase activating protein binding [GO:0032794];GTPase activity [GO:0003924];protein domain specific binding [GO:0019904];protein-containing complex binding [GO:0044877];structural constituent of cytoskeleton [GO:0005200];cytoplasm [GO:0005737];membrane raft [GO:0045121];microtubule [GO:0005874];…
Q5U077	L-lactate dehydrogenase	3945	LDHB	carbohydrate metabolic process [GO:0005975];carboxylic acid metabolic process [GO:0019752]	L-lactate dehydrogenase activity [GO:0004459]	cytosol [GO:0005829]	carbohydrate metabolic process [GO:0005975];carboxylic acid metabolic process [GO:0019752];L-lactate dehydrogenase activity [GO:0004459];cytosol [GO:0005829]
A0A384NPQ2	Epididymis secretory sperm binding protein	5052		cell population proliferation [GO:0008283];cell redox homeostasis [GO:0045454];erythrocyte homeostasis [GO:0034101];natural killer cell mediated cytotoxicity [GO:0042267];regulation of NIK/NF-kappaB signaling [GO:1901222];regulation of stress-activated MAPK cascade [GO:0032872];removal of superoxide radicals [GO:0019430]	identical protein binding [GO:0042802];peroxiredoxin activity [GO:0051920]	cell [GO:0005623]	cell population proliferation [GO:0008283];cell redox homeostasis [GO:0045454];erythrocyte homeostasis [GO:0034101];natural killer cell mediated cytotoxicity [GO:0042267];regulation of NIK/NF-kappaB signaling [GO:1901222];regulation of stress-activated MAPK cascade [GO:0032872];removal of superoxide radicals [GO:0019430];identical protein binding [GO:0042802];peroxiredoxin activity [GO:0051920];c…
B2R5W3	Poly [ADP-ribose] polymerase			protein ADP-ribosylation [GO:0006471]	DNA binding [GO:0003677];NAD binding [GO:0051287];NAD+ ADP-ribosyltransferase activity [GO:0003950];zinc ion binding [GO:0008270]	nucleus [GO:0005634]	protein ADP-ribosylation [GO:0006471];DNA binding [GO:0003677];NAD binding [GO:0051287];NAD+ ADP-ribosyltransferase activity [GO:0003950];zinc ion binding [GO:0008270];nucleus [GO:0005634]
V9HWK1	Triosephosphate isomerase	7167	HEL-S-49	gluconeogenesis [GO:0006094];glycolytic process [GO:0006096]	triose-phosphate isomerase activity [GO:0004807]	-	gluconeogenesis [GO:0006094];glycolytic process [GO:0006096];triose-phosphate isomerase activity [GO:0004807];-
Q0VAS5	Histone H4		HIST1H4H	-	DNA binding [GO:0003677];protein heterodimerization activity [GO:0046982]	nucleosome [GO:0000786];nucleus [GO:0005634]	-;DNA binding [GO:0003677];protein heterodimerization activity [GO:0046982];nucleosome [GO:0000786];nucleus [GO:0005634]
A0A4D5RAN2	Tr-type G domain-containing protein			-	GTP binding [GO:0005525];GTPase activity [GO:0003924]	-	-;GTP binding [GO:0005525];GTPase activity [GO:0003924];-
P31946	14-3-3 protein beta/alpha	7529	YWHAB	cytoplasmic sequestering of protein [GO:0051220];hippo signaling [GO:0035329];MAPK cascade [GO:0000165];membrane organization [GO:0061024];negative regulation of G protein-coupled receptor signaling pathway [GO:0045744];negative regulation of protein dephosphorylation [GO:0035308];negative regulation of transcription, DNA-templated [GO:0045892];positive regulation of catalytic activity [GO:004308…	cadherin binding [GO:0045296];enzyme binding [GO:0019899];histone deacetylase binding [GO:0042826];identical protein binding [GO:0042802];phosphoprotein binding [GO:0051219];phosphoserine residue binding [GO:0050815];protein C-terminus binding [GO:0008022];protein domain specific binding [GO:0019904];protein-containing complex binding [GO:0044877]	cytoplasm [GO:0005737];cytosol [GO:0005829];extracellular exosome [GO:0070062];focal adhesion [GO:0005925];melanosome [GO:0042470];membrane [GO:0016020];mitochondrion [GO:0005739];nucleus [GO:0005634];perinuclear region of cytoplasm [GO:0048471];transcriptional repressor complex [GO:0017053];vacuolar membrane [GO:0005774]	cytoplasmic sequestering of protein [GO:0051220];hippo signaling [GO:0035329];MAPK cascade [GO:0000165];membrane organization [GO:0061024];negative regulation of G protein-coupled receptor signaling pathway [GO:0045744];negative regulation of protein dephosphorylation [GO:0035308];negative regulation of transcription, DNA-templated [GO:0045892];positive regulation of catalytic activity [GO:004308…
A0A024R4M0	Ribosomal protein S9, isoform CRA_a	6203	RPS9	translation [GO:0006412]	rRNA binding [GO:0019843];structural constituent of ribosome [GO:0003735]	small ribosomal subunit [GO:0015935]	translation [GO:0006412];rRNA binding [GO:0019843];structural constituent of ribosome [GO:0003735];small ribosomal subunit [GO:0015935]
P04075	Fructose-bisphosphate aldolase A	226	ALDOA	actin filament organization [GO:0007015];ATP biosynthetic process [GO:0006754];binding of sperm to zona pellucida [GO:0007339];canonical glycolysis [GO:0061621];fructose 1,6-bisphosphate metabolic process [GO:0030388];fructose metabolic process [GO:0006000];gluconeogenesis [GO:0006094];glycolytic process [GO:0006096];muscle cell cellular homeostasis [GO:0046716];neutrophil degranulation [GO:00433…	actin binding [GO:0003779];cadherin binding [GO:0045296];cytoskeletal protein binding [GO:0008092];fructose binding [GO:0070061];fructose-bisphosphate aldolase activity [GO:0004332];identical protein binding [GO:0042802];RNA binding [GO:0003723];tubulin binding [GO:0015631]	actin cytoskeleton [GO:0015629];cell [GO:0005623];cytosol [GO:0005829];extracellular exosome [GO:0070062];extracellular region [GO:0005576];extracellular space [GO:0005615];ficolin-1-rich granule lumen [GO:1904813];I band [GO:0031674];M band [GO:0031430];membrane [GO:0016020];nucleus [GO:0005634];platelet alpha granule lumen [GO:0031093];secretory granule lumen [GO:0034774];sperm head [GO:0061827…	actin filament organization [GO:0007015];ATP biosynthetic process [GO:0006754];binding of sperm to zona pellucida [GO:0007339];canonical glycolysis [GO:0061621];fructose 1,6-bisphosphate metabolic process [GO:0030388];fructose metabolic process [GO:0006000];gluconeogenesis [GO:0006094];glycolytic process [GO:0006096];muscle cell cellular homeostasis [GO:0046716];neutrophil degranulation [GO:00433…
A0A024R1A3	Testicular secretory protein Li 63	7317	UBE1	-	ATP binding [GO:0005524];ubiquitin activating enzyme activity [GO:0004839]	cytosol [GO:0005829];nucleoplasm [GO:0005654]	-;ATP binding [GO:0005524];ubiquitin activating enzyme activity [GO:0004839];cytosol [GO:0005829];nucleoplasm [GO:0005654]
B2R7W4	cDNA, FLJ93632, highly similar to Homo sapiens heterogeneous nuclear ribonucleoprotein R (HNRPR), mRNA			-	RNA binding [GO:0003723]	-	-;RNA binding [GO:0003723];-
B7Z3M5	40S ribosomal protein S3a	6189	RPS3A	cell differentiation [GO:0030154];translation [GO:0006412]	structural constituent of ribosome [GO:0003735]	cytosolic small ribosomal subunit [GO:0022627];nucleus [GO:0005634]	cell differentiation [GO:0030154];translation [GO:0006412];structural constituent of ribosome [GO:0003735];cytosolic small ribosomal subunit [GO:0022627];nucleus [GO:0005634]
Q53FC7	Heat shock 70kDa protein 6 (HSP70B') variant			-	ATP binding [GO:0005524]	-	-;ATP binding [GO:0005524];-
Q6NVC0	SLC25A5 protein	292	SLC25A5	-	transmembrane transporter activity [GO:0022857]	integral component of membrane [GO:0016021];mitochondrial inner membrane [GO:0005743]	-;transmembrane transporter activity [GO:0022857];integral component of membrane [GO:0016021];mitochondrial inner membrane [GO:0005743]
Q8N6N5	Tubulin beta chain		TUBB2C	microtubule-based process [GO:0007017]	GTP binding [GO:0005525];GTPase activity [GO:0003924];structural constituent of cytoskeleton [GO:0005200]	cytoplasm [GO:0005737];microtubule [GO:0005874]	microtubule-based process [GO:0007017];GTP binding [GO:0005525];GTPase activity [GO:0003924];structural constituent of cytoskeleton [GO:0005200];cytoplasm [GO:0005737];microtubule [GO:0005874]
V9HWB9	L-lactate dehydrogenase	3939	HEL-S-133P	carbohydrate metabolic process [GO:0005975];carboxylic acid metabolic process [GO:0019752]	L-lactate dehydrogenase activity [GO:0004459]	cytoplasm [GO:0005737]	carbohydrate metabolic process [GO:0005975];carboxylic acid metabolic process [GO:0019752];L-lactate dehydrogenase activity [GO:0004459];cytoplasm [GO:0005737]
P52597	Heterogeneous nuclear ribonucleoprotein F	3185	HNRNPF	fibroblast growth factor receptor signaling pathway [GO:0008543];interleukin-12-mediated signaling pathway [GO:0035722];mRNA splicing, via spliceosome [GO:0000398];regulation of RNA splicing [GO:0043484];RNA metabolic process [GO:0016070];RNA processing [GO:0006396]	RNA binding [GO:0003723];single-stranded RNA binding [GO:0003727];TBP-class protein binding [GO:0017025]	catalytic step 2 spliceosome [GO:0071013];cytosol [GO:0005829];membrane [GO:0016020];nucleoplasm [GO:0005654];nucleus [GO:0005634];plasma membrane [GO:0005886]	fibroblast growth factor receptor signaling pathway [GO:0008543];interleukin-12-mediated signaling pathway [GO:0035722];mRNA splicing, via spliceosome [GO:0000398];regulation of RNA splicing [GO:0043484];RNA metabolic process [GO:0016070];RNA processing [GO:0006396];RNA binding [GO:0003723];single-stranded RNA binding [GO:0003727];TBP-class protein binding [GO:0017025];catalytic step 2 spliceosom…
B7Z2D8	cDNA FLJ55473, highly similar to G-rich sequence factor 1			RNA processing [GO:0006396]	RNA binding [GO:0003723]	-	RNA processing [GO:0006396];RNA binding [GO:0003723];-
D0PNI1	Epididymis luminal protein 4	7534	YWHAZ	angiogenesis [GO:0001525];ERK1 and ERK2 cascade [GO:0070371];lung development [GO:0030324];protein targeting [GO:0006605];regulation of cell death [GO:0010941];respiratory system process [GO:0003016];synaptic target recognition [GO:0008039];tube formation [GO:0035148]	monooxygenase activity [GO:0004497];protein domain specific binding [GO:0019904]	hippocampal mossy fiber to CA3 synapse [GO:0098686];nucleus [GO:0005634]	angiogenesis [GO:0001525];ERK1 and ERK2 cascade [GO:0070371];lung development [GO:0030324];protein targeting [GO:0006605];regulation of cell death [GO:0010941];respiratory system process [GO:0003016];synaptic target recognition [GO:0008039];tube formation [GO:0035148];monooxygenase activity [GO:0004497];protein domain specific binding [GO:0019904];hippocampal mossy fiber to CA3 synapse [GO:009868…
V9HVZ4	Glyceraldehyde-3-phosphate dehydrogenase	2597	HEL-S-162eP	glucose metabolic process [GO:0006006];glycolytic process [GO:0006096]	glyceraldehyde-3-phosphate dehydrogenase (NAD+) (phosphorylating) activity [GO:0004365];NAD binding [GO:0051287];NADP binding [GO:0050661]	cytosol [GO:0005829];intracellular membrane-bounded organelle [GO:0043231];nuclear membrane [GO:0031965];plasma membrane [GO:0005886]	glucose metabolic process [GO:0006006];glycolytic process [GO:0006096];glyceraldehyde-3-phosphate dehydrogenase (NAD+) (phosphorylating) activity [GO:0004365];NAD binding [GO:0051287];NADP binding [GO:0050661];cytosol [GO:0005829];intracellular membrane-bounded organelle [GO:0043231];nuclear membrane [GO:0031965];plasma membrane [GO:0005886]
P06576	ATP synthase subunit beta, mitochondrial	506	ATP5F1B	angiogenesis [GO:0001525];ATP biosynthetic process [GO:0006754];cellular response to interleukin-7 [GO:0098761];cristae formation [GO:0042407];generation of precursor metabolites and energy [GO:0006091];lipid metabolic process [GO:0006629];mitochondrial ATP synthesis coupled proton transport [GO:0042776];mitochondrion organization [GO:0007005];negative regulation of cell adhesion involved in subs…	angiostatin binding [GO:0043532];ATP binding [GO:0005524];MHC class I protein binding [GO:0042288];proton-transporting ATP synthase activity, rotational mechanism [GO:0046933];proton-transporting ATPase activity, rotational mechanism [GO:0046961];transmembrane transporter activity [GO:0022857]	cell [GO:0005623];cell surface [GO:0009986];extracellular exosome [GO:0070062];membrane [GO:0016020];mitochondrial matrix [GO:0005759];mitochondrial membrane [GO:0031966];mitochondrial nucleoid [GO:0042645];mitochondrial proton-transporting ATP synthase complex [GO:0005753];mitochondrial proton-transporting ATP synthase, catalytic core [GO:0005754];mitochondrion [GO:0005739];nucleus [GO:0005634];…	angiogenesis [GO:0001525];ATP biosynthetic process [GO:0006754];cellular response to interleukin-7 [GO:0098761];cristae formation [GO:0042407];generation of precursor metabolites and energy [GO:0006091];lipid metabolic process [GO:0006629];mitochondrial ATP synthesis coupled proton transport [GO:0042776];mitochondrion organization [GO:0007005];negative regulation of cell adhesion involved in subs…
P11021	Endoplasmic reticulum chaperone BiP	3309	HSPA5	ATF6-mediated unfolded protein response [GO:0036500];cellular response to antibiotic [GO:0071236];cellular response to calcium ion [GO:0071277];cellular response to cAMP [GO:0071320];cellular response to drug [GO:0035690];cellular response to gamma radiation [GO:0071480];cellular response to glucose starvation [GO:0042149];cellular response to heat [GO:0034605];cellular response to interleukin-4 …	ATP binding [GO:0005524];ATPase activity [GO:0016887];ATPase activity, coupled [GO:0042623];cadherin binding [GO:0045296];calcium ion binding [GO:0005509];chaperone binding [GO:0051087];enzyme binding [GO:0019899];heat shock protein binding [GO:0031072];misfolded protein binding [GO:0051787];protein domain specific binding [GO:0019904];protein folding chaperone [GO:0044183];ribosome binding [GO:0…	cell surface [GO:0009986];cytoplasm [GO:0005737];cytosol [GO:0005829];endoplasmic reticulum [GO:0005783];endoplasmic reticulum chaperone complex [GO:0034663];endoplasmic reticulum lumen [GO:0005788];endoplasmic reticulum membrane [GO:0005789];endoplasmic reticulum-Golgi intermediate compartment [GO:0005793];extracellular exosome [GO:0070062];focal adhesion [GO:0005925];integral component of endop…	ATF6-mediated unfolded protein response [GO:0036500];cellular response to antibiotic [GO:0071236];cellular response to calcium ion [GO:0071277];cellular response to cAMP [GO:0071320];cellular response to drug [GO:0035690];cellular response to gamma radiation [GO:0071480];cellular response to glucose starvation [GO:0042149];cellular response to heat [GO:0034605];cellular response to interleukin-4 …
P14625	Endoplasmin	7184	HSP90B1	actin rod assembly [GO:0031247];ATF6-mediated unfolded protein response [GO:0036500];cellular protein metabolic process [GO:0044267];cellular response to ATP [GO:0071318];cytokine-mediated signaling pathway [GO:0019221];negative regulation of apoptotic process [GO:0043066];post-translational protein modification [GO:0043687];protein folding [GO:0006457];protein folding in endoplasmic reticulum [G…	ATP binding [GO:0005524];calcium ion binding [GO:0005509];low-density lipoprotein particle receptor binding [GO:0050750];protein phosphatase binding [GO:0019903];RNA binding [GO:0003723];unfolded protein binding [GO:0051082]	cell [GO:0005623];collagen-containing extracellular matrix [GO:0062023];cytosol [GO:0005829];endocytic vesicle lumen [GO:0071682];endoplasmic reticulum [GO:0005783];endoplasmic reticulum chaperone complex [GO:0034663];endoplasmic reticulum lumen [GO:0005788];endoplasmic reticulum membrane [GO:0005789];extracellular exosome [GO:0070062];extracellular region [GO:0005576];focal adhesion [GO:0005925]…	actin rod assembly [GO:0031247];ATF6-mediated unfolded protein response [GO:0036500];cellular protein metabolic process [GO:0044267];cellular response to ATP [GO:0071318];cytokine-mediated signaling pathway [GO:0019221];negative regulation of apoptotic process [GO:0043066];post-translational protein modification [GO:0043687];protein folding [GO:0006457];protein folding in endoplasmic reticulum [G…
P26641	Elongation factor 1-gamma	1937	EEF1G	response to virus [GO:0009615];translational elongation [GO:0006414]	cadherin binding [GO:0045296];translation elongation factor activity [GO:0003746]	cytoplasm [GO:0005737];cytosol [GO:0005829];extracellular exosome [GO:0070062];membrane [GO:0016020];nucleus [GO:0005634]	response to virus [GO:0009615];translational elongation [GO:0006414];cadherin binding [GO:0045296];translation elongation factor activity [GO:0003746];cytoplasm [GO:0005737];cytosol [GO:0005829];extracellular exosome [GO:0070062];membrane [GO:0016020];nucleus [GO:0005634]
P62750	60S ribosomal protein L23a	6147	RPL23A	nuclear-transcribed mRNA catabolic process, nonsense-mediated decay [GO:0000184];ribosomal large subunit assembly [GO:0000027];SRP-dependent cotranslational protein targeting to membrane [GO:0006614];translation [GO:0006412];translational initiation [GO:0006413];viral transcription [GO:0019083]	cadherin binding [GO:0045296];RNA binding [GO:0003723];rRNA binding [GO:0019843];structural constituent of ribosome [GO:0003735];TORC2 complex binding [GO:1904841]	cytoplasm [GO:0005737];cytosol [GO:0005829];cytosolic large ribosomal subunit [GO:0022625];extracellular exosome [GO:0070062];nucleolus [GO:0005730];nucleus [GO:0005634]	nuclear-transcribed mRNA catabolic process, nonsense-mediated decay [GO:0000184];ribosomal large subunit assembly [GO:0000027];SRP-dependent cotranslational protein targeting to membrane [GO:0006614];translation [GO:0006412];translational initiation [GO:0006413];viral transcription [GO:0019083];cadherin binding [GO:0045296];RNA binding [GO:0003723];rRNA binding [GO:0019843];structural constituent…
P62851	40S ribosomal protein S25	6230	RPS25	nuclear-transcribed mRNA catabolic process, nonsense-mediated decay [GO:0000184];SRP-dependent cotranslational protein targeting to membrane [GO:0006614];translation [GO:0006412];translational initiation [GO:0006413];viral transcription [GO:0019083]	RNA binding [GO:0003723];structural constituent of ribosome [GO:0003735]	cytosol [GO:0005829];cytosolic small ribosomal subunit [GO:0022627];extracellular exosome [GO:0070062];nucleolus [GO:0005730];nucleoplasm [GO:0005654];nucleus [GO:0005634];postsynaptic density [GO:0014069];ribosome [GO:0005840];small ribosomal subunit [GO:0015935]	nuclear-transcribed mRNA catabolic process, nonsense-mediated decay [GO:0000184];SRP-dependent cotranslational protein targeting to membrane [GO:0006614];translation [GO:0006412];translational initiation [GO:0006413];viral transcription [GO:0019083];RNA binding [GO:0003723];structural constituent of ribosome [GO:0003735];cytosol [GO:0005829];cytosolic small ribosomal subunit [GO:0022627];extracel…
P81605	Dermcidin	117159	DCD	antimicrobial humoral immune response mediated by antimicrobial peptide [GO:0061844];antimicrobial humoral response [GO:0019730];defense response to bacterium [GO:0042742];defense response to fungus [GO:0050832];defense response to Gram-negative bacterium [GO:0050829];defense response to Gram-positive bacterium [GO:0050830];killing of cells of other organism [GO:0031640]	peptidase activity [GO:0008233];RNA binding [GO:0003723]	extracellular exosome [GO:0070062];extracellular region [GO:0005576];extracellular space [GO:0005615]	antimicrobial humoral immune response mediated by antimicrobial peptide [GO:0061844];antimicrobial humoral response [GO:0019730];defense response to bacterium [GO:0042742];defense response to fungus [GO:0050832];defense response to Gram-negative bacterium [GO:0050829];defense response to Gram-positive bacterium [GO:0050830];killing of cells of other organism [GO:0031640];peptidase activity [GO:00…
Q02809	Procollagen-lysine,2-oxoglutarate 5-dioxygenase 1	5351	PLOD1	cellular protein modification process [GO:0006464];collagen fibril organization [GO:0030199];collagen metabolic process [GO:0032963];epidermis development [GO:0008544];hydroxylysine biosynthetic process [GO:0046947];oxidation-reduction process [GO:0055114];peptidyl-lysine hydroxylation [GO:0017185];response to hypoxia [GO:0001666]	iron ion binding [GO:0005506];L-ascorbic acid binding [GO:0031418];procollagen-lysine 5-dioxygenase activity [GO:0008475];protein homodimerization activity [GO:0042803]	catalytic complex [GO:1902494];endoplasmic reticulum membrane [GO:0005789];extracellular exosome [GO:0070062];rough endoplasmic reticulum membrane [GO:0030867]	cellular protein modification process [GO:0006464];collagen fibril organization [GO:0030199];collagen metabolic process [GO:0032963];epidermis development [GO:0008544];hydroxylysine biosynthetic process [GO:0046947];oxidation-reduction process [GO:0055114];peptidyl-lysine hydroxylation [GO:0017185];response to hypoxia [GO:0001666];iron ion binding [GO:0005506];L-ascorbic acid binding [GO:0031418]…
A0A024RCM3	DDX39B	7919	hCG_2005638	liver development [GO:0001889];positive regulation of cell growth involved in cardiac muscle cell development [GO:0061051];positive regulation of DNA biosynthetic process [GO:2000573];positive regulation of translation [GO:0045727];positive regulation of vascular smooth muscle cell proliferation [GO:1904707]	ATP binding [GO:0005524];nucleic acid binding [GO:0003676];protein-containing complex binding [GO:0044877]	nuclear matrix [GO:0016363];nuclear speck [GO:0016607];protein-containing complex [GO:0032991]	liver development [GO:0001889];positive regulation of cell growth involved in cardiac muscle cell development [GO:0061051];positive regulation of DNA biosynthetic process [GO:2000573];positive regulation of translation [GO:0045727];positive regulation of vascular smooth muscle cell proliferation [GO:1904707];ATP binding [GO:0005524];nucleic acid binding [GO:0003676];protein-containing complex bin…
A0A140VJQ2	Testicular tissue protein Li 128	4869		-	-	nucleolus [GO:0005730];nucleoplasm [GO:0005654]	-;-;nucleolus [GO:0005730];nucleoplasm [GO:0005654]
A8K7F6	cDNA FLJ78244, highly similar to Homo sapiens eukaryotic translation initiation factor 4A, isoform 1 (EIF4A1), mRNA			-	ATP binding [GO:0005524];helicase activity [GO:0004386];translation initiation factor activity [GO:0003743]	-	-;ATP binding [GO:0005524];helicase activity [GO:0004386];translation initiation factor activity [GO:0003743];-
F2Z2S8	40S ribosomal protein S3		RPS3	-	RNA binding [GO:0003723]	-	-;RNA binding [GO:0003723];-
Q5JR94	40S ribosomal protein S8	6202	RPS8	translation [GO:0006412]	structural constituent of ribosome [GO:0003735]	cytosol [GO:0005829];endoplasmic reticulum [GO:0005783];ribosome [GO:0005840]	translation [GO:0006412];structural constituent of ribosome [GO:0003735];cytosol [GO:0005829];endoplasmic reticulum [GO:0005783];ribosome [GO:0005840]
Q6FHZ0	Malate dehydrogenase		MDH2	carbohydrate metabolic process [GO:0005975];malate metabolic process [GO:0006108];tricarboxylic acid cycle [GO:0006099]	L-malate dehydrogenase activity [GO:0030060]	-	carbohydrate metabolic process [GO:0005975];malate metabolic process [GO:0006108];tricarboxylic acid cycle [GO:0006099];L-malate dehydrogenase activity [GO:0030060];-
V9HW26	ATP synthase subunit alpha	498	HEL-S-123m	ATP synthesis coupled proton transport [GO:0015986];lipid metabolic process [GO:0006629]	ATP binding [GO:0005524];proton-transporting ATP synthase activity, rotational mechanism [GO:0046933]	mitochondrion [GO:0005739];proton-transporting ATP synthase complex, catalytic core F(1) [GO:0045261]	ATP synthesis coupled proton transport [GO:0015986];lipid metabolic process [GO:0006629];ATP binding [GO:0005524];proton-transporting ATP synthase activity, rotational mechanism [GO:0046933];mitochondrion [GO:0005739];proton-transporting ATP synthase complex, catalytic core F(1) [GO:0045261]
B7Z4R3	cDNA FLJ50585, highly similar to T-complex protein 1 subunit beta			protein folding [GO:0006457]	ATP binding [GO:0005524];unfolded protein binding [GO:0051082]	chaperonin-containing T-complex [GO:0005832]	protein folding [GO:0006457];ATP binding [GO:0005524];unfolded protein binding [GO:0051082];chaperonin-containing T-complex [GO:0005832]
V9HW37	Epididymis secretory protein Li 69	22948	HEL-S-69	binding of sperm to zona pellucida [GO:0007339];protein folding [GO:0006457];toxin transport [GO:1901998]	ATP binding [GO:0005524];unfolded protein binding [GO:0051082]	cell body [GO:0044297];chaperonin-containing T-complex [GO:0005832]	binding of sperm to zona pellucida [GO:0007339];protein folding [GO:0006457];toxin transport [GO:1901998];ATP binding [GO:0005524];unfolded protein binding [GO:0051082];cell body [GO:0044297];chaperonin-containing T-complex [GO:0005832]
P67809	Y-box-binding protein 1	4904	YBX1	cellular response to interleukin-7 [GO:0098761];CRD-mediated mRNA stabilization [GO:0070934];embryonic morphogenesis [GO:0048598];epidermis development [GO:0008544];in utero embryonic development [GO:0001701];miRNA transport [GO:1990428];mRNA splicing, via spliceosome [GO:0000398];mRNA stabilization [GO:0048255];negative regulation of cellular senescence [GO:2000773];negative regulation of striat…	C5-methylcytidine-containing RNA binding [GO:0062153];chromatin binding [GO:0003682];DNA binding [GO:0003677];DNA-binding transcription activator activity, RNA polymerase II-specific [GO:0001228];DNA-binding transcription factor activity [GO:0003700];DNA-binding transcription factor activity, RNA polymerase II-specific [GO:0000981];double-stranded DNA binding [GO:0003690];GTPase binding [GO:00510…	CRD-mediated mRNA stability complex [GO:0070937];cytoplasm [GO:0005737];cytoplasmic stress granule [GO:0010494];cytosol [GO:0005829];extracellular exosome [GO:0070062];extracellular region [GO:0005576];histone pre-mRNA 3'end processing complex [GO:0071204];intracellular membrane-bounded organelle [GO:0043231];nuclear membrane [GO:0031965];nucleoplasm [GO:0005654];nucleus [GO:0005634];ribonucleopr…	cellular response to interleukin-7 [GO:0098761];CRD-mediated mRNA stabilization [GO:0070934];embryonic morphogenesis [GO:0048598];epidermis development [GO:0008544];in utero embryonic development [GO:0001701];miRNA transport [GO:1990428];mRNA splicing, via spliceosome [GO:0000398];mRNA stabilization [GO:0048255];negative regulation of cellular senescence [GO:2000773];negative regulation of striat…
Q13151	Heterogeneous nuclear ribonucleoprotein A0	10949	HNRNPA0	3'-UTR-mediated mRNA stabilization [GO:0070935];inflammatory response [GO:0006954];mRNA processing [GO:0006397];mRNA splicing, via spliceosome [GO:0000398];response to lipopolysaccharide [GO:0032496];RNA metabolic process [GO:0016070]	mRNA 3'-UTR AU-rich region binding [GO:0035925];mRNA binding [GO:0003729];protein kinase binding [GO:0019901];RNA binding [GO:0003723]	nucleoplasm [GO:0005654];nucleus [GO:0005634];ribonucleoprotein complex [GO:1990904]	3'-UTR-mediated mRNA stabilization [GO:0070935];inflammatory response [GO:0006954];mRNA processing [GO:0006397];mRNA splicing, via spliceosome [GO:0000398];response to lipopolysaccharide [GO:0032496];RNA metabolic process [GO:0016070];mRNA 3'-UTR AU-rich region binding [GO:0035925];mRNA binding [GO:0003729];protein kinase binding [GO:0019901];RNA binding [GO:0003723];nucleoplasm [GO:0005654];nucl…
A8K651	cDNA FLJ75700, highly similar to Homo sapiens complement component 1, q subcomponent binding protein (C1QBP), nuclear gene encoding mitochondrial protein, mRNA			-	-	mitochondrial matrix [GO:0005759]	-;-;mitochondrial matrix [GO:0005759]
B3KUY1	Splicing factor, arginine/serine-rich 2, isoform CRA_d		SFRS2	regulation of alternative mRNA splicing, via spliceosome [GO:0000381]	RNA binding [GO:0003723]	-	regulation of alternative mRNA splicing, via spliceosome [GO:0000381];RNA binding [GO:0003723];-
P12004	Proliferating cell nuclear antigen	5111	PCNA	base-excision repair, gap-filling [GO:0006287];cellular response to hydrogen peroxide [GO:0070301];cellular response to UV [GO:0034644];cellular response to xenobiotic stimulus [GO:0071466];DNA damage response, detection of DNA damage [GO:0042769];DNA damage response, signal transduction by p53 class mediator resulting in cell cycle arrest [GO:0006977];epithelial cell differentiation [GO:0030855]…	chromatin binding [GO:0003682];damaged DNA binding [GO:0003684];dinucleotide insertion or deletion binding [GO:0032139];DNA polymerase binding [GO:0070182];DNA polymerase processivity factor activity [GO:0030337];enzyme binding [GO:0019899];estrogen receptor binding [GO:0030331];histone acetyltransferase binding [GO:0035035];identical protein binding [GO:0042802];MutLalpha complex binding [GO:003…	centrosome [GO:0005813];chromatin [GO:0000785];cyclin-dependent protein kinase holoenzyme complex [GO:0000307];extracellular exosome [GO:0070062];nuclear body [GO:0016604];nuclear chromosome, telomeric region [GO:0000784];nuclear lamina [GO:0005652];nuclear replication fork [GO:0043596];nucleoplasm [GO:0005654];nucleus [GO:0005634];PCNA complex [GO:0043626];PCNA-p21 complex [GO:0070557];replicati…	base-excision repair, gap-filling [GO:0006287];cellular response to hydrogen peroxide [GO:0070301];cellular response to UV [GO:0034644];cellular response to xenobiotic stimulus [GO:0071466];DNA damage response, detection of DNA damage [GO:0042769];DNA damage response, signal transduction by p53 class mediator resulting in cell cycle arrest [GO:0006977];epithelial cell differentiation [GO:0030855]…
P13010	X-ray repair cross-complementing protein 5	7520	XRCC5	activation of innate immune response [GO:0002218];brain development [GO:0007420];cell population proliferation [GO:0008283];cellular hyperosmotic salinity response [GO:0071475];cellular response to DNA damage stimulus [GO:0006974];cellular response to fatty acid [GO:0071398];cellular response to gamma radiation [GO:0071480];cellular response to leukemia inhibitory factor [GO:1990830];cellular res…	ATP binding [GO:0005524];damaged DNA binding [GO:0003684];DNA binding [GO:0003677];DNA end binding [GO:0045027];DNA helicase activity [GO:0003678];double-stranded DNA binding [GO:0003690];enzyme activator activity [GO:0008047];protein C-terminus binding [GO:0008022];protein-containing complex binding [GO:0044877];RNA binding [GO:0003723];telomeric DNA binding [GO:0042162];transcription regulatory…	cytosol [GO:0005829];extracellular region [GO:0005576];Ku70 [GO:0043564];membrane [GO:0016020];nonhomologous end joining complex [GO:0070419];nuclear chromosome, telomeric region [GO:0000784];nuclear telomere cap complex [GO:0000783];nucleolus [GO:0005730];nucleoplasm [GO:0005654];nucleus [GO:0005634];plasma membrane [GO:0005886];protein-containing complex [GO:0032991];protein-DNA complex [GO:003…	activation of innate immune response [GO:0002218];brain development [GO:0007420];cell population proliferation [GO:0008283];cellular hyperosmotic salinity response [GO:0071475];cellular response to DNA damage stimulus [GO:0006974];cellular response to fatty acid [GO:0071398];cellular response to gamma radiation [GO:0071480];cellular response to leukemia inhibitory factor [GO:1990830];cellular res…
P30101	Protein disulfide-isomerase A3	2923	PDIA3	antigen processing and presentation of exogenous peptide antigen via MHC class I, TAP-dependent [GO:0002479];antigen processing and presentation of peptide antigen via MHC class I [GO:0002474];cell redox homeostasis [GO:0045454];cellular response to interleukin-7 [GO:0098761];positive regulation of extrinsic apoptotic signaling pathway [GO:2001238];protein folding [GO:0006457];protein folding in …	cysteine-type endopeptidase activity [GO:0004197];disulfide oxidoreductase activity [GO:0015036];identical protein binding [GO:0042802];peptide disulfide oxidoreductase activity [GO:0015037];phospholipase C activity [GO:0004629];protein disulfide isomerase activity [GO:0003756];RNA binding [GO:0003723]	cell [GO:0005623];cell surface [GO:0009986];endoplasmic reticulum [GO:0005783];endoplasmic reticulum lumen [GO:0005788];extracellular exosome [GO:0070062];extracellular space [GO:0005615];focal adhesion [GO:0005925];melanosome [GO:0042470];MHC class I peptide loading complex [GO:0042824];nucleus [GO:0005634];phagocytic vesicle [GO:0045335];recycling endosome membrane [GO:0055038]	antigen processing and presentation of exogenous peptide antigen via MHC class I, TAP-dependent [GO:0002479];antigen processing and presentation of peptide antigen via MHC class I [GO:0002474];cell redox homeostasis [GO:0045454];cellular response to interleukin-7 [GO:0098761];positive regulation of extrinsic apoptotic signaling pathway [GO:2001238];protein folding [GO:0006457];protein folding in …
P35232	Prohibitin	5245	PHB	cellular response to interleukin-6 [GO:0071354];DNA biosynthetic process [GO:0071897];histone deacetylation [GO:0016575];mitochondrial calcium ion transmembrane transport [GO:0006851];mitochondrion organization [GO:0007005];negative regulation of androgen receptor signaling pathway [GO:0060766];negative regulation of cell growth [GO:0030308];negative regulation of cell population proliferation [G…	complement component C3a binding [GO:0001850];complement component C3b binding [GO:0001851];enzyme binding [GO:0019899];histone deacetylase binding [GO:0042826];protein C-terminus binding [GO:0008022];proteinase activated receptor binding [GO:0031871];transcription regulatory region DNA binding [GO:0044212]	cell surface [GO:0009986];cytoplasm [GO:0005737];early endosome [GO:0005769];extracellular exosome [GO:0070062];integral component of plasma membrane [GO:0005887];membrane [GO:0016020];mitochondrial inner membrane [GO:0005743];mitochondrion [GO:0005739];nucleoplasm [GO:0005654];nucleus [GO:0005634];plasma membrane [GO:0005886]	cellular response to interleukin-6 [GO:0071354];DNA biosynthetic process [GO:0071897];histone deacetylation [GO:0016575];mitochondrial calcium ion transmembrane transport [GO:0006851];mitochondrion organization [GO:0007005];negative regulation of androgen receptor signaling pathway [GO:0060766];negative regulation of cell growth [GO:0030308];negative regulation of cell population proliferation [G…
P62081	40S ribosomal protein S7	6201	RPS7	cell differentiation [GO:0030154];negative regulation of ubiquitin protein ligase activity [GO:1904667];negative regulation of ubiquitin-dependent protein catabolic process [GO:2000059];neural tube closure [GO:0001843];nuclear-transcribed mRNA catabolic process, nonsense-mediated decay [GO:0000184];positive regulation of gene expression [GO:0010628];positive regulation of intrinsic apoptotic sign…	mRNA 3'-UTR binding [GO:0003730];mRNA 5'-UTR binding [GO:0048027];protein kinase binding [GO:0019901];RNA binding [GO:0003723];structural constituent of ribosome [GO:0003735];ubiquitin ligase inhibitor activity [GO:1990948]	cytosol [GO:0005829];cytosolic small ribosomal subunit [GO:0022627];focal adhesion [GO:0005925];membrane [GO:0016020];microtubule organizing center [GO:0005815];nucleolus [GO:0005730];nucleoplasm [GO:0005654];nucleus [GO:0005634];protein-containing complex [GO:0032991];ribonucleoprotein complex [GO:1990904];ribosome [GO:0005840];small-subunit processome [GO:0032040];synapse [GO:0045202]	cell differentiation [GO:0030154];negative regulation of ubiquitin protein ligase activity [GO:1904667];negative regulation of ubiquitin-dependent protein catabolic process [GO:2000059];neural tube closure [GO:0001843];nuclear-transcribed mRNA catabolic process, nonsense-mediated decay [GO:0000184];positive regulation of gene expression [GO:0010628];positive regulation of intrinsic apoptotic sign…
P62269	40S ribosomal protein S18	6222	RPS18	nuclear-transcribed mRNA catabolic process, nonsense-mediated decay [GO:0000184];SRP-dependent cotranslational protein targeting to membrane [GO:0006614];translation [GO:0006412];translational initiation [GO:0006413];viral transcription [GO:0019083]	RNA binding [GO:0003723];rRNA binding [GO:0019843];structural constituent of ribosome [GO:0003735]	cytosol [GO:0005829];cytosolic small ribosomal subunit [GO:0022627];extracellular exosome [GO:0070062];focal adhesion [GO:0005925];membrane [GO:0016020];nucleoplasm [GO:0005654];nucleus [GO:0005634];postsynaptic density [GO:0014069];ribosome [GO:0005840];small ribosomal subunit [GO:0015935]	nuclear-transcribed mRNA catabolic process, nonsense-mediated decay [GO:0000184];SRP-dependent cotranslational protein targeting to membrane [GO:0006614];translation [GO:0006412];translational initiation [GO:0006413];viral transcription [GO:0019083];RNA binding [GO:0003723];rRNA binding [GO:0019843];structural constituent of ribosome [GO:0003735];cytosol [GO:0005829];cytosolic small ribosomal sub…
P62277	40S ribosomal protein S13	6207	RPS13	negative regulation of RNA splicing [GO:0033119];nuclear-transcribed mRNA catabolic process, nonsense-mediated decay [GO:0000184];SRP-dependent cotranslational protein targeting to membrane [GO:0006614];translation [GO:0006412];translational initiation [GO:0006413];viral transcription [GO:0019083]	mRNA 5'-UTR binding [GO:0048027];mRNA binding [GO:0003729];RNA binding [GO:0003723];small ribosomal subunit rRNA binding [GO:0070181];structural constituent of ribosome [GO:0003735]	cytosol [GO:0005829];cytosolic small ribosomal subunit [GO:0022627];extracellular exosome [GO:0070062];focal adhesion [GO:0005925];membrane [GO:0016020];nucleolus [GO:0005730];nucleoplasm [GO:0005654];nucleus [GO:0005634];postsynaptic density [GO:0014069];ribosome [GO:0005840]	negative regulation of RNA splicing [GO:0033119];nuclear-transcribed mRNA catabolic process, nonsense-mediated decay [GO:0000184];SRP-dependent cotranslational protein targeting to membrane [GO:0006614];translation [GO:0006412];translational initiation [GO:0006413];viral transcription [GO:0019083];mRNA 5'-UTR binding [GO:0048027];mRNA binding [GO:0003729];RNA binding [GO:0003723];small ribosomal …
P62280	40S ribosomal protein S11	6205	RPS11	nuclear-transcribed mRNA catabolic process, nonsense-mediated decay [GO:0000184];SRP-dependent cotranslational protein targeting to membrane [GO:0006614];translation [GO:0006412];translational initiation [GO:0006413];viral transcription [GO:0019083]	RNA binding [GO:0003723];rRNA binding [GO:0019843];structural constituent of ribosome [GO:0003735]	cytoplasm [GO:0005737];cytosol [GO:0005829];cytosolic small ribosomal subunit [GO:0022627];extracellular exosome [GO:0070062];focal adhesion [GO:0005925];membrane [GO:0016020];nucleolus [GO:0005730];nucleoplasm [GO:0005654];ribosome [GO:0005840]	nuclear-transcribed mRNA catabolic process, nonsense-mediated decay [GO:0000184];SRP-dependent cotranslational protein targeting to membrane [GO:0006614];translation [GO:0006412];translational initiation [GO:0006413];viral transcription [GO:0019083];RNA binding [GO:0003723];rRNA binding [GO:0019843];structural constituent of ribosome [GO:0003735];cytoplasm [GO:0005737];cytosol [GO:0005829];cytoso…
P62753	40S ribosomal protein S6	6194	RPS6	activation-induced cell death of T cells [GO:0006924];erythrocyte development [GO:0048821];G1/S transition of mitotic cell cycle [GO:0000082];gastrulation [GO:0007369];glucose homeostasis [GO:0042593];mammalian oogenesis stage [GO:0022605];mitotic cell cycle checkpoint [GO:0007093];negative regulation of apoptotic process [GO:0043066];nuclear-transcribed mRNA catabolic process, nonsense-mediated …	protein kinase binding [GO:0019901];RNA binding [GO:0003723];structural constituent of ribosome [GO:0003735]	cell body [GO:0044297];cytoplasmic ribonucleoprotein granule [GO:0036464];cytosol [GO:0005829];cytosolic small ribosomal subunit [GO:0022627];dendrite [GO:0030425];endoplasmic reticulum [GO:0005783];membrane [GO:0016020];nucleolus [GO:0005730];nucleoplasm [GO:0005654];nucleus [GO:0005634];perinuclear region of cytoplasm [GO:0048471];polysome [GO:0005844];ribonucleoprotein complex [GO:1990904];sma…	activation-induced cell death of T cells [GO:0006924];erythrocyte development [GO:0048821];G1/S transition of mitotic cell cycle [GO:0000082];gastrulation [GO:0007369];glucose homeostasis [GO:0042593];mammalian oogenesis stage [GO:0022605];mitotic cell cycle checkpoint [GO:0007093];negative regulation of apoptotic process [GO:0043066];nuclear-transcribed mRNA catabolic process, nonsense-mediated …
Q07955	Serine/arginine-rich splicing factor 1	6426	SRSF1	alternative mRNA splicing, via spliceosome [GO:0000380];mRNA 3'-end processing [GO:0031124];mRNA 5'-splice site recognition [GO:0000395];mRNA cis splicing, via spliceosome [GO:0045292];mRNA export from nucleus [GO:0006406];mRNA processing [GO:0006397];mRNA splice site selection [GO:0006376];mRNA splicing, via spliceosome [GO:0000398];regulation of alternative mRNA splicing, via spliceosome [GO:00…	DNA topoisomerase binding [GO:0044547];mRNA binding [GO:0003729];RNA binding [GO:0003723]	catalytic step 2 spliceosome [GO:0071013];cytoplasm [GO:0005737];nuclear speck [GO:0016607];nucleoplasm [GO:0005654];nucleus [GO:0005634]	alternative mRNA splicing, via spliceosome [GO:0000380];mRNA 3'-end processing [GO:0031124];mRNA 5'-splice site recognition [GO:0000395];mRNA cis splicing, via spliceosome [GO:0045292];mRNA export from nucleus [GO:0006406];mRNA processing [GO:0006397];mRNA splice site selection [GO:0006376];mRNA splicing, via spliceosome [GO:0000398];regulation of alternative mRNA splicing, via spliceosome [GO:00…
Q71DI3	Histone H3.2	126961	HIST2H3A	blood coagulation [GO:0007596];cellular protein metabolic process [GO:0044267];chromatin organization [GO:0006325];chromatin silencing at rDNA [GO:0000183];interleukin-7-mediated signaling pathway [GO:0038111];negative regulation of gene expression, epigenetic [GO:0045814];nucleosome assembly [GO:0006334];regulation of gene silencing by miRNA [GO:0060964];regulation of megakaryocyte differentiati…	DNA binding [GO:0003677];protein heterodimerization activity [GO:0046982]	extracellular exosome [GO:0070062];extracellular region [GO:0005576];nucleoplasm [GO:0005654];nucleosome [GO:0000786];nucleus [GO:0005634]	blood coagulation [GO:0007596];cellular protein metabolic process [GO:0044267];chromatin organization [GO:0006325];chromatin silencing at rDNA [GO:0000183];interleukin-7-mediated signaling pathway [GO:0038111];negative regulation of gene expression, epigenetic [GO:0045814];nucleosome assembly [GO:0006334];regulation of gene silencing by miRNA [GO:0060964];regulation of megakaryocyte differentiati…
Q7L7L0	Histone H2A type 3	92815	HIST3H2A	chromatin organization [GO:0006325];nucleosome disassembly [GO:0006337];UV-damage excision repair [GO:0070914]	DNA binding [GO:0003677];protein heterodimerization activity [GO:0046982]	extracellular exosome [GO:0070062];nuclear chromatin [GO:0000790];nuclear nucleosome [GO:0000788]	chromatin organization [GO:0006325];nucleosome disassembly [GO:0006337];UV-damage excision repair [GO:0070914];DNA binding [GO:0003677];protein heterodimerization activity [GO:0046982];extracellular exosome [GO:0070062];nuclear chromatin [GO:0000790];nuclear nucleosome [GO:0000788]
Q86YZ3	Hornerin	388697	HRNR	cell envelope organization [GO:0043163];establishment of skin barrier [GO:0061436];keratinization [GO:0031424];neutrophil degranulation [GO:0043312]	calcium ion binding [GO:0005509];transition metal ion binding [GO:0046914]	azurophil granule lumen [GO:0035578];collagen-containing extracellular matrix [GO:0062023];cornified envelope [GO:0001533];cytoplasm [GO:0005737];extracellular exosome [GO:0070062];extracellular region [GO:0005576];keratohyalin granule [GO:0036457];nucleus [GO:0005634];perinuclear region of cytoplasm [GO:0048471]	cell envelope organization [GO:0043163];establishment of skin barrier [GO:0061436];keratinization [GO:0031424];neutrophil degranulation [GO:0043312];calcium ion binding [GO:0005509];transition metal ion binding [GO:0046914];azurophil granule lumen [GO:0035578];collagen-containing extracellular matrix [GO:0062023];cornified envelope [GO:0001533];cytoplasm [GO:0005737];extracellular exosome [GO:007…
A0A024QZK8	Heterogeneous nuclear ribonucleoprotein H3 (2H9), isoform CRA_a	3189	HNRPH3	-	RNA binding [GO:0003723]	nucleoplasm [GO:0005654]	-;RNA binding [GO:0003723];nucleoplasm [GO:0005654]
A0A0U1RQF0	Fatty acid synthase		FASN	biosynthetic process [GO:0009058]	fatty acid synthase activity [GO:0004312];hydrolase activity, acting on ester bonds [GO:0016788];oxidoreductase activity [GO:0016491];phosphopantetheine binding [GO:0031177]	cytosol [GO:0005829];Golgi apparatus [GO:0005794];plasma membrane [GO:0005886]	biosynthetic process [GO:0009058];fatty acid synthase activity [GO:0004312];hydrolase activity, acting on ester bonds [GO:0016788];oxidoreductase activity [GO:0016491];phosphopantetheine binding [GO:0031177];cytosol [GO:0005829];Golgi apparatus [GO:0005794];plasma membrane [GO:0005886]
B4DPJ8	cDNA FLJ52344, highly similar to T-complex protein 1 subunit zeta			protein folding [GO:0006457]	ATP binding [GO:0005524];unfolded protein binding [GO:0051082]	cytoplasm [GO:0005737]	protein folding [GO:0006457];ATP binding [GO:0005524];unfolded protein binding [GO:0051082];cytoplasm [GO:0005737]
B4E3D5	cDNA FLJ51469, highly similar to 60S acidic ribosomal protein P0			ribosome biogenesis [GO:0042254]	-	ribosome [GO:0005840]	ribosome biogenesis [GO:0042254];-;ribosome [GO:0005840]
F5H2Z3	Polyubiquitin-C		UBC	-	-	-	-
G3V1A4	Cofilin 1 (Non-muscle), isoform CRA_a		CFL1	actin filament depolymerization [GO:0030042]	actin binding [GO:0003779]	actin cytoskeleton [GO:0015629]	actin filament depolymerization [GO:0030042];actin binding [GO:0003779];actin cytoskeleton [GO:0015629]
H0Y6E7	RNA-binding motif protein, X chromosome		RBMX	-	RNA binding [GO:0003723]	-	-;RNA binding [GO:0003723];-
H7C2N1	Prothymosin alpha		PTMA	-	-	cytosol [GO:0005829];nucleoplasm [GO:0005654]	-;-;cytosol [GO:0005829];nucleoplasm [GO:0005654]
H9ZYJ2	Thioredoxin	7295	TXN	cell redox homeostasis [GO:0045454];glycerol ether metabolic process [GO:0006662];negative regulation of protein export from nucleus [GO:0046826];negative regulation of transcription by RNA polymerase II [GO:0000122]	peptide disulfide oxidoreductase activity [GO:0015037];protein disulfide oxidoreductase activity [GO:0015035]	cell [GO:0005623];cytosol [GO:0005829];nucleoplasm [GO:0005654]	cell redox homeostasis [GO:0045454];glycerol ether metabolic process [GO:0006662];negative regulation of protein export from nucleus [GO:0046826];negative regulation of transcription by RNA polymerase II [GO:0000122];peptide disulfide oxidoreductase activity [GO:0015037];protein disulfide oxidoreductase activity [GO:0015035];cell [GO:0005623];cytosol [GO:0005829];nucleoplasm [GO:0005654]
Q53HV2	T-complex protein 1 subunit eta			protein folding [GO:0006457]	ATP binding [GO:0005524];unfolded protein binding [GO:0051082]	cytoplasm [GO:0005737]	protein folding [GO:0006457];ATP binding [GO:0005524];unfolded protein binding [GO:0051082];cytoplasm [GO:0005737]
R4H484	X-DING-CD4			-	-	-	-
V9HW12	Epididymis secretory sperm binding protein Li 2a	7001	HEL-S-2a	activation of MAPK activity [GO:0000187];cell redox homeostasis [GO:0045454];homeostasis of number of cells [GO:0048872];hydrogen peroxide catabolic process [GO:0042744];negative regulation of extrinsic apoptotic signaling pathway in absence of ligand [GO:2001240];negative regulation of lipopolysaccharide-mediated signaling pathway [GO:0031665];negative regulation of NF-kappaB transcription facto…	peroxiredoxin activity [GO:0051920]	cell [GO:0005623]	activation of MAPK activity [GO:0000187];cell redox homeostasis [GO:0045454];homeostasis of number of cells [GO:0048872];hydrogen peroxide catabolic process [GO:0042744];negative regulation of extrinsic apoptotic signaling pathway in absence of ligand [GO:2001240];negative regulation of lipopolysaccharide-mediated signaling pathway [GO:0031665];negative regulation of NF-kappaB transcription facto…
V9HW33	Epididymis secretory sperm binding protein Li 5a		HEL-S-5a	-	-	-	-
V9HWF4	Phosphoglycerate kinase	5230	HEL-S-68p	glycolytic process [GO:0006096]	ATP binding [GO:0005524];phosphoglycerate kinase activity [GO:0004618]	-	glycolytic process [GO:0006096];ATP binding [GO:0005524];phosphoglycerate kinase activity [GO:0004618];-
P12268	Inosine-5'-monophosphate dehydrogenase 2	3615	IMPDH2	cellular response to interleukin-4 [GO:0071353];circadian rhythm [GO:0007623];GMP biosynthetic process [GO:0006177];GTP biosynthetic process [GO:0006183];lymphocyte proliferation [GO:0046651];neutrophil degranulation [GO:0043312];protein homotetramerization [GO:0051289];purine ribonucleoside monophosphate biosynthetic process [GO:0009168];retina development in camera-type eye [GO:0060041]	DNA binding [GO:0003677];IMP dehydrogenase activity [GO:0003938];metal ion binding [GO:0046872];nucleotide binding [GO:0000166];RNA binding [GO:0003723]	cytoplasm [GO:0005737];cytosol [GO:0005829];extracellular exosome [GO:0070062];extracellular region [GO:0005576];ficolin-1-rich granule lumen [GO:1904813];membrane [GO:0016020];nucleus [GO:0005634];peroxisomal membrane [GO:0005778];secretory granule lumen [GO:0034774]	cellular response to interleukin-4 [GO:0071353];circadian rhythm [GO:0007623];GMP biosynthetic process [GO:0006177];GTP biosynthetic process [GO:0006183];lymphocyte proliferation [GO:0046651];neutrophil degranulation [GO:0043312];protein homotetramerization [GO:0051289];purine ribonucleoside monophosphate biosynthetic process [GO:0009168];retina development in camera-type eye [GO:0060041];DNA bin…
P30050	60S ribosomal protein L12	6136	RPL12	nuclear-transcribed mRNA catabolic process, nonsense-mediated decay [GO:0000184];ribosomal large subunit assembly [GO:0000027];SRP-dependent cotranslational protein targeting to membrane [GO:0006614];translation [GO:0006412];translational initiation [GO:0006413];viral transcription [GO:0019083]	large ribosomal subunit rRNA binding [GO:0070180];RNA binding [GO:0003723];rRNA binding [GO:0019843];structural constituent of ribosome [GO:0003735]	cytosol [GO:0005829];cytosolic large ribosomal subunit [GO:0022625];extracellular exosome [GO:0070062];focal adhesion [GO:0005925];large ribosomal subunit [GO:0015934];membrane [GO:0016020];nucleolus [GO:0005730];postsynaptic density [GO:0014069]	nuclear-transcribed mRNA catabolic process, nonsense-mediated decay [GO:0000184];ribosomal large subunit assembly [GO:0000027];SRP-dependent cotranslational protein targeting to membrane [GO:0006614];translation [GO:0006412];translational initiation [GO:0006413];viral transcription [GO:0019083];large ribosomal subunit rRNA binding [GO:0070180];RNA binding [GO:0003723];rRNA binding [GO:0019843];st…
Q99729	Heterogeneous nuclear ribonucleoprotein A/B	3182	HNRNPAB	epithelial to mesenchymal transition [GO:0001837];positive regulation of transcription, DNA-templated [GO:0045893]	mRNA binding [GO:0003729];RNA binding [GO:0003723];sequence-specific DNA binding [GO:0043565];sequence-specific double-stranded DNA binding [GO:1990837]	cytoplasm [GO:0005737];nucleoplasm [GO:0005654];nucleus [GO:0005634];ribonucleoprotein complex [GO:1990904];RNA polymerase II transcription factor complex [GO:0090575]	epithelial to mesenchymal transition [GO:0001837];positive regulation of transcription, DNA-templated [GO:0045893];mRNA binding [GO:0003729];RNA binding [GO:0003723];sequence-specific DNA binding [GO:0043565];sequence-specific double-stranded DNA binding [GO:1990837];cytoplasm [GO:0005737];nucleoplasm [GO:0005654];nucleus [GO:0005634];ribonucleoprotein complex [GO:1990904];RNA polymerase II trans…
G3V575	Heterogeneous nuclear ribonucleoproteins C1/C2		HNRNPC	-	RNA binding [GO:0003723]	nucleoplasm [GO:0005654]	-;RNA binding [GO:0003723];nucleoplasm [GO:0005654]
K7EJ44	Profilin		PFN1	actin cytoskeleton organization [GO:0030036]	actin binding [GO:0003779]	-	actin cytoskeleton organization [GO:0030036];actin binding [GO:0003779];-
O00303	Eukaryotic translation initiation factor 3 subunit F	8665	EIF3F	formation of cytoplasmic translation initiation complex [GO:0001732];IRES-dependent viral translational initiation [GO:0075522];protein deubiquitination [GO:0016579];translational initiation [GO:0006413]	thiol-dependent ubiquitin-specific protease activity [GO:0004843];translation initiation factor activity [GO:0003743];translation initiation factor binding [GO:0031369]	cytosol [GO:0005829];eukaryotic 43S preinitiation complex [GO:0016282];eukaryotic 48S preinitiation complex [GO:0033290];eukaryotic translation initiation factor 3 complex [GO:0005852];eukaryotic translation initiation factor 3 complex, eIF3m [GO:0071541];membrane [GO:0016020]	formation of cytoplasmic translation initiation complex [GO:0001732];IRES-dependent viral translational initiation [GO:0075522];protein deubiquitination [GO:0016579];translational initiation [GO:0006413];thiol-dependent ubiquitin-specific protease activity [GO:0004843];translation initiation factor activity [GO:0003743];translation initiation factor binding [GO:0031369];cytosol [GO:0005829];eukar…
O43707	Alpha-actinin-4	81	ACTN4	actin filament bundle assembly [GO:0051017];bicellular tight junction assembly [GO:0070830];negative regulation of cellular component movement [GO:0051271];negative regulation of substrate adhesion-dependent cell spreading [GO:1900025];peroxisome proliferator activated receptor signaling pathway [GO:0035357];platelet degranulation [GO:0002576];positive regulation of cell migration [GO:0030335];po…	actin binding [GO:0003779];actin filament binding [GO:0051015];calcium ion binding [GO:0005509];chromatin DNA binding [GO:0031490];integrin binding [GO:0005178];ion channel binding [GO:0044325];nuclear hormone receptor binding [GO:0035257];nuclear receptor transcription coactivator activity [GO:0030374];nucleoside binding [GO:0001882];protein homodimerization activity [GO:0042803];protein N-termi…	brush border [GO:0005903];cell [GO:0005623];cell-cell junction [GO:0005911];cortical cytoskeleton [GO:0030863];cytoplasm [GO:0005737];cytosol [GO:0005829];extracellular exosome [GO:0070062];extracellular region [GO:0005576];extracellular space [GO:0005615];focal adhesion [GO:0005925];neuron projection [GO:0043005];nuclear body [GO:0016604];nucleus [GO:0005634];perinuclear region of cytoplasm [GO:…	actin filament bundle assembly [GO:0051017];bicellular tight junction assembly [GO:0070830];negative regulation of cellular component movement [GO:0051271];negative regulation of substrate adhesion-dependent cell spreading [GO:1900025];peroxisome proliferator activated receptor signaling pathway [GO:0035357];platelet degranulation [GO:0002576];positive regulation of cell migration [GO:0030335];po…
O75683	Surfeit locus protein 6	6838	SURF6	ribosomal large subunit biogenesis [GO:0042273];ribosomal small subunit biogenesis [GO:0042274]	DNA binding [GO:0003677];RNA binding [GO:0003723]	granular component [GO:0001652];nucleolus [GO:0005730];nucleoplasm [GO:0005654]	ribosomal large subunit biogenesis [GO:0042273];ribosomal small subunit biogenesis [GO:0042274];DNA binding [GO:0003677];RNA binding [GO:0003723];granular component [GO:0001652];nucleolus [GO:0005730];nucleoplasm [GO:0005654]
P00492	Hypoxanthine-guanine phosphoribosyltransferase	3251	HPRT1	adenine salvage [GO:0006168];central nervous system neuron development [GO:0021954];cerebral cortex neuron differentiation [GO:0021895];dendrite morphogenesis [GO:0048813];dopamine metabolic process [GO:0042417];GMP catabolic process [GO:0046038];GMP salvage [GO:0032263];grooming behavior [GO:0007625];guanine salvage [GO:0006178];hypoxanthine metabolic process [GO:0046100];hypoxanthine salvage [G…	guanine phosphoribosyltransferase activity [GO:0052657];hypoxanthine phosphoribosyltransferase activity [GO:0004422];identical protein binding [GO:0042802];magnesium ion binding [GO:0000287];nucleotide binding [GO:0000166];protein homodimerization activity [GO:0042803]	cytoplasm [GO:0005737];cytosol [GO:0005829];extracellular exosome [GO:0070062]	adenine salvage [GO:0006168];central nervous system neuron development [GO:0021954];cerebral cortex neuron differentiation [GO:0021895];dendrite morphogenesis [GO:0048813];dopamine metabolic process [GO:0042417];GMP catabolic process [GO:0046038];GMP salvage [GO:0032263];grooming behavior [GO:0007625];guanine salvage [GO:0006178];hypoxanthine metabolic process [GO:0046100];hypoxanthine salvage [G…
P02765	Alpha-2-HS-glycoprotein	197	AHSG	acute-phase response [GO:0006953];cellular protein metabolic process [GO:0044267];negative regulation of bone mineralization [GO:0030502];negative regulation of endopeptidase activity [GO:0010951];negative regulation of insulin receptor signaling pathway [GO:0046627];neutrophil degranulation [GO:0043312];pinocytosis [GO:0006907];platelet degranulation [GO:0002576];positive regulation of phagocyto…	cysteine-type endopeptidase inhibitor activity [GO:0004869];kinase inhibitor activity [GO:0019210]	blood microparticle [GO:0072562];collagen-containing extracellular matrix [GO:0062023];endoplasmic reticulum lumen [GO:0005788];extracellular exosome [GO:0070062];extracellular region [GO:0005576];extracellular space [GO:0005615];Golgi apparatus [GO:0005794];platelet alpha granule lumen [GO:0031093];secretory granule lumen [GO:0034774]	acute-phase response [GO:0006953];cellular protein metabolic process [GO:0044267];negative regulation of bone mineralization [GO:0030502];negative regulation of endopeptidase activity [GO:0010951];negative regulation of insulin receptor signaling pathway [GO:0046627];neutrophil degranulation [GO:0043312];pinocytosis [GO:0006907];platelet degranulation [GO:0002576];positive regulation of phagocyto…
P04083	Annexin A1	301	ANXA1	actin cytoskeleton reorganization [GO:0031532];adaptive immune response [GO:0002250];alpha-beta T cell differentiation [GO:0046632];arachidonic acid secretion [GO:0050482];cell surface receptor signaling pathway [GO:0007166];cellular response to glucocorticoid stimulus [GO:0071385];cellular response to hydrogen peroxide [GO:0070301];cellular response to vascular endothelial growth factor stimulus…	cadherin binding involved in cell-cell adhesion [GO:0098641];calcium ion binding [GO:0005509];calcium-dependent phospholipid binding [GO:0005544];calcium-dependent protein binding [GO:0048306];DNA/DNA annealing activity [GO:1990814];phospholipase A2 inhibitor activity [GO:0019834];phospholipid binding [GO:0005543];protein homodimerization activity [GO:0042803];signaling receptor binding [GO:00051…	apical plasma membrane [GO:0016324];basolateral plasma membrane [GO:0016323];cell surface [GO:0009986];cell-cell adherens junction [GO:0005913];collagen-containing extracellular matrix [GO:0062023];cornified envelope [GO:0001533];cytoplasm [GO:0005737];cytoplasmic vesicle membrane [GO:0030659];cytosol [GO:0005829];early endosome membrane [GO:0031901];endosome [GO:0005768];extracellular exosome [G…	actin cytoskeleton reorganization [GO:0031532];adaptive immune response [GO:0002250];alpha-beta T cell differentiation [GO:0046632];arachidonic acid secretion [GO:0050482];cell surface receptor signaling pathway [GO:0007166];cellular response to glucocorticoid stimulus [GO:0071385];cellular response to hydrogen peroxide [GO:0070301];cellular response to vascular endothelial growth factor stimulus…
P14923	Junction plakoglobin	3728	JUP	adherens junction organization [GO:0034332];bundle of His cell-Purkinje myocyte adhesion involved in cell communication [GO:0086073];cell migration [GO:0016477];cell-cell adhesion [GO:0098609];cellular response to indole-3-methanol [GO:0071681];cornification [GO:0070268];cytoskeletal anchoring at plasma membrane [GO:0007016];desmosome assembly [GO:0002159];detection of mechanical stimulus [GO:005…	alpha-catenin binding [GO:0045294];cadherin binding [GO:0045296];cell adhesion molecule binding [GO:0050839];cell adhesive protein binding involved in bundle of His cell-Purkinje myocyte communication [GO:0086083];nuclear hormone receptor binding [GO:0035257];protein homodimerization activity [GO:0042803];protein kinase binding [GO:0019901];protein phosphatase binding [GO:0019903];structural mole…	actin cytoskeleton [GO:0015629];apicolateral plasma membrane [GO:0016327];catenin complex [GO:0016342];cell [GO:0005623];cell-cell adherens junction [GO:0005913];cell-cell junction [GO:0005911];cornified envelope [GO:0001533];cytoplasm [GO:0005737];cytoplasmic side of plasma membrane [GO:0009898];cytoskeleton [GO:0005856];cytosol [GO:0005829];desmosome [GO:0030057];extracellular exosome [GO:00700…	adherens junction organization [GO:0034332];bundle of His cell-Purkinje myocyte adhesion involved in cell communication [GO:0086073];cell migration [GO:0016477];cell-cell adhesion [GO:0098609];cellular response to indole-3-methanol [GO:0071681];cornification [GO:0070268];cytoskeletal anchoring at plasma membrane [GO:0007016];desmosome assembly [GO:0002159];detection of mechanical stimulus [GO:005…
P15531	Nucleoside diphosphate kinase A	4830	NME1	cellular response to drug [GO:0035690];cellular response to fatty acid [GO:0071398];cellular response to glucose stimulus [GO:0071333];CTP biosynthetic process [GO:0006241];endocytosis [GO:0006897];GTP biosynthetic process [GO:0006183];hippocampus development [GO:0021766];lactation [GO:0007595];negative regulation of cell population proliferation [GO:0008285];negative regulation of gene expressio…	ATP binding [GO:0005524];deoxyribonuclease activity [GO:0004536];enzyme binding [GO:0019899];gamma-tubulin binding [GO:0043015];GTP binding [GO:0005525];identical protein binding [GO:0042802];intermediate filament binding [GO:0019215];magnesium ion binding [GO:0000287];nucleoside diphosphate kinase activity [GO:0004550];ribosomal small subunit binding [GO:0043024];RNA binding [GO:0003723];RNA pol…	cell [GO:0005623];centrosome [GO:0005813];cytoplasm [GO:0005737];cytosol [GO:0005829];extracellular exosome [GO:0070062];intermediate filament [GO:0005882];membrane [GO:0016020];mitochondrial outer membrane [GO:0005741];nucleus [GO:0005634];perinuclear region of cytoplasm [GO:0048471];ruffle membrane [GO:0032587]	cellular response to drug [GO:0035690];cellular response to fatty acid [GO:0071398];cellular response to glucose stimulus [GO:0071333];CTP biosynthetic process [GO:0006241];endocytosis [GO:0006897];GTP biosynthetic process [GO:0006183];hippocampus development [GO:0021766];lactation [GO:0007595];negative regulation of cell population proliferation [GO:0008285];negative regulation of gene expressio…
P20700	Lamin-B1	4001	LMNB1	interleukin-12-mediated signaling pathway [GO:0035722]	phospholipase binding [GO:0043274];sequence-specific double-stranded DNA binding [GO:1990837];structural molecule activity [GO:0005198]	lamin filament [GO:0005638];membrane [GO:0016020];nuclear envelope [GO:0005635];nuclear inner membrane [GO:0005637];nuclear matrix [GO:0016363];nuclear membrane [GO:0031965];nucleoplasm [GO:0005654];nucleus [GO:0005634]	interleukin-12-mediated signaling pathway [GO:0035722];phospholipase binding [GO:0043274];sequence-specific double-stranded DNA binding [GO:1990837];structural molecule activity [GO:0005198];lamin filament [GO:0005638];membrane [GO:0016020];nuclear envelope [GO:0005635];nuclear inner membrane [GO:0005637];nuclear matrix [GO:0016363];nuclear membrane [GO:0031965];nucleoplasm [GO:0005654];nucleus […
P23284	Peptidyl-prolyl cis-trans isomerase B	5479	PPIB	bone development [GO:0060348];chaperone-mediated protein folding [GO:0061077];positive regulation by host of viral genome replication [GO:0044829];positive regulation by host of viral process [GO:0044794];positive regulation of multicellular organism growth [GO:0040018];protein peptidyl-prolyl isomerization [GO:0000413];protein refolding [GO:0042026];protein stabilization [GO:0050821]	cyclosporin A binding [GO:0016018];peptidyl-prolyl cis-trans isomerase activity [GO:0003755];RNA binding [GO:0003723];RNA polymerase binding [GO:0070063];unfolded protein binding [GO:0051082]	endoplasmic reticulum [GO:0005783];endoplasmic reticulum chaperone complex [GO:0034663];endoplasmic reticulum lumen [GO:0005788];extracellular exosome [GO:0070062];focal adhesion [GO:0005925];melanosome [GO:0042470];membrane [GO:0016020];nucleoplasm [GO:0005654];nucleus [GO:0005634];perinuclear region of cytoplasm [GO:0048471];protein-containing complex [GO:0032991];smooth endoplasmic reticulum […	bone development [GO:0060348];chaperone-mediated protein folding [GO:0061077];positive regulation by host of viral genome replication [GO:0044829];positive regulation by host of viral process [GO:0044794];positive regulation of multicellular organism growth [GO:0040018];protein peptidyl-prolyl isomerization [GO:0000413];protein refolding [GO:0042026];protein stabilization [GO:0050821];cyclosporin…
P31948	Stress-induced-phosphoprotein 1	10963	STIP1	cellular response to interleukin-7 [GO:0098761]	chaperone binding [GO:0051087];Hsp70 protein binding [GO:0030544];Hsp90 protein binding [GO:0051879];protein C-terminus binding [GO:0008022];RNA binding [GO:0003723]	chaperone complex [GO:0101031];cytosol [GO:0005829];Golgi apparatus [GO:0005794];nucleus [GO:0005634];protein-containing complex [GO:0032991]	cellular response to interleukin-7 [GO:0098761];chaperone binding [GO:0051087];Hsp70 protein binding [GO:0030544];Hsp90 protein binding [GO:0051879];protein C-terminus binding [GO:0008022];RNA binding [GO:0003723];chaperone complex [GO:0101031];cytosol [GO:0005829];Golgi apparatus [GO:0005794];nucleus [GO:0005634];protein-containing complex [GO:0032991]
P35268	60S ribosomal protein L22	6146	RPL22	alpha-beta T cell differentiation [GO:0046632];cytoplasmic translation [GO:0002181];nuclear-transcribed mRNA catabolic process, nonsense-mediated decay [GO:0000184];regulation of translation at presynapse, modulating synaptic transmission [GO:0099577];SRP-dependent cotranslational protein targeting to membrane [GO:0006614];translation [GO:0006412];translational initiation [GO:0006413];viral trans…	heparin binding [GO:0008201];RNA binding [GO:0003723];structural constituent of ribosome [GO:0003735];translation regulator activity [GO:0045182]	cytoplasm [GO:0005737];cytosol [GO:0005829];cytosolic large ribosomal subunit [GO:0022625];extracellular exosome [GO:0070062];focal adhesion [GO:0005925];glutamatergic synapse [GO:0098978];nucleus [GO:0005634];presynapse [GO:0098793];ribonucleoprotein complex [GO:1990904]	alpha-beta T cell differentiation [GO:0046632];cytoplasmic translation [GO:0002181];nuclear-transcribed mRNA catabolic process, nonsense-mediated decay [GO:0000184];regulation of translation at presynapse, modulating synaptic transmission [GO:0099577];SRP-dependent cotranslational protein targeting to membrane [GO:0006614];translation [GO:0006412];translational initiation [GO:0006413];viral trans…
P42766	60S ribosomal protein L35	11224	RPL35	maturation of LSU-rRNA from tricistronic rRNA transcript (SSU-rRNA, 5.8S rRNA, LSU-rRNA) [GO:0000463];nuclear-transcribed mRNA catabolic process, nonsense-mediated decay [GO:0000184];SRP-dependent cotranslational protein targeting to membrane [GO:0006614];translation [GO:0006412];translational initiation [GO:0006413];viral transcription [GO:0019083]	mRNA binding [GO:0003729];RNA binding [GO:0003723];structural constituent of ribosome [GO:0003735]	cytosol [GO:0005829];cytosolic large ribosomal subunit [GO:0022625];membrane [GO:0016020];nucleolus [GO:0005730]	maturation of LSU-rRNA from tricistronic rRNA transcript (SSU-rRNA, 5.8S rRNA, LSU-rRNA) [GO:0000463];nuclear-transcribed mRNA catabolic process, nonsense-mediated decay [GO:0000184];SRP-dependent cotranslational protein targeting to membrane [GO:0006614];translation [GO:0006412];translational initiation [GO:0006413];viral transcription [GO:0019083];mRNA binding [GO:0003729];RNA binding [GO:00037…
P46783	40S ribosomal protein S10	6204	RPS10	nuclear-transcribed mRNA catabolic process, nonsense-mediated decay [GO:0000184];ribosomal small subunit assembly [GO:0000028];SRP-dependent cotranslational protein targeting to membrane [GO:0006614];translation [GO:0006412];translational initiation [GO:0006413];viral transcription [GO:0019083]	RNA binding [GO:0003723];structural constituent of ribosome [GO:0003735]	cytosol [GO:0005829];cytosolic small ribosomal subunit [GO:0022627];focal adhesion [GO:0005925];membrane [GO:0016020];nucleolus [GO:0005730];nucleoplasm [GO:0005654];ribosome [GO:0005840]	nuclear-transcribed mRNA catabolic process, nonsense-mediated decay [GO:0000184];ribosomal small subunit assembly [GO:0000028];SRP-dependent cotranslational protein targeting to membrane [GO:0006614];translation [GO:0006412];translational initiation [GO:0006413];viral transcription [GO:0019083];RNA binding [GO:0003723];structural constituent of ribosome [GO:0003735];cytosol [GO:0005829];cytosolic…
P60484	Phosphatidylinositol 3,4,5-trisphosphate 3-phosphatase and dual-specificity protein phosphatase PTEN	5728	PTEN	adult behavior [GO:0030534];aging [GO:0007568];angiogenesis [GO:0001525];apoptotic process [GO:0006915];brain morphogenesis [GO:0048854];canonical Wnt signaling pathway [GO:0060070];cardiac muscle tissue development [GO:0048738];cell migration [GO:0016477];cellular response to electrical stimulus [GO:0071257];cellular response to ethanol [GO:0071361];cellular response to hypoxia [GO:0071456];cell…	anaphase-promoting complex binding [GO:0010997];enzyme binding [GO:0019899];identical protein binding [GO:0042802];inositol-1,3,4,5-tetrakisphosphate 3-phosphatase activity [GO:0051717];ionotropic glutamate receptor binding [GO:0035255];lipid binding [GO:0008289];PDZ domain binding [GO:0030165];phosphatidylinositol-3,4,5-trisphosphate 3-phosphatase activity [GO:0016314];phosphatidylinositol-3,4-b…	apical plasma membrane [GO:0016324];cell projection [GO:0042995];cytoplasm [GO:0005737];cytoplasmic side of plasma membrane [GO:0009898];cytosol [GO:0005829];dendritic spine [GO:0043197];extracellular region [GO:0005576];mitochondrion [GO:0005739];myelin sheath adaxonal region [GO:0035749];neuron projection [GO:0043005];nucleoplasm [GO:0005654];nucleus [GO:0005634];plasma membrane [GO:0005886];PM…	adult behavior [GO:0030534];aging [GO:0007568];angiogenesis [GO:0001525];apoptotic process [GO:0006915];brain morphogenesis [GO:0048854];canonical Wnt signaling pathway [GO:0060070];cardiac muscle tissue development [GO:0048738];cell migration [GO:0016477];cellular response to electrical stimulus [GO:0071257];cellular response to ethanol [GO:0071361];cellular response to hypoxia [GO:0071456];cell…
P60866	40S ribosomal protein S20	6224	RPS20	nuclear-transcribed mRNA catabolic process, nonsense-mediated decay [GO:0000184];SRP-dependent cotranslational protein targeting to membrane [GO:0006614];translation [GO:0006412];translational initiation [GO:0006413];viral transcription [GO:0019083]	RNA binding [GO:0003723];structural constituent of ribosome [GO:0003735]	cytosol [GO:0005829];cytosolic small ribosomal subunit [GO:0022627];extracellular exosome [GO:0070062];membrane [GO:0016020];nucleoplasm [GO:0005654]	nuclear-transcribed mRNA catabolic process, nonsense-mediated decay [GO:0000184];SRP-dependent cotranslational protein targeting to membrane [GO:0006614];translation [GO:0006412];translational initiation [GO:0006413];viral transcription [GO:0019083];RNA binding [GO:0003723];structural constituent of ribosome [GO:0003735];cytosol [GO:0005829];cytosolic small ribosomal subunit [GO:0022627];extracel…
P62249	40S ribosomal protein S16	6217	RPS16	maturation of SSU-rRNA from tricistronic rRNA transcript (SSU-rRNA, 5.8S rRNA, LSU-rRNA) [GO:0000462];nuclear-transcribed mRNA catabolic process, nonsense-mediated decay [GO:0000184];ribosomal small subunit biogenesis [GO:0042274];rRNA processing [GO:0006364];SRP-dependent cotranslational protein targeting to membrane [GO:0006614];translation [GO:0006412];translational initiation [GO:0006413];vir…	RNA binding [GO:0003723];structural constituent of ribosome [GO:0003735]	cytosol [GO:0005829];cytosolic small ribosomal subunit [GO:0022627];extracellular exosome [GO:0070062];focal adhesion [GO:0005925];membrane [GO:0016020];nucleoplasm [GO:0005654];small ribosomal subunit [GO:0015935]	maturation of SSU-rRNA from tricistronic rRNA transcript (SSU-rRNA, 5.8S rRNA, LSU-rRNA) [GO:0000462];nuclear-transcribed mRNA catabolic process, nonsense-mediated decay [GO:0000184];ribosomal small subunit biogenesis [GO:0042274];rRNA processing [GO:0006364];SRP-dependent cotranslational protein targeting to membrane [GO:0006614];translation [GO:0006412];translational initiation [GO:0006413];vir…
P62263	40S ribosomal protein S14	6208	RPS14	erythrocyte differentiation [GO:0030218];maturation of SSU-rRNA [GO:0030490];maturation of SSU-rRNA from tricistronic rRNA transcript (SSU-rRNA, 5.8S rRNA, LSU-rRNA) [GO:0000462];negative regulation of transcription by RNA polymerase II [GO:0000122];nuclear-transcribed mRNA catabolic process, nonsense-mediated decay [GO:0000184];ribosomal small subunit assembly [GO:0000028];rRNA processing [GO:00…	mRNA 5'-UTR binding [GO:0048027];RNA binding [GO:0003723];small ribosomal subunit rRNA binding [GO:0070181];structural constituent of ribosome [GO:0003735];translation regulator activity [GO:0045182]	cytosol [GO:0005829];cytosolic small ribosomal subunit [GO:0022627];extracellular exosome [GO:0070062];focal adhesion [GO:0005925];membrane [GO:0016020];nucleolus [GO:0005730];nucleoplasm [GO:0005654];postsynaptic density [GO:0014069]	erythrocyte differentiation [GO:0030218];maturation of SSU-rRNA [GO:0030490];maturation of SSU-rRNA from tricistronic rRNA transcript (SSU-rRNA, 5.8S rRNA, LSU-rRNA) [GO:0000462];negative regulation of transcription by RNA polymerase II [GO:0000122];nuclear-transcribed mRNA catabolic process, nonsense-mediated decay [GO:0000184];ribosomal small subunit assembly [GO:0000028];rRNA processing [GO:00…
P62318	Small nuclear ribonucleoprotein Sm D3	6634	SNRPD3	histone mRNA metabolic process [GO:0008334];import into nucleus [GO:0051170];mRNA splicing, via spliceosome [GO:0000398];protein methylation [GO:0006479];RNA splicing [GO:0008380];spliceosomal snRNP assembly [GO:0000387];termination of RNA polymerase II transcription [GO:0006369]	enzyme binding [GO:0019899];histone pre-mRNA DCP binding [GO:0071208];RNA binding [GO:0003723];telomerase RNA binding [GO:0070034];U1 snRNP binding [GO:1990446];U7 snRNA binding [GO:0071209]	catalytic step 2 spliceosome [GO:0071013];commitment complex [GO:0000243];cytosol [GO:0005829];methylosome [GO:0034709];nuclear body [GO:0016604];nucleoplasm [GO:0005654];nucleus [GO:0005634];pICln-Sm protein complex [GO:0034715];small nuclear ribonucleoprotein complex [GO:0030532];SMN-Sm protein complex [GO:0034719];spliceosomal complex [GO:0005681];telomerase holoenzyme complex [GO:0005697];U1 …	histone mRNA metabolic process [GO:0008334];import into nucleus [GO:0051170];mRNA splicing, via spliceosome [GO:0000398];protein methylation [GO:0006479];RNA splicing [GO:0008380];spliceosomal snRNP assembly [GO:0000387];termination of RNA polymerase II transcription [GO:0006369];enzyme binding [GO:0019899];histone pre-mRNA DCP binding [GO:0071208];RNA binding [GO:0003723];telomerase RNA binding …
Q15056	Eukaryotic translation initiation factor 4H	7458	EIF4H	developmental growth [GO:0048589];regulation of translational initiation [GO:0006446];sexual reproduction [GO:0019953];translational initiation [GO:0006413];viral process [GO:0016032]	cadherin binding [GO:0045296];RNA binding [GO:0003723];translation factor activity, RNA binding [GO:0008135];translation initiation factor activity [GO:0003743]	cytosol [GO:0005829];eukaryotic translation initiation factor 4F complex [GO:0016281];membrane [GO:0016020];perinuclear region of cytoplasm [GO:0048471];polysome [GO:0005844]	developmental growth [GO:0048589];regulation of translational initiation [GO:0006446];sexual reproduction [GO:0019953];translational initiation [GO:0006413];viral process [GO:0016032];cadherin binding [GO:0045296];RNA binding [GO:0003723];translation factor activity, RNA binding [GO:0008135];translation initiation factor activity [GO:0003743];cytosol [GO:0005829];eukaryotic translation initiation…
Q15233	Non-POU domain-containing octamer-binding protein	4841	NONO	activation of innate immune response [GO:0002218];circadian rhythm [GO:0007623];DNA recombination [GO:0006310];DNA repair [GO:0006281];innate immune response [GO:0045087];mRNA processing [GO:0006397];negative regulation of oxidative stress-induced neuron intrinsic apoptotic signaling pathway [GO:1903377];negative regulation of transcription, DNA-templated [GO:0045892];regulation of circadian rhyt…	chromatin binding [GO:0003682];E-box binding [GO:0070888];identical protein binding [GO:0042802];RNA binding [GO:0003723];RNA polymerase II cis-regulatory region sequence-specific DNA binding [GO:0000978];transcription regulatory region sequence-specific DNA binding [GO:0000976]	fibrillar center [GO:0001650];membrane [GO:0016020];nuclear matrix [GO:0016363];nuclear speck [GO:0016607];nucleoplasm [GO:0005654];nucleus [GO:0005634];paraspeckles [GO:0042382];RNA polymerase II transcription factor complex [GO:0090575]	activation of innate immune response [GO:0002218];circadian rhythm [GO:0007623];DNA recombination [GO:0006310];DNA repair [GO:0006281];innate immune response [GO:0045087];mRNA processing [GO:0006397];negative regulation of oxidative stress-induced neuron intrinsic apoptotic signaling pathway [GO:1903377];negative regulation of transcription, DNA-templated [GO:0045892];regulation of circadian rhyt…
Q9Y230	RuvB-like 2	10856	RUVBL2	box C/D snoRNP assembly [GO:0000492];cellular response to estradiol stimulus [GO:0071392];cellular response to UV [GO:0034644];chromatin remodeling [GO:0006338];DNA recombination [GO:0006310];DNA repair [GO:0006281];establishment of protein localization to chromatin [GO:0071169];histone acetylation [GO:0016573];histone H2A acetylation [GO:0043968];histone H4 acetylation [GO:0043967];negative regu…	5'-3' DNA helicase activity [GO:0043139];ADP binding [GO:0043531];ATP binding [GO:0005524];ATPase binding [GO:0051117];beta-catenin binding [GO:0008013];chromatin DNA binding [GO:0031490];DNA helicase activity [GO:0003678];identical protein binding [GO:0042802];protein homodimerization activity [GO:0042803];RNA polymerase II cis-regulatory region sequence-specific DNA binding [GO:0000978];RNA pol…	centrosome [GO:0005813];cytoplasm [GO:0005737];cytosol [GO:0005829];extracellular exosome [GO:0070062];Ino80 complex [GO:0031011];intracellular [GO:0005622];membrane [GO:0016020];MLL1 complex [GO:0071339];NuA4 histone acetyltransferase complex [GO:0035267];nuclear euchromatin [GO:0005719];nuclear matrix [GO:0016363];nucleoplasm [GO:0005654];nucleus [GO:0005634];R2TP complex [GO:0097255];ribonucle…	box C/D snoRNP assembly [GO:0000492];cellular response to estradiol stimulus [GO:0071392];cellular response to UV [GO:0034644];chromatin remodeling [GO:0006338];DNA recombination [GO:0006310];DNA repair [GO:0006281];establishment of protein localization to chromatin [GO:0071169];histone acetylation [GO:0016573];histone H2A acetylation [GO:0043968];histone H4 acetylation [GO:0043967];negative regu…
Q9Y265	RuvB-like 1	8607	RUVBL1	beta-catenin-TCF complex assembly [GO:1904837];box C/D snoRNP assembly [GO:0000492];cell cycle [GO:0007049];cell division [GO:0051301];CENP-A containing nucleosome assembly [GO:0034080];chromatin remodeling [GO:0006338];DNA recombination [GO:0006310];DNA repair [GO:0006281];histone acetylation [GO:0016573];histone H2A acetylation [GO:0043968];histone H4 acetylation [GO:0043967];positive regulatio…	5'-3' DNA helicase activity [GO:0043139];ADP binding [GO:0043531];ATP binding [GO:0005524];ATPase activity [GO:0016887];ATPase binding [GO:0051117];cadherin binding [GO:0045296];DNA helicase activity [GO:0003678];TBP-class protein binding [GO:0017025];TFIID-class transcription factor complex binding [GO:0001094];transcription coactivator activity [GO:0003713]	cytosol [GO:0005829];extracellular exosome [GO:0070062];Ino80 complex [GO:0031011];membrane [GO:0016020];microtubule organizing center [GO:0005815];MLL1 complex [GO:0071339];NuA4 histone acetyltransferase complex [GO:0035267];nuclear matrix [GO:0016363];nucleoplasm [GO:0005654];nucleus [GO:0005634];R2TP complex [GO:0097255];ribonucleoprotein complex [GO:1990904];Swr1 complex [GO:0000812]	beta-catenin-TCF complex assembly [GO:1904837];box C/D snoRNP assembly [GO:0000492];cell cycle [GO:0007049];cell division [GO:0051301];CENP-A containing nucleosome assembly [GO:0034080];chromatin remodeling [GO:0006338];DNA recombination [GO:0006310];DNA repair [GO:0006281];histone acetylation [GO:0016573];histone H2A acetylation [GO:0043968];histone H4 acetylation [GO:0043967];positive regulatio…
A0A024QZN9	Voltage-dependent anion channel 2, isoform CRA_a		VDAC2	-	voltage-gated anion channel activity [GO:0008308]	mitochondrial outer membrane [GO:0005741]	-;voltage-gated anion channel activity [GO:0008308];mitochondrial outer membrane [GO:0005741]
A0A024R4Z6	FACT complex subunit SSRP1	6749	SSRP1	DNA repair [GO:0006281];DNA replication [GO:0006260]	chromatin binding [GO:0003682];DNA binding [GO:0003677]	chromosome [GO:0005694];nucleus [GO:0005634]	DNA repair [GO:0006281];DNA replication [GO:0006260];chromatin binding [GO:0003682];DNA binding [GO:0003677];chromosome [GO:0005694];nucleus [GO:0005634]
A0A024RB99	Serine hydroxymethyltransferase	6472	SHMT2	glycine biosynthetic process from serine [GO:0019264];methylation [GO:0032259];tetrahydrofolate interconversion [GO:0035999]	glycine hydroxymethyltransferase activity [GO:0004372];methyltransferase activity [GO:0008168];pyridoxal phosphate binding [GO:0030170]	microtubule cytoskeleton [GO:0015630];mitochondrion [GO:0005739]	glycine biosynthetic process from serine [GO:0019264];methylation [GO:0032259];tetrahydrofolate interconversion [GO:0035999];glycine hydroxymethyltransferase activity [GO:0004372];methyltransferase activity [GO:0008168];pyridoxal phosphate binding [GO:0030170];microtubule cytoskeleton [GO:0015630];mitochondrion [GO:0005739]
A0A024RDE5	Ras-GTPase activating protein SH3 domain-binding protein 2, isoform CRA_a	9908	G3BP2	stress granule assembly [GO:0034063]	RNA binding [GO:0003723]	cytosol [GO:0005829]	stress granule assembly [GO:0034063];RNA binding [GO:0003723];cytosol [GO:0005829]
A0A0A0MSQ0	Plastin-3		PLS3	actin filament bundle assembly [GO:0051017]	actin filament binding [GO:0051015];calcium ion binding [GO:0005509]	-	actin filament bundle assembly [GO:0051017];actin filament binding [GO:0051015];calcium ion binding [GO:0005509];-
A0A0R4J2E8	Matrin-3	9782	MATR3	-	RNA binding [GO:0003723];zinc ion binding [GO:0008270]	nucleus [GO:0005634]	-;RNA binding [GO:0003723];zinc ion binding [GO:0008270];nucleus [GO:0005634]
A0A0S2Z4G4	Tropomyosin 3 isoform 1	7170	TPM3	-	-	actin cytoskeleton [GO:0015629];cytosol [GO:0005829]	-;-;actin cytoskeleton [GO:0015629];cytosol [GO:0005829]
A0A384MTL2	Transgelin	8407		-	-	-	-
A0A384N6A4	Epididymis secretory sperm binding protein	3336		protein folding [GO:0006457]	ATP binding [GO:0005524]	-	protein folding [GO:0006457];ATP binding [GO:0005524];-
A0A499FI31	Squamous cell carcinoma antigen recognized by T-cells 3	9733	SART3	RNA processing [GO:0006396]	RNA binding [GO:0003723]	-	RNA processing [GO:0006396];RNA binding [GO:0003723];-
A1A508	PRSS3 protein		PRSS3	-	serine-type endopeptidase activity [GO:0004252]	-	-;serine-type endopeptidase activity [GO:0004252];-
A4D177	Chromobox homolog 3 (HP1 gamma homolog, Drosophila)	11335	CBX3	cellular response to dexamethasone stimulus [GO:0071549];negative regulation of transcription, DNA-templated [GO:0045892]	-	nuclear euchromatin [GO:0005719];senescence-associated heterochromatin focus [GO:0035985]	cellular response to dexamethasone stimulus [GO:0071549];negative regulation of transcription, DNA-templated [GO:0045892];-;nuclear euchromatin [GO:0005719];senescence-associated heterochromatin focus [GO:0035985]
A8K4C8	60S ribosomal protein L13	6137	RPL13	translation [GO:0006412]	structural constituent of ribosome [GO:0003735]	cytosol [GO:0005829];endoplasmic reticulum [GO:0005783];nucleolus [GO:0005730];ribosome [GO:0005840]	translation [GO:0006412];structural constituent of ribosome [GO:0003735];cytosol [GO:0005829];endoplasmic reticulum [GO:0005783];nucleolus [GO:0005730];ribosome [GO:0005840]
B0ZBD0	40S ribosomal protein S19	6223	RPS19	Notch signaling pathway [GO:0007219];translation [GO:0006412]	structural constituent of ribosome [GO:0003735]	nucleoplasm [GO:0005654];ribosome [GO:0005840];synapse [GO:0045202]	Notch signaling pathway [GO:0007219];translation [GO:0006412];structural constituent of ribosome [GO:0003735];nucleoplasm [GO:0005654];ribosome [GO:0005840];synapse [GO:0045202]
B2R4D8	60S ribosomal protein L27			translation [GO:0006412]	structural constituent of ribosome [GO:0003735]	ribosome [GO:0005840]	translation [GO:0006412];structural constituent of ribosome [GO:0003735];ribosome [GO:0005840]
B2R9U2	Peptidylprolyl isomerase			-	FK506 binding [GO:0005528];heat shock protein binding [GO:0031072];peptidyl-prolyl cis-trans isomerase activity [GO:0003755]	-	-;FK506 binding [GO:0005528];heat shock protein binding [GO:0031072];peptidyl-prolyl cis-trans isomerase activity [GO:0003755];-
E7EQR6	T-complex protein 1 subunit alpha	6950	TCP1	-	ATP binding [GO:0005524]	cytoplasm [GO:0005737]	-;ATP binding [GO:0005524];cytoplasm [GO:0005737]
J3KQE5	GTP-binding nuclear protein Ran		RAN	nucleocytoplasmic transport [GO:0006913];protein transport [GO:0015031]	GTP binding [GO:0005525];GTPase activity [GO:0003924]	nucleus [GO:0005634]	nucleocytoplasmic transport [GO:0006913];protein transport [GO:0015031];GTP binding [GO:0005525];GTPase activity [GO:0003924];nucleus [GO:0005634]
J3QRC4	60S ribosomal protein L26		RPL26	translation [GO:0006412]	structural constituent of ribosome [GO:0003735]	large ribosomal subunit [GO:0015934]	translation [GO:0006412];structural constituent of ribosome [GO:0003735];large ribosomal subunit [GO:0015934]
Q32P45	GTPase activating protein (SH3 domain) binding protein 1		G3BP1	-	RNA binding [GO:0003723]	-	-;RNA binding [GO:0003723];-
Q59H77	T-complex protein 1 subunit gamma	7203		protein folding [GO:0006457]	ATP binding [GO:0005524];unfolded protein binding [GO:0051082]	-	protein folding [GO:0006457];ATP binding [GO:0005524];unfolded protein binding [GO:0051082];-
Q6LES8	TFAM protein		TFAM	-	DNA binding [GO:0003677]	nucleus [GO:0005634]	-;DNA binding [GO:0003677];nucleus [GO:0005634]
Q75MH1	40S ribosomal protein S26		RPS26	translation [GO:0006412]	structural constituent of ribosome [GO:0003735]	ribosome [GO:0005840]	translation [GO:0006412];structural constituent of ribosome [GO:0003735];ribosome [GO:0005840]
V9HW68	Epididymis luminal protein 214		HEL-214	-	-	-	-
V9HWB5	Epididymis secretory sperm binding protein Li 66p	5464	HEL-S-66p	phosphate-containing compound metabolic process [GO:0006796]	inorganic diphosphatase activity [GO:0004427];magnesium ion binding [GO:0000287]	cytoplasm [GO:0005737]	phosphate-containing compound metabolic process [GO:0006796];inorganic diphosphatase activity [GO:0004427];magnesium ion binding [GO:0000287];cytoplasm [GO:0005737]
A0A075B6Z2	T cell receptor alpha joining 56		TRAJ56	-	-	-	-
L0R5A1	Alternative protein CSF2RB		CSF2RB	-	-	-	-
Q14D04	Ventricular zone-expressed PH domain-containing protein homolog 1	79674	VEPH1	negative regulation of SMAD protein signal transduction [GO:0060392];negative regulation of transforming growth factor beta receptor signaling pathway [GO:0030512]	-	plasma membrane [GO:0005886]	negative regulation of SMAD protein signal transduction [GO:0060392];negative regulation of transforming growth factor beta receptor signaling pathway [GO:0030512];-;plasma membrane [GO:0005886]
Q96QI5	Heparan sulfate glucosamine 3-O-sulfotransferase 6	64711	HS3ST6	blastocyst hatching [GO:0001835];glycosaminoglycan biosynthetic process [GO:0006024]	[heparan sulfate]-glucosamine 3-sulfotransferase 1 activity [GO:0008467]	Golgi membrane [GO:0000139];integral component of membrane [GO:0016021]	blastocyst hatching [GO:0001835];glycosaminoglycan biosynthetic process [GO:0006024];[heparan sulfate]-glucosamine 3-sulfotransferase 1 activity [GO:0008467];Golgi membrane [GO:0000139];integral component of membrane [GO:0016021]
H7BZ83	Zinc transporter 3		SLC30A3	-	cation transmembrane transporter activity [GO:0008324]	integral component of membrane [GO:0016021]	-;cation transmembrane transporter activity [GO:0008324];integral component of membrane [GO:0016021]
P61978	Heterogeneous nuclear ribonucleoprotein K	3190	HNRNPK	mRNA splicing, via spliceosome [GO:0000398];negative regulation of apoptotic process [GO:0043066];negative regulation of mRNA splicing, via spliceosome [GO:0048025];positive regulation of low-density lipoprotein particle receptor biosynthetic process [GO:0045716];positive regulation of receptor-mediated endocytosis [GO:0048260];positive regulation of transcription by RNA polymerase II [GO:0045944…	cadherin binding [GO:0045296];DNA-binding transcription activator activity, RNA polymerase II-specific [GO:0001228];identical protein binding [GO:0042802];protein domain specific binding [GO:0019904];RNA binding [GO:0003723];RNA polymerase II cis-regulatory region sequence-specific DNA binding [GO:0000978];single-stranded DNA binding [GO:0003697]	catalytic step 2 spliceosome [GO:0071013];cell projection [GO:0042995];cytoplasm [GO:0005737];cytoplasmic stress granule [GO:0010494];extracellular exosome [GO:0070062];focal adhesion [GO:0005925];membrane [GO:0016020];nuclear chromatin [GO:0000790];nucleoplasm [GO:0005654];nucleus [GO:0005634];podosome [GO:0002102]	mRNA splicing, via spliceosome [GO:0000398];negative regulation of apoptotic process [GO:0043066];negative regulation of mRNA splicing, via spliceosome [GO:0048025];positive regulation of low-density lipoprotein particle receptor biosynthetic process [GO:0045716];positive regulation of receptor-mediated endocytosis [GO:0048260];positive regulation of transcription by RNA polymerase II [GO:0045944…
P63096	Guanine nucleotide-binding protein G(i) subunit alpha-1	2770	GNAI1	adenylate cyclase-inhibiting G protein-coupled receptor signaling pathway [GO:0007193];adenylate cyclase-modulating G protein-coupled receptor signaling pathway [GO:0007188];cell cycle [GO:0007049];cell division [GO:0051301];cellular response to forskolin [GO:1904322];G protein-coupled receptor signaling pathway [GO:0007186];negative regulation of synaptic transmission [GO:0050805];positive regul…	G protein-coupled receptor binding [GO:0001664];G protein-coupled serotonin receptor binding [GO:0031821];G-protein beta/gamma-subunit complex binding [GO:0031683];GDP binding [GO:0019003];GTP binding [GO:0005525];GTPase activating protein binding [GO:0032794];GTPase activity [GO:0003924];magnesium ion binding [GO:0000287]	cell cortex region [GO:0099738];centrosome [GO:0005813];cytoplasm [GO:0005737];extracellular exosome [GO:0070062];heterotrimeric G-protein complex [GO:0005834];lysosomal membrane [GO:0005765];membrane raft [GO:0045121];midbody [GO:0030496];nucleus [GO:0005634];plasma membrane [GO:0005886]	adenylate cyclase-inhibiting G protein-coupled receptor signaling pathway [GO:0007193];adenylate cyclase-modulating G protein-coupled receptor signaling pathway [GO:0007188];cell cycle [GO:0007049];cell division [GO:0051301];cellular response to forskolin [GO:1904322];G protein-coupled receptor signaling pathway [GO:0007186];negative regulation of synaptic transmission [GO:0050805];positive regul…
Q13765	Nascent polypeptide-associated complex subunit alpha	4666	NACA	cardiac ventricle development [GO:0003231];heart trabecula morphogenesis [GO:0061384];negative regulation of striated muscle cell apoptotic process [GO:0010664];negative regulation of transcription from RNA polymerase II promoter involved in heart development [GO:1901227];positive regulation of cell proliferation involved in heart morphogenesis [GO:2000138];positive regulation of skeletal muscle …	DNA binding [GO:0003677];transcription coactivator activity [GO:0003713]	cytoplasm [GO:0005737];extracellular exosome [GO:0070062];nascent polypeptide-associated complex [GO:0005854];nucleus [GO:0005634]	cardiac ventricle development [GO:0003231];heart trabecula morphogenesis [GO:0061384];negative regulation of striated muscle cell apoptotic process [GO:0010664];negative regulation of transcription from RNA polymerase II promoter involved in heart development [GO:1901227];positive regulation of cell proliferation involved in heart morphogenesis [GO:2000138];positive regulation of skeletal muscle …
B4DN70	cDNA FLJ51902, highly similar to ADP-ribosylation factor 1			-	GTP binding [GO:0005525]	-	-;GTP binding [GO:0005525];-
D6R921	DNA-directed RNA polymerase III subunit RPC7		POLR3G	transcription by RNA polymerase III [GO:0006383]	DNA-directed 5'-3' RNA polymerase activity [GO:0003899]	cytosol [GO:0005829];nucleoplasm [GO:0005654]	transcription by RNA polymerase III [GO:0006383];DNA-directed 5'-3' RNA polymerase activity [GO:0003899];cytosol [GO:0005829];nucleoplasm [GO:0005654]
Q5BQ95	Kallikrein 13 splice variant 7		KLK13	-	-	-	-
Q6PIQ7	IGL@ protein		IGL@	-	-	-	-
O00231	26S proteasome non-ATPase regulatory subunit 11	5717	PSMD11	anaphase-promoting complex-dependent catabolic process [GO:0031145];antigen processing and presentation of exogenous peptide antigen via MHC class I, TAP-dependent [GO:0002479];Fc-epsilon receptor signaling pathway [GO:0038095];interleukin-1-mediated signaling pathway [GO:0070498];MAPK cascade [GO:0000165];negative regulation of canonical Wnt signaling pathway [GO:0090090];negative regulation of …	structural molecule activity [GO:0005198]	cytosol [GO:0005829];extracellular region [GO:0005576];ficolin-1-rich granule lumen [GO:1904813];membrane [GO:0016020];nucleoplasm [GO:0005654];nucleus [GO:0005634];proteasome accessory complex [GO:0022624];proteasome complex [GO:0000502];proteasome regulatory particle, lid subcomplex [GO:0008541];secretory granule lumen [GO:0034774]	anaphase-promoting complex-dependent catabolic process [GO:0031145];antigen processing and presentation of exogenous peptide antigen via MHC class I, TAP-dependent [GO:0002479];Fc-epsilon receptor signaling pathway [GO:0038095];interleukin-1-mediated signaling pathway [GO:0070498];MAPK cascade [GO:0000165];negative regulation of canonical Wnt signaling pathway [GO:0090090];negative regulation of …
O14602	Eukaryotic translation initiation factor 1A, Y-chromosomal	9086	EIF1AY	-	translation initiation factor activity [GO:0003743]	-	-;translation initiation factor activity [GO:0003743];-
O15382	Branched-chain-amino-acid aminotransferase, mitochondrial	587	BCAT2	branched-chain amino acid biosynthetic process [GO:0009082];branched-chain amino acid catabolic process [GO:0009083];cellular response to leukemia inhibitory factor [GO:1990830];isoleucine catabolic process [GO:0006550];leucine biosynthetic process [GO:0009098];regulation of hormone levels [GO:0010817];valine biosynthetic process [GO:0009099]	branched-chain-amino-acid transaminase activity [GO:0004084];L-isoleucine transaminase activity [GO:0052656];L-leucine transaminase activity [GO:0052654];L-valine transaminase activity [GO:0052655]	mitochondrial matrix [GO:0005759];mitochondrion [GO:0005739]	branched-chain amino acid biosynthetic process [GO:0009082];branched-chain amino acid catabolic process [GO:0009083];cellular response to leukemia inhibitory factor [GO:1990830];isoleucine catabolic process [GO:0006550];leucine biosynthetic process [GO:0009098];regulation of hormone levels [GO:0010817];valine biosynthetic process [GO:0009099];branched-chain-amino-acid transaminase activity [GO:00…
O75367	Core histone macro-H2A.1	9555	H2AFY	chromatin organization [GO:0006325];dosage compensation [GO:0007549];establishment of protein localization to chromatin [GO:0071169];negative regulation of cell cycle G2/M phase transition [GO:1902750];negative regulation of gene expression, epigenetic [GO:0045814];negative regulation of histone H3-K27 methylation [GO:0061086];negative regulation of histone H3-K4 methylation [GO:0051572];negative…	chromatin DNA binding [GO:0031490];DNA binding [GO:0003677];double-stranded methylated DNA binding [GO:0010385];enzyme binding [GO:0019899];nucleosomal DNA binding [GO:0031492];promoter-specific chromatin binding [GO:1990841];protein heterodimerization activity [GO:0046982];protein kinase binding [GO:0019901];protein serine/threonine kinase inhibitor activity [GO:0030291];rDNA binding [GO:0000182…	Barr body [GO:0001740];condensed chromosome [GO:0000793];extracellular exosome [GO:0070062];nuclear chromatin [GO:0000790];nuclear chromosome [GO:0000228];nuclear chromosome, telomeric region [GO:0000784];nucleolus [GO:0005730];nucleoplasm [GO:0005654];nucleosome [GO:0000786];nucleus [GO:0005634];pericentric heterochromatin [GO:0005721];sex chromatin [GO:0001739]	chromatin organization [GO:0006325];dosage compensation [GO:0007549];establishment of protein localization to chromatin [GO:0071169];negative regulation of cell cycle G2/M phase transition [GO:1902750];negative regulation of gene expression, epigenetic [GO:0045814];negative regulation of histone H3-K27 methylation [GO:0061086];negative regulation of histone H3-K4 methylation [GO:0051572];negative…
O75494	Serine/arginine-rich splicing factor 10	10772	SRSF10	cytosolic transport [GO:0016482];mRNA cis splicing, via spliceosome [GO:0045292];mRNA splice site selection [GO:0006376];mRNA splicing, via spliceosome [GO:0000398];negative regulation of mRNA splicing, via spliceosome [GO:0048025];regulation of alternative mRNA splicing, via spliceosome [GO:0000381];regulation of mRNA splicing, via spliceosome [GO:0048024];regulation of transcription, DNA-templa…	RNA binding [GO:0003723];RS domain binding [GO:0050733];unfolded protein binding [GO:0051082]	cytoplasm [GO:0005737];cytosol [GO:0005829];nuclear speck [GO:0016607];nucleoplasm [GO:0005654];nucleus [GO:0005634]	cytosolic transport [GO:0016482];mRNA cis splicing, via spliceosome [GO:0045292];mRNA splice site selection [GO:0006376];mRNA splicing, via spliceosome [GO:0000398];negative regulation of mRNA splicing, via spliceosome [GO:0048025];regulation of alternative mRNA splicing, via spliceosome [GO:0000381];regulation of mRNA splicing, via spliceosome [GO:0048024];regulation of transcription, DNA-templa…
P00505	Aspartate aminotransferase, mitochondrial	2806	GOT2	2-oxoglutarate metabolic process [GO:0006103];4-hydroxyproline catabolic process [GO:0019470];aspartate biosynthetic process [GO:0006532];aspartate catabolic process [GO:0006533];aspartate metabolic process [GO:0006531];cellular amino acid biosynthetic process [GO:0008652];fatty acid transport [GO:0015908];female pregnancy [GO:0007565];gluconeogenesis [GO:0006094];glutamate catabolic process to 2…	amino acid binding [GO:0016597];enzyme binding [GO:0019899];kynurenine-oxoglutarate transaminase activity [GO:0016212];L-aspartate [GO:0004069];phospholipid binding [GO:0005543];protein homodimerization activity [GO:0042803];pyridoxal phosphate binding [GO:0030170];RNA binding [GO:0003723]	cell surface [GO:0009986];extracellular exosome [GO:0070062];mitochondrial inner membrane [GO:0005743];mitochondrial matrix [GO:0005759];mitochondrion [GO:0005739];perikaryon [GO:0043204];plasma membrane [GO:0005886];protein-containing complex [GO:0032991];T-tubule [GO:0030315]	2-oxoglutarate metabolic process [GO:0006103];4-hydroxyproline catabolic process [GO:0019470];aspartate biosynthetic process [GO:0006532];aspartate catabolic process [GO:0006533];aspartate metabolic process [GO:0006531];cellular amino acid biosynthetic process [GO:0008652];fatty acid transport [GO:0015908];female pregnancy [GO:0007565];gluconeogenesis [GO:0006094];glutamate catabolic process to 2…
P00918	Carbonic anhydrase 2	760	CA2	angiotensin-activated signaling pathway [GO:0038166];bicarbonate transport [GO:0015701];carbon dioxide transport [GO:0015670];cellular response to fluid shear stress [GO:0071498];kidney development [GO:0001822];morphogenesis of an epithelium [GO:0002009];odontogenesis of dentin-containing tooth [GO:0042475];positive regulation of bone resorption [GO:0045780];positive regulation of cellular pH red…	arylesterase activity [GO:0004064];carbonate dehydratase activity [GO:0004089];zinc ion binding [GO:0008270]	apical part of cell [GO:0045177];axon [GO:0030424];basolateral plasma membrane [GO:0016323];cell [GO:0005623];cytoplasm [GO:0005737];cytosol [GO:0005829];extracellular exosome [GO:0070062];microvillus [GO:0005902];myelin sheath [GO:0043209];plasma membrane [GO:0005886]	angiotensin-activated signaling pathway [GO:0038166];bicarbonate transport [GO:0015701];carbon dioxide transport [GO:0015670];cellular response to fluid shear stress [GO:0071498];kidney development [GO:0001822];morphogenesis of an epithelium [GO:0002009];odontogenesis of dentin-containing tooth [GO:0042475];positive regulation of bone resorption [GO:0045780];positive regulation of cellular pH red…
P01040	Cystatin-A	1475	CSTA	cell-cell adhesion [GO:0098609];cornification [GO:0070268];keratinocyte differentiation [GO:0030216];negative regulation of peptidase activity [GO:0010466];negative regulation of proteolysis [GO:0045861];peptide cross-linking [GO:0018149]	cysteine-type endopeptidase inhibitor activity [GO:0004869];protease binding [GO:0002020]	cornified envelope [GO:0001533];cytoplasm [GO:0005737];cytosol [GO:0005829];extracellular space [GO:0005615];nucleoplasm [GO:0005654]	cell-cell adhesion [GO:0098609];cornification [GO:0070268];keratinocyte differentiation [GO:0030216];negative regulation of peptidase activity [GO:0010466];negative regulation of proteolysis [GO:0045861];peptide cross-linking [GO:0018149];cysteine-type endopeptidase inhibitor activity [GO:0004869];protease binding [GO:0002020];cornified envelope [GO:0001533];cytoplasm [GO:0005737];cytosol [GO:000…
P08758	Annexin A5	308	ANXA5	blood coagulation [GO:0007596];cellular response to gonadotropin-releasing hormone [GO:0097211];cellular response to lead ion [GO:0071284];negative regulation of apoptotic process [GO:0043066];negative regulation of blood coagulation [GO:0030195];negative regulation of prolactin secretion [GO:1902721];negative regulation of sequestering of calcium ion [GO:0051283];platelet degranulation [GO:00025…	calcium ion binding [GO:0005509];calcium transmembrane transporter activity, phosphorylative mechanism [GO:0005388];calcium-dependent phospholipid binding [GO:0005544];heparin binding [GO:0008201];peptide hormone binding [GO:0017046];phospholipase inhibitor activity [GO:0004859];phospholipid binding [GO:0005543];receptor tyrosine kinase binding [GO:0030971]	collagen-containing extracellular matrix [GO:0062023];cytoplasm [GO:0005737];cytosol [GO:0005829];endothelial microparticle [GO:0072563];external side of plasma membrane [GO:0009897];extracellular exosome [GO:0070062];extracellular region [GO:0005576];focal adhesion [GO:0005925];intracellular [GO:0005622];membrane [GO:0016020]	blood coagulation [GO:0007596];cellular response to gonadotropin-releasing hormone [GO:0097211];cellular response to lead ion [GO:0071284];negative regulation of apoptotic process [GO:0043066];negative regulation of blood coagulation [GO:0030195];negative regulation of prolactin secretion [GO:1902721];negative regulation of sequestering of calcium ion [GO:0051283];platelet degranulation [GO:00025…
P11217	Glycogen phosphorylase, muscle form	5837	PYGM	glycogen catabolic process [GO:0005980];glycogen metabolic process [GO:0005977]	glycogen phosphorylase activity [GO:0008184];linear malto-oligosaccharide phosphorylase activity [GO:0102250];nucleotide binding [GO:0000166];pyridoxal phosphate binding [GO:0030170];SHG alpha-glucan phosphorylase activity [GO:0102499]	cytoplasm [GO:0005737];cytosol [GO:0005829];extracellular exosome [GO:0070062]	glycogen catabolic process [GO:0005980];glycogen metabolic process [GO:0005977];glycogen phosphorylase activity [GO:0008184];linear malto-oligosaccharide phosphorylase activity [GO:0102250];nucleotide binding [GO:0000166];pyridoxal phosphate binding [GO:0030170];SHG alpha-glucan phosphorylase activity [GO:0102499];cytoplasm [GO:0005737];cytosol [GO:0005829];extracellular exosome [GO:0070062]
P11387	DNA topoisomerase 1	7150	TOP1	chromatin remodeling [GO:0006338];chromosome segregation [GO:0007059];circadian regulation of gene expression [GO:0032922];circadian rhythm [GO:0007623];DNA replication [GO:0006260];DNA topological change [GO:0006265];embryonic cleavage [GO:0040016];peptidyl-serine phosphorylation [GO:0018105];phosphorylation [GO:0016310];programmed cell death [GO:0012501];response to drug [GO:0042493];viral proc…	ATP binding [GO:0005524];chromatin binding [GO:0003682];DNA binding [GO:0003677];DNA topoisomerase type I (single strand cut, ATP-independent) activity [GO:0003917];double-stranded DNA binding [GO:0003690];protein domain specific binding [GO:0019904];protein serine/threonine kinase activity [GO:0004674];RNA binding [GO:0003723];RNA polymerase II cis-regulatory region sequence-specific DNA binding…	fibrillar center [GO:0001650];nucleolus [GO:0005730];nucleoplasm [GO:0005654];nucleus [GO:0005634];P-body [GO:0000932];perikaryon [GO:0043204];protein-DNA complex [GO:0032993];replication fork protection complex [GO:0031298]	chromatin remodeling [GO:0006338];chromosome segregation [GO:0007059];circadian regulation of gene expression [GO:0032922];circadian rhythm [GO:0007623];DNA replication [GO:0006260];DNA topological change [GO:0006265];embryonic cleavage [GO:0040016];peptidyl-serine phosphorylation [GO:0018105];phosphorylation [GO:0016310];programmed cell death [GO:0012501];response to drug [GO:0042493];viral proc…
P25788	Proteasome subunit alpha type-3	5684	PSMA3	anaphase-promoting complex-dependent catabolic process [GO:0031145];antigen processing and presentation of exogenous peptide antigen via MHC class I, TAP-dependent [GO:0002479];Fc-epsilon receptor signaling pathway [GO:0038095];interleukin-1-mediated signaling pathway [GO:0070498];MAPK cascade [GO:0000165];negative regulation of canonical Wnt signaling pathway [GO:0090090];negative regulation of …	endopeptidase activity [GO:0004175];threonine-type endopeptidase activity [GO:0004298];ubiquitin protein ligase binding [GO:0031625]	cytoplasm [GO:0005737];cytosol [GO:0005829];extracellular exosome [GO:0070062];nucleoplasm [GO:0005654];nucleus [GO:0005634];proteasome complex [GO:0000502];proteasome core complex [GO:0005839];proteasome core complex, alpha-subunit complex [GO:0019773];synapse [GO:0045202]	anaphase-promoting complex-dependent catabolic process [GO:0031145];antigen processing and presentation of exogenous peptide antigen via MHC class I, TAP-dependent [GO:0002479];Fc-epsilon receptor signaling pathway [GO:0038095];interleukin-1-mediated signaling pathway [GO:0070498];MAPK cascade [GO:0000165];negative regulation of canonical Wnt signaling pathway [GO:0090090];negative regulation of …
P27694	Replication protein A 70 kDa DNA-binding subunit	6117	RPA1	base-excision repair [GO:0006284];cellular response to DNA damage stimulus [GO:0006974];DNA damage response, detection of DNA damage [GO:0042769];DNA recombination [GO:0006310];DNA repair [GO:0006281];DNA replication [GO:0006260];DNA unwinding involved in DNA replication [GO:0006268];DNA-dependent DNA replication [GO:0006261];double-strand break repair via homologous recombination [GO:0000724];er…	damaged DNA binding [GO:0003684];G-rich strand telomeric DNA binding [GO:0098505];metal ion binding [GO:0046872];sequence-specific DNA binding [GO:0043565];single-stranded DNA binding [GO:0003697];single-stranded telomeric DNA binding [GO:0043047]	DNA replication factor A complex [GO:0005662];nuclear chromosome, telomeric region [GO:0000784];nucleoplasm [GO:0005654];nucleus [GO:0005634];PML body [GO:0016605];site of DNA damage [GO:0090734]	base-excision repair [GO:0006284];cellular response to DNA damage stimulus [GO:0006974];DNA damage response, detection of DNA damage [GO:0042769];DNA recombination [GO:0006310];DNA repair [GO:0006281];DNA replication [GO:0006260];DNA unwinding involved in DNA replication [GO:0006268];DNA-dependent DNA replication [GO:0006261];double-strand break repair via homologous recombination [GO:0000724];er…
P28066	Proteasome subunit alpha type-5	5686	PSMA5	anaphase-promoting complex-dependent catabolic process [GO:0031145];antigen processing and presentation of exogenous peptide antigen via MHC class I, TAP-dependent [GO:0002479];Fc-epsilon receptor signaling pathway [GO:0038095];interleukin-1-mediated signaling pathway [GO:0070498];MAPK cascade [GO:0000165];negative regulation of canonical Wnt signaling pathway [GO:0090090];negative regulation of …	endopeptidase activity [GO:0004175];threonine-type endopeptidase activity [GO:0004298]	cytoplasm [GO:0005737];cytosol [GO:0005829];extracellular exosome [GO:0070062];extracellular region [GO:0005576];ficolin-1-rich granule lumen [GO:1904813];nucleoplasm [GO:0005654];nucleus [GO:0005634];proteasome complex [GO:0000502];proteasome core complex [GO:0005839];proteasome core complex, alpha-subunit complex [GO:0019773];secretory granule lumen [GO:0034774]	anaphase-promoting complex-dependent catabolic process [GO:0031145];antigen processing and presentation of exogenous peptide antigen via MHC class I, TAP-dependent [GO:0002479];Fc-epsilon receptor signaling pathway [GO:0038095];interleukin-1-mediated signaling pathway [GO:0070498];MAPK cascade [GO:0000165];negative regulation of canonical Wnt signaling pathway [GO:0090090];negative regulation of …
P28070	Proteasome subunit beta type-4	5692	PSMB4	anaphase-promoting complex-dependent catabolic process [GO:0031145];antigen processing and presentation of exogenous peptide antigen via MHC class I, TAP-dependent [GO:0002479];Fc-epsilon receptor signaling pathway [GO:0038095];interleukin-1-mediated signaling pathway [GO:0070498];MAPK cascade [GO:0000165];negative regulation of canonical Wnt signaling pathway [GO:0090090];negative regulation of …	endopeptidase activity [GO:0004175];lipopolysaccharide binding [GO:0001530];threonine-type endopeptidase activity [GO:0004298]	cytoplasm [GO:0005737];cytosol [GO:0005829];extracellular exosome [GO:0070062];nucleoplasm [GO:0005654];nucleus [GO:0005634];proteasome complex [GO:0000502];proteasome core complex [GO:0005839];proteasome core complex, beta-subunit complex [GO:0019774]	anaphase-promoting complex-dependent catabolic process [GO:0031145];antigen processing and presentation of exogenous peptide antigen via MHC class I, TAP-dependent [GO:0002479];Fc-epsilon receptor signaling pathway [GO:0038095];interleukin-1-mediated signaling pathway [GO:0070498];MAPK cascade [GO:0000165];negative regulation of canonical Wnt signaling pathway [GO:0090090];negative regulation of …
P30041	Peroxiredoxin-6	9588	PRDX6	cell redox homeostasis [GO:0045454];cellular oxidant detoxification [GO:0098869];cellular response to oxidative stress [GO:0034599];glycerophospholipid catabolic process [GO:0046475];hydrogen peroxide catabolic process [GO:0042744];neutrophil degranulation [GO:0043312];positive regulation of mRNA splicing, via spliceosome [GO:0048026];response to oxidative stress [GO:0006979]	cadherin binding [GO:0045296];calcium-independent phospholipase A2 activity [GO:0047499];glutathione peroxidase activity [GO:0004602];peroxiredoxin activity [GO:0051920];phospholipase A2 activity (consuming 1,2-dipalmitoylphosphatidylcholine) [GO:0102567];phospholipase A2 activity consuming 1,2-dioleoylphosphatidylethanolamine) [GO:0102568];protein homodimerization activity [GO:0042803];ubiquitin…	azurophil granule lumen [GO:0035578];cell [GO:0005623];cytoplasm [GO:0005737];cytosol [GO:0005829];extracellular exosome [GO:0070062];extracellular region [GO:0005576];extracellular space [GO:0005615];membrane [GO:0016020];nucleus [GO:0005634];perinuclear region of cytoplasm [GO:0048471]	cell redox homeostasis [GO:0045454];cellular oxidant detoxification [GO:0098869];cellular response to oxidative stress [GO:0034599];glycerophospholipid catabolic process [GO:0046475];hydrogen peroxide catabolic process [GO:0042744];neutrophil degranulation [GO:0043312];positive regulation of mRNA splicing, via spliceosome [GO:0048026];response to oxidative stress [GO:0006979];cadherin binding [GO…
P41250	Glycine--tRNA ligase	2617	GARS1	diadenosine tetraphosphate biosynthetic process [GO:0015966];glycyl-tRNA aminoacylation [GO:0006426];mitochondrial glycyl-tRNA aminoacylation [GO:0070150];tRNA aminoacylation for protein translation [GO:0006418]	ATP binding [GO:0005524];bis(5'-nucleosyl)-tetraphosphatase (asymmetrical) activity [GO:0004081];glycine-tRNA ligase activity [GO:0004820];identical protein binding [GO:0042802];protein dimerization activity [GO:0046983];transferase activity [GO:0016740]	axon [GO:0030424];cytoplasm [GO:0005737];cytosol [GO:0005829];extracellular exosome [GO:0070062];mitochondrial matrix [GO:0005759];mitochondrion [GO:0005739];secretory granule [GO:0030141]	diadenosine tetraphosphate biosynthetic process [GO:0015966];glycyl-tRNA aminoacylation [GO:0006426];mitochondrial glycyl-tRNA aminoacylation [GO:0070150];tRNA aminoacylation for protein translation [GO:0006418];ATP binding [GO:0005524];bis(5'-nucleosyl)-tetraphosphatase (asymmetrical) activity [GO:0004081];glycine-tRNA ligase activity [GO:0004820];identical protein binding [GO:0042802];protein d…
P49736	DNA replication licensing factor MCM2	4171	MCM2	apoptotic process [GO:0006915];cellular response to interleukin-4 [GO:0071353];cochlea development [GO:0090102];DNA replication [GO:0006260];DNA replication initiation [GO:0006270];DNA unwinding involved in DNA replication [GO:0006268];double-strand break repair via break-induced replication [GO:0000727];G1/S transition of mitotic cell cycle [GO:0000082];mitotic DNA replication initiation [GO:190…	ATP binding [GO:0005524];DNA binding [GO:0003677];DNA helicase activity [GO:0003678];DNA replication origin binding [GO:0003688];enzyme binding [GO:0019899];histone binding [GO:0042393];metal ion binding [GO:0046872];single-stranded DNA binding [GO:0003697]	chromatin [GO:0000785];cytoplasm [GO:0005737];MCM complex [GO:0042555];microtubule cytoskeleton [GO:0015630];nuclear chromosome, telomeric region [GO:0000784];nuclear origin of replication recognition complex [GO:0005664];nucleoplasm [GO:0005654];nucleus [GO:0005634]	apoptotic process [GO:0006915];cellular response to interleukin-4 [GO:0071353];cochlea development [GO:0090102];DNA replication [GO:0006260];DNA replication initiation [GO:0006270];DNA unwinding involved in DNA replication [GO:0006268];double-strand break repair via break-induced replication [GO:0000727];G1/S transition of mitotic cell cycle [GO:0000082];mitotic DNA replication initiation [GO:190…
P50502	Hsc70-interacting protein	6767	ST13	chaperone cofactor-dependent protein refolding [GO:0051085];negative regulation of protein refolding [GO:0061084];protein folding [GO:0006457];protein homotetramerization [GO:0051289];response to bacterium [GO:0009617]	chaperone binding [GO:0051087];dATP binding [GO:0032564];Hsp70 protein binding [GO:0030544];identical protein binding [GO:0042802];protein binding, bridging [GO:0030674];protein dimerization activity [GO:0046983];protein domain specific binding [GO:0019904];protein-containing complex binding [GO:0044877];unfolded protein binding [GO:0051082]	cytoplasm [GO:0005737];cytosol [GO:0005829];extracellular exosome [GO:0070062];protein-containing complex [GO:0032991]	chaperone cofactor-dependent protein refolding [GO:0051085];negative regulation of protein refolding [GO:0061084];protein folding [GO:0006457];protein homotetramerization [GO:0051289];response to bacterium [GO:0009617];chaperone binding [GO:0051087];dATP binding [GO:0032564];Hsp70 protein binding [GO:0030544];identical protein binding [GO:0042802];protein binding, bridging [GO:0030674];protein di…
P53999	Activated RNA polymerase II transcriptional coactivator p15	10923	SUB1	positive regulation of transcription initiation from RNA polymerase II promoter [GO:0060261];regulation of transcription by RNA polymerase II [GO:0006357];SMAD protein signal transduction [GO:0060395]	identical protein binding [GO:0042802];RNA binding [GO:0003723];single-stranded DNA binding [GO:0003697];transcription coactivator activity [GO:0003713]	extracellular exosome [GO:0070062];nucleolus [GO:0005730];nucleoplasm [GO:0005654];nucleus [GO:0005634];transcription factor complex [GO:0005667]	positive regulation of transcription initiation from RNA polymerase II promoter [GO:0060261];regulation of transcription by RNA polymerase II [GO:0006357];SMAD protein signal transduction [GO:0060395];identical protein binding [GO:0042802];RNA binding [GO:0003723];single-stranded DNA binding [GO:0003697];transcription coactivator activity [GO:0003713];extracellular exosome [GO:0070062];nucleolus …
P56537	Eukaryotic translation initiation factor 6	3692	EIF6	assembly of large subunit precursor of preribosome [GO:1902626];gene silencing by miRNA [GO:0035195];mature ribosome assembly [GO:0042256];miRNA mediated inhibition of translation [GO:0035278];positive regulation of translation [GO:0045727];regulation of fatty acid biosynthetic process [GO:0042304];regulation of glycolytic process [GO:0006110];regulation of megakaryocyte differentiation [GO:00456…	ribosomal large subunit binding [GO:0043023];ribosome binding [GO:0043022];translation initiation factor activity [GO:0003743]	cytoplasm [GO:0005737];cytosol [GO:0005829];extracellular exosome [GO:0070062];lamin filament [GO:0005638];nucleolus [GO:0005730];nucleoplasm [GO:0005654];nucleus [GO:0005634];preribosome, large subunit precursor [GO:0030687]	assembly of large subunit precursor of preribosome [GO:1902626];gene silencing by miRNA [GO:0035195];mature ribosome assembly [GO:0042256];miRNA mediated inhibition of translation [GO:0035278];positive regulation of translation [GO:0045727];regulation of fatty acid biosynthetic process [GO:0042304];regulation of glycolytic process [GO:0006110];regulation of megakaryocyte differentiation [GO:00456…
P61626	Lysozyme C	4069	LYZ	antimicrobial humoral response [GO:0019730];cellular protein metabolic process [GO:0044267];cytolysis [GO:0019835];defense response to bacterium [GO:0042742];defense response to Gram-negative bacterium [GO:0050829];defense response to Gram-positive bacterium [GO:0050830];inflammatory response [GO:0006954];killing of cells of other organism [GO:0031640];neutrophil degranulation [GO:0043312];retina…	identical protein binding [GO:0042802];lysozyme activity [GO:0003796]	azurophil granule lumen [GO:0035578];extracellular exosome [GO:0070062];extracellular region [GO:0005576];extracellular space [GO:0005615];specific granule lumen [GO:0035580];tertiary granule lumen [GO:1904724]	antimicrobial humoral response [GO:0019730];cellular protein metabolic process [GO:0044267];cytolysis [GO:0019835];defense response to bacterium [GO:0042742];defense response to Gram-negative bacterium [GO:0050829];defense response to Gram-positive bacterium [GO:0050830];inflammatory response [GO:0006954];killing of cells of other organism [GO:0031640];neutrophil degranulation [GO:0043312];retina…
P62266	40S ribosomal protein S23	6228	RPS23	cytoplasmic translation [GO:0002181];maintenance of translational fidelity [GO:1990145];nuclear-transcribed mRNA catabolic process, nonsense-mediated decay [GO:0000184];SRP-dependent cotranslational protein targeting to membrane [GO:0006614];stress granule assembly [GO:0034063];translation [GO:0006412];translational initiation [GO:0006413];viral transcription [GO:0019083]	RNA binding [GO:0003723];structural constituent of ribosome [GO:0003735]	cytosol [GO:0005829];cytosolic small ribosomal subunit [GO:0022627];endoplasmic reticulum [GO:0005783];membrane [GO:0016020];nucleoplasm [GO:0005654];polysomal ribosome [GO:0042788];ribosome [GO:0005840];rough endoplasmic reticulum [GO:0005791];synapse [GO:0045202]	cytoplasmic translation [GO:0002181];maintenance of translational fidelity [GO:1990145];nuclear-transcribed mRNA catabolic process, nonsense-mediated decay [GO:0000184];SRP-dependent cotranslational protein targeting to membrane [GO:0006614];stress granule assembly [GO:0034063];translation [GO:0006412];translational initiation [GO:0006413];viral transcription [GO:0019083];RNA binding [GO:0003723]…
P62829	60S ribosomal protein L23	9349	RPL23	cellular response to actinomycin D [GO:0072717];negative regulation of cell cycle arrest [GO:0071157];negative regulation of transcription by RNA polymerase II [GO:0000122];negative regulation of ubiquitin protein ligase activity [GO:1904667];negative regulation of ubiquitin-dependent protein catabolic process [GO:2000059];nuclear-transcribed mRNA catabolic process, nonsense-mediated decay [GO:00…	large ribosomal subunit rRNA binding [GO:0070180];RNA binding [GO:0003723];structural constituent of ribosome [GO:0003735];transcription coactivator binding [GO:0001223];ubiquitin ligase inhibitor activity [GO:1990948];ubiquitin protein ligase binding [GO:0031625]	cytoplasm [GO:0005737];cytosol [GO:0005829];cytosolic large ribosomal subunit [GO:0022625];extracellular exosome [GO:0070062];focal adhesion [GO:0005925];membrane [GO:0016020];nucleolus [GO:0005730];nucleoplasm [GO:0005654];postsynaptic density [GO:0014069];protein-containing complex [GO:0032991];ribosome [GO:0005840]	cellular response to actinomycin D [GO:0072717];negative regulation of cell cycle arrest [GO:0071157];negative regulation of transcription by RNA polymerase II [GO:0000122];negative regulation of ubiquitin protein ligase activity [GO:1904667];negative regulation of ubiquitin-dependent protein catabolic process [GO:2000059];nuclear-transcribed mRNA catabolic process, nonsense-mediated decay [GO:00…
P63162	Small nuclear ribonucleoprotein-associated protein N	6638	SNRPN	mRNA splicing, via spliceosome [GO:0000398];response to hormone [GO:0009725];RNA splicing [GO:0008380]	RNA binding [GO:0003723]	catalytic step 2 spliceosome [GO:0071013];cytoplasm [GO:0005737];nucleoplasm [GO:0005654];small nuclear ribonucleoprotein complex [GO:0030532];spliceosomal complex [GO:0005681];U1 snRNP [GO:0005685];U2 snRNP [GO:0005686];U2-type prespliceosome [GO:0071004];U4 snRNP [GO:0005687];U4/U6 x U5 tri-snRNP complex [GO:0046540];U5 snRNP [GO:0005682]	mRNA splicing, via spliceosome [GO:0000398];response to hormone [GO:0009725];RNA splicing [GO:0008380];RNA binding [GO:0003723];catalytic step 2 spliceosome [GO:0071013];cytoplasm [GO:0005737];nucleoplasm [GO:0005654];small nuclear ribonucleoprotein complex [GO:0030532];spliceosomal complex [GO:0005681];U1 snRNP [GO:0005685];U2 snRNP [GO:0005686];U2-type prespliceosome [GO:0071004];U4 snRNP [GO:0…
Q01469	Fatty acid-binding protein 5	2171	FABP5	epidermis development [GO:0008544];glucose homeostasis [GO:0042593];glucose metabolic process [GO:0006006];lipid metabolic process [GO:0006629];negative regulation of glucose transmembrane transport [GO:0010829];neutrophil degranulation [GO:0043312];phosphatidylcholine biosynthetic process [GO:0006656];positive regulation of cold-induced thermogenesis [GO:0120162];positive regulation of peroxisom…	fatty acid binding [GO:0005504];identical protein binding [GO:0042802];lipid binding [GO:0008289];retinoic acid binding [GO:0001972]	azurophil granule lumen [GO:0035578];cell junction [GO:0030054];cytoplasm [GO:0005737];cytosol [GO:0005829];extracellular exosome [GO:0070062];extracellular region [GO:0005576];nucleoplasm [GO:0005654];nucleus [GO:0005634];plasma membrane [GO:0005886];postsynaptic density [GO:0014069];secretory granule membrane [GO:0030667];synapse [GO:0045202]	epidermis development [GO:0008544];glucose homeostasis [GO:0042593];glucose metabolic process [GO:0006006];lipid metabolic process [GO:0006629];negative regulation of glucose transmembrane transport [GO:0010829];neutrophil degranulation [GO:0043312];phosphatidylcholine biosynthetic process [GO:0006656];positive regulation of cold-induced thermogenesis [GO:0120162];positive regulation of peroxisom…
Q12809	Potassium voltage-gated channel subfamily H member 2	3757	KCNH2	cardiac conduction [GO:0061337];cardiac muscle contraction [GO:0060048];cellular response to drug [GO:0035690];membrane depolarization during action potential [GO:0086010];membrane repolarization [GO:0086009];membrane repolarization during action potential [GO:0086011];membrane repolarization during cardiac muscle cell action potential [GO:0086013];membrane repolarization during ventricular cardi…	C3HC4-type RING finger domain binding [GO:0055131];delayed rectifier potassium channel activity [GO:0005251];identical protein binding [GO:0042802];inward rectifier potassium channel activity [GO:0005242];protein homodimerization activity [GO:0042803];scaffold protein binding [GO:0097110];ubiquitin protein ligase binding [GO:0031625];voltage-gated potassium channel activity [GO:0005249];voltage-g…	cell surface [GO:0009986];integral component of plasma membrane [GO:0005887];inward rectifier potassium channel complex [GO:1902937];perinuclear region of cytoplasm [GO:0048471];plasma membrane [GO:0005886];voltage-gated potassium channel complex [GO:0008076]	cardiac conduction [GO:0061337];cardiac muscle contraction [GO:0060048];cellular response to drug [GO:0035690];membrane depolarization during action potential [GO:0086010];membrane repolarization [GO:0086009];membrane repolarization during action potential [GO:0086011];membrane repolarization during cardiac muscle cell action potential [GO:0086013];membrane repolarization during ventricular cardi…
Q14151	Scaffold attachment factor B2	9667	SAFB2	regulation of androgen receptor signaling pathway [GO:0060765];regulation of mRNA processing [GO:0050684];regulation of transcription by RNA polymerase II [GO:0006357];Sertoli cell differentiation [GO:0060008]	identical protein binding [GO:0042802];RNA binding [GO:0003723];sequence-specific DNA binding [GO:0043565]	cytoplasm [GO:0005737];extracellular exosome [GO:0070062];intracellular membrane-bounded organelle [GO:0043231];nuclear body [GO:0016604];nucleoplasm [GO:0005654];nucleus [GO:0005634]	regulation of androgen receptor signaling pathway [GO:0060765];regulation of mRNA processing [GO:0050684];regulation of transcription by RNA polymerase II [GO:0006357];Sertoli cell differentiation [GO:0060008];identical protein binding [GO:0042802];RNA binding [GO:0003723];sequence-specific DNA binding [GO:0043565];cytoplasm [GO:0005737];extracellular exosome [GO:0070062];intracellular membrane-b…
Q14558	Phosphoribosyl pyrophosphate synthase-associated protein 1	5635	PRPSAP1	5-phosphoribose 1-diphosphate biosynthetic process [GO:0006015];nucleobase-containing compound metabolic process [GO:0006139];nucleotide biosynthetic process [GO:0009165];purine nucleotide biosynthetic process [GO:0006164]	enzyme inhibitor activity [GO:0004857];identical protein binding [GO:0042802];magnesium ion binding [GO:0000287];ribose phosphate diphosphokinase activity [GO:0004749]	cytoplasm [GO:0005737];ribose phosphate diphosphokinase complex [GO:0002189]	5-phosphoribose 1-diphosphate biosynthetic process [GO:0006015];nucleobase-containing compound metabolic process [GO:0006139];nucleotide biosynthetic process [GO:0009165];purine nucleotide biosynthetic process [GO:0006164];enzyme inhibitor activity [GO:0004857];identical protein binding [GO:0042802];magnesium ion binding [GO:0000287];ribose phosphate diphosphokinase activity [GO:0004749];cytoplas…
Q15334	Lethal(2) giant larvae protein homolog 1	3996	LLGL1	axonogenesis [GO:0007409];cortical actin cytoskeleton organization [GO:0030866];establishment of spindle orientation [GO:0051294];exocytosis [GO:0006887];Golgi to plasma membrane transport [GO:0006893];protein-containing complex assembly [GO:0065003];regulation of establishment or maintenance of cell polarity [GO:0032878];regulation of Notch signaling pathway [GO:0008593]	GTPase activator activity [GO:0005096];myosin II binding [GO:0045159];protein kinase binding [GO:0019901];Rab GTPase binding [GO:0017137];structural molecule activity [GO:0005198]	axon [GO:0030424];cell [GO:0005623];cortical actin cytoskeleton [GO:0030864];cytoplasm [GO:0005737];cytoskeleton [GO:0005856];early endosome membrane [GO:0031901];Golgi cis cisterna [GO:0000137];plasma membrane [GO:0005886];trans-Golgi network membrane [GO:0032588]	axonogenesis [GO:0007409];cortical actin cytoskeleton organization [GO:0030866];establishment of spindle orientation [GO:0051294];exocytosis [GO:0006887];Golgi to plasma membrane transport [GO:0006893];protein-containing complex assembly [GO:0065003];regulation of establishment or maintenance of cell polarity [GO:0032878];regulation of Notch signaling pathway [GO:0008593];GTPase activator activit…
Q15645	Pachytene checkpoint protein 2 homolog	9319	TRIP13	double-strand break repair [GO:0006302];female meiosis I [GO:0007144];male meiosis I [GO:0007141];meiotic recombination checkpoint [GO:0051598];mitotic spindle assembly checkpoint [GO:0007094];oocyte maturation [GO:0001556];oogenesis [GO:0048477];reciprocal meiotic recombination [GO:0007131];spermatid development [GO:0007286];spermatogenesis [GO:0007283];synaptonemal complex assembly [GO:0007130]…	ATP binding [GO:0005524];identical protein binding [GO:0042802];transcription coregulator activity [GO:0003712]	chromosome [GO:0005694];male germ cell nucleus [GO:0001673];nucleus [GO:0005634]	double-strand break repair [GO:0006302];female meiosis I [GO:0007144];male meiosis I [GO:0007141];meiotic recombination checkpoint [GO:0051598];mitotic spindle assembly checkpoint [GO:0007094];oocyte maturation [GO:0001556];oogenesis [GO:0048477];reciprocal meiotic recombination [GO:0007131];spermatid development [GO:0007286];spermatogenesis [GO:0007283];synaptonemal complex assembly [GO:0007130]…
Q1KMD3	Heterogeneous nuclear ribonucleoprotein U-like protein 2	221092	HNRNPUL2	-	RNA binding [GO:0003723]	membrane [GO:0016020];nucleoplasm [GO:0005654];nucleus [GO:0005634]	-;RNA binding [GO:0003723];membrane [GO:0016020];nucleoplasm [GO:0005654];nucleus [GO:0005634]
Q53H54	tRNA wybutosine-synthesizing protein 2 homolog	55039	TRMT12	tRNA methylation [GO:0030488];wybutosine biosynthetic process [GO:0031591]	tRNA 4-demethylwyosine alpha-amino-alpha-carboxypropyltransferase activity [GO:0102522];tRNA methyltransferase activity [GO:0008175]	cytoplasm [GO:0005737]	tRNA methylation [GO:0030488];wybutosine biosynthetic process [GO:0031591];tRNA 4-demethylwyosine alpha-amino-alpha-carboxypropyltransferase activity [GO:0102522];tRNA methyltransferase activity [GO:0008175];cytoplasm [GO:0005737]
Q5T750	Skin-specific protein 32	100129271	XP32	epidermis development [GO:0008544]	-	-	epidermis development [GO:0008544];-;-
Q63ZY3	KN motif and ankyrin repeat domain-containing protein 2	25959	KANK2	apoptotic process [GO:0006915];glomerular visceral epithelial cell migration [GO:0090521];kidney epithelium development [GO:0072073];negative regulation of cell population proliferation [GO:0008285];negative regulation of G1/S transition of mitotic cell cycle [GO:2000134];negative regulation of intracellular estrogen receptor signaling pathway [GO:0033147];negative regulation of programmed cell d…	-	cytoplasm [GO:0005737];mitochondrion [GO:0005739]	apoptotic process [GO:0006915];glomerular visceral epithelial cell migration [GO:0090521];kidney epithelium development [GO:0072073];negative regulation of cell population proliferation [GO:0008285];negative regulation of G1/S transition of mitotic cell cycle [GO:2000134];negative regulation of intracellular estrogen receptor signaling pathway [GO:0033147];negative regulation of programmed cell d…
Q6IS14	Eukaryotic translation initiation factor 5A-1-like	143244	EIF5AL1	mRNA transport [GO:0051028];positive regulation of translational elongation [GO:0045901];positive regulation of translational termination [GO:0045905];protein transport [GO:0015031];translational frameshifting [GO:0006452]	ribosome binding [GO:0043022];translation elongation factor activity [GO:0003746]	endoplasmic reticulum membrane [GO:0005789];nuclear pore [GO:0005643]	mRNA transport [GO:0051028];positive regulation of translational elongation [GO:0045901];positive regulation of translational termination [GO:0045905];protein transport [GO:0015031];translational frameshifting [GO:0006452];ribosome binding [GO:0043022];translation elongation factor activity [GO:0003746];endoplasmic reticulum membrane [GO:0005789];nuclear pore [GO:0005643]
Q6PJF5	Inactive rhomboid protein 2	79651	RHBDF2	negative regulation of protein secretion [GO:0050709];protein transport [GO:0015031];proteolysis [GO:0006508];regulation of epidermal growth factor receptor signaling pathway [GO:0042058];regulation of protein secretion [GO:0050708]	growth factor binding [GO:0019838]	endoplasmic reticulum membrane [GO:0005789];integral component of membrane [GO:0016021];plasma membrane [GO:0005886]	negative regulation of protein secretion [GO:0050709];protein transport [GO:0015031];proteolysis [GO:0006508];regulation of epidermal growth factor receptor signaling pathway [GO:0042058];regulation of protein secretion [GO:0050708];growth factor binding [GO:0019838];endoplasmic reticulum membrane [GO:0005789];integral component of membrane [GO:0016021];plasma membrane [GO:0005886]
Q6ZMW3	Echinoderm microtubule-associated protein-like 6	400954	EML6	-	microtubule binding [GO:0008017]	cytoplasm [GO:0005737];microtubule [GO:0005874]	-;microtubule binding [GO:0008017];cytoplasm [GO:0005737];microtubule [GO:0005874]
Q7L590	Protein MCM10 homolog	55388	MCM10	cell population proliferation [GO:0008283];cellular response to DNA damage stimulus [GO:0006974];DNA replication [GO:0006260];DNA replication initiation [GO:0006270];G1/S transition of mitotic cell cycle [GO:0000082]	DNA replication origin binding [GO:0003688];double-stranded DNA binding [GO:0003690];enzyme binding [GO:0019899];identical protein binding [GO:0042802];metal ion binding [GO:0046872];single-stranded DNA binding [GO:0003697]	nucleolus [GO:0005730];nucleoplasm [GO:0005654];nucleus [GO:0005634];replication fork protection complex [GO:0031298]	cell population proliferation [GO:0008283];cellular response to DNA damage stimulus [GO:0006974];DNA replication [GO:0006260];DNA replication initiation [GO:0006270];G1/S transition of mitotic cell cycle [GO:0000082];DNA replication origin binding [GO:0003688];double-stranded DNA binding [GO:0003690];enzyme binding [GO:0019899];identical protein binding [GO:0042802];metal ion binding [GO:0046872]…
Q7Z589	BRCA2-interacting transcriptional repressor EMSY	56946	EMSY	chromatin organization [GO:0006325];DNA repair [GO:0006281];regulation of transcription, DNA-templated [GO:0006355]	protein homodimerization activity [GO:0042803]	nucleoplasm [GO:0005654]	chromatin organization [GO:0006325];DNA repair [GO:0006281];regulation of transcription, DNA-templated [GO:0006355];protein homodimerization activity [GO:0042803];nucleoplasm [GO:0005654]
Q8N6V9	Testis-expressed protein 9	374618	TEX9	-	-	-	-
Q8NAB2	Kelch repeat and BTB domain-containing protein 3	143879	KBTBD3	-	-	-	-
Q8TAF3	WD repeat-containing protein 48	57599	WDR48	DNA damage response, detection of DNA damage [GO:0042769];double-strand break repair via homologous recombination [GO:0000724];embryonic organ development [GO:0048568];homeostasis of number of cells [GO:0048872];interstrand cross-link repair [GO:0036297];multicellular organism growth [GO:0035264];positive regulation of epithelial cell proliferation [GO:0050679];positive regulation of protein deub…	ubiquitin binding [GO:0043130]	intracellular membrane-bounded organelle [GO:0043231];late endosome [GO:0005770];lysosome [GO:0005764];nucleoplasm [GO:0005654];nucleus [GO:0005634]	DNA damage response, detection of DNA damage [GO:0042769];double-strand break repair via homologous recombination [GO:0000724];embryonic organ development [GO:0048568];homeostasis of number of cells [GO:0048872];interstrand cross-link repair [GO:0036297];multicellular organism growth [GO:0035264];positive regulation of epithelial cell proliferation [GO:0050679];positive regulation of protein deub…
Q8WUM4	Programmed cell death 6-interacting protein	10015	PDCD6IP	actomyosin contractile ring assembly [GO:0000915];apoptotic process [GO:0006915];bicellular tight junction assembly [GO:0070830];maintenance of epithelial cell apical/basal polarity [GO:0045199];midbody abscission [GO:0061952];mitotic cytokinesis [GO:0000281];multivesicular body assembly [GO:0036258];positive regulation of exosomal secretion [GO:1903543];positive regulation of extracellular exoso…	calcium-dependent protein binding [GO:0048306];protein homodimerization activity [GO:0042803];proteinase activated receptor binding [GO:0031871]	actomyosin [GO:0042641];bicellular tight junction [GO:0005923];cell [GO:0005623];cytosol [GO:0005829];endoplasmic reticulum exit site [GO:0070971];extracellular exosome [GO:0070062];extracellular vesicle [GO:1903561];Flemming body [GO:0090543];focal adhesion [GO:0005925];immunological synapse [GO:0001772];intracellular membrane-bounded organelle [GO:0043231];melanosome [GO:0042470];membrane [GO:0…	actomyosin contractile ring assembly [GO:0000915];apoptotic process [GO:0006915];bicellular tight junction assembly [GO:0070830];maintenance of epithelial cell apical/basal polarity [GO:0045199];midbody abscission [GO:0061952];mitotic cytokinesis [GO:0000281];multivesicular body assembly [GO:0036258];positive regulation of exosomal secretion [GO:1903543];positive regulation of extracellular exoso…
Q92598	Heat shock protein 105 kDa	10808	HSPH1	chaperone cofactor-dependent protein refolding [GO:0051085];positive regulation of MHC class I biosynthetic process [GO:0045345];positive regulation of NK T cell activation [GO:0051135];receptor-mediated endocytosis [GO:0006898];regulation of cellular response to heat [GO:1900034];response to unfolded protein [GO:0006986]	adenyl-nucleotide exchange factor activity [GO:0000774];alpha-tubulin binding [GO:0043014];ATP binding [GO:0005524]	cytoplasm [GO:0005737];cytosol [GO:0005829];endocytic vesicle lumen [GO:0071682];extracellular exosome [GO:0070062];extracellular region [GO:0005576];microtubule [GO:0005874];nucleoplasm [GO:0005654];nucleus [GO:0005634];protein-containing complex [GO:0032991]	chaperone cofactor-dependent protein refolding [GO:0051085];positive regulation of MHC class I biosynthetic process [GO:0045345];positive regulation of NK T cell activation [GO:0051135];receptor-mediated endocytosis [GO:0006898];regulation of cellular response to heat [GO:1900034];response to unfolded protein [GO:0006986];adenyl-nucleotide exchange factor activity [GO:0000774];alpha-tubulin bindi…
Q92629	Delta-sarcoglycan	6444	SGCD	calcium ion homeostasis [GO:0055074];calcium-mediated signaling [GO:0019722];cardiac muscle cell contraction [GO:0086003];cardiac muscle fiber development [GO:0048739];cardiac muscle tissue development [GO:0048738];cellular protein-containing complex localization [GO:0034629];coronary vasculature morphogenesis [GO:0060977];heart contraction [GO:0060047];muscle organ development [GO:0007517]	-	cytoskeleton [GO:0005856];dystrophin-associated glycoprotein complex [GO:0016010];integral component of membrane [GO:0016021];plasma membrane [GO:0005886];sarcoglycan complex [GO:0016012];sarcolemma [GO:0042383];sarcoplasmic reticulum [GO:0016529]	calcium ion homeostasis [GO:0055074];calcium-mediated signaling [GO:0019722];cardiac muscle cell contraction [GO:0086003];cardiac muscle fiber development [GO:0048739];cardiac muscle tissue development [GO:0048738];cellular protein-containing complex localization [GO:0034629];coronary vasculature morphogenesis [GO:0060977];heart contraction [GO:0060047];muscle organ development [GO:0007517];-;cyt…
Q96QR8	Transcriptional activator protein Pur-beta	5814	PURB	cell differentiation [GO:0030154];cell population proliferation [GO:0008283];regulation of myeloid cell differentiation [GO:0045637]	DNA-binding transcription repressor activity, RNA polymerase II-specific [GO:0001227];double-stranded DNA binding [GO:0003690];mRNA binding [GO:0003729];purine-rich negative regulatory element binding [GO:0032422];RNA binding [GO:0003723];RNA polymerase II regulatory region sequence-specific DNA binding [GO:0000977];sequence-specific DNA binding [GO:0043565];single-stranded DNA binding [GO:000369…	DNA replication factor A complex [GO:0005662];nucleoplasm [GO:0005654];nucleus [GO:0005634]	cell differentiation [GO:0030154];cell population proliferation [GO:0008283];regulation of myeloid cell differentiation [GO:0045637];DNA-binding transcription repressor activity, RNA polymerase II-specific [GO:0001227];double-stranded DNA binding [GO:0003690];mRNA binding [GO:0003729];purine-rich negative regulatory element binding [GO:0032422];RNA binding [GO:0003723];RNA polymerase II regulator…
Q99536	Synaptic vesicle membrane protein VAT-1 homolog	10493	VAT1	negative regulation of mitochondrial fusion [GO:0010637];neutrophil degranulation [GO:0043312]	oxidoreductase activity [GO:0016491];zinc ion binding [GO:0008270]	azurophil granule lumen [GO:0035578];extracellular exosome [GO:0070062];extracellular region [GO:0005576];integral component of membrane [GO:0016021];mitochondrial outer membrane [GO:0005741]	negative regulation of mitochondrial fusion [GO:0010637];neutrophil degranulation [GO:0043312];oxidoreductase activity [GO:0016491];zinc ion binding [GO:0008270];azurophil granule lumen [GO:0035578];extracellular exosome [GO:0070062];extracellular region [GO:0005576];integral component of membrane [GO:0016021];mitochondrial outer membrane [GO:0005741]
Q99963	Endophilin-A3	6457	SH3GL3	central nervous system development [GO:0007417];endocytosis [GO:0006897];negative regulation of clathrin-dependent endocytosis [GO:1900186];positive regulation of neuron differentiation [GO:0045666];signal transduction [GO:0007165]	identical protein binding [GO:0042802];lipid binding [GO:0008289];protein C-terminus binding [GO:0008022]	acrosomal vesicle [GO:0001669];early endosome membrane [GO:0031901];glutamatergic synapse [GO:0098978];postsynaptic density, intracellular component [GO:0099092];postsynaptic endosome [GO:0098845];presynapse [GO:0098793]	central nervous system development [GO:0007417];endocytosis [GO:0006897];negative regulation of clathrin-dependent endocytosis [GO:1900186];positive regulation of neuron differentiation [GO:0045666];signal transduction [GO:0007165];identical protein binding [GO:0042802];lipid binding [GO:0008289];protein C-terminus binding [GO:0008022];acrosomal vesicle [GO:0001669];early endosome membrane [GO:00…
Q9BYT8	Neurolysin, mitochondrial	57486	NLN	peptide metabolic process [GO:0006518];proteolysis [GO:0006508];regulation of gluconeogenesis [GO:0006111];regulation of skeletal muscle fiber differentiation [GO:1902809]	metal ion binding [GO:0046872];metalloendopeptidase activity [GO:0004222];peptide binding [GO:0042277]	extracellular region [GO:0005576];mitochondrial intermembrane space [GO:0005758];plasma membrane [GO:0005886]	peptide metabolic process [GO:0006518];proteolysis [GO:0006508];regulation of gluconeogenesis [GO:0006111];regulation of skeletal muscle fiber differentiation [GO:1902809];metal ion binding [GO:0046872];metalloendopeptidase activity [GO:0004222];peptide binding [GO:0042277];extracellular region [GO:0005576];mitochondrial intermembrane space [GO:0005758];plasma membrane [GO:0005886]
Q9H773	dCTP pyrophosphatase 1	79077	DCTPP1	dCTP catabolic process [GO:0006253];DNA protection [GO:0042262];nucleoside triphosphate catabolic process [GO:0009143]	dCTP diphosphatase activity [GO:0047840];identical protein binding [GO:0042802];magnesium ion binding [GO:0000287];nucleoside-triphosphate diphosphatase activity [GO:0047429];pyrimidine deoxyribonucleotide binding [GO:0032556]	cytosol [GO:0005829];mitochondrion [GO:0005739];nucleus [GO:0005634]	dCTP catabolic process [GO:0006253];DNA protection [GO:0042262];nucleoside triphosphate catabolic process [GO:0009143];dCTP diphosphatase activity [GO:0047840];identical protein binding [GO:0042802];magnesium ion binding [GO:0000287];nucleoside-triphosphate diphosphatase activity [GO:0047429];pyrimidine deoxyribonucleotide binding [GO:0032556];cytosol [GO:0005829];mitochondrion [GO:0005739];nucle…
Q9HAV7	GrpE protein homolog 1, mitochondrial	80273	GRPEL1	protein folding [GO:0006457];protein import into mitochondrial matrix [GO:0030150]	adenyl-nucleotide exchange factor activity [GO:0000774];chaperone binding [GO:0051087];protein homodimerization activity [GO:0042803];unfolded protein binding [GO:0051082]	mitochondrial matrix [GO:0005759];mitochondrion [GO:0005739];nucleoplasm [GO:0005654];PAM complex, Tim23 associated import motor [GO:0001405]	protein folding [GO:0006457];protein import into mitochondrial matrix [GO:0030150];adenyl-nucleotide exchange factor activity [GO:0000774];chaperone binding [GO:0051087];protein homodimerization activity [GO:0042803];unfolded protein binding [GO:0051082];mitochondrial matrix [GO:0005759];mitochondrion [GO:0005739];nucleoplasm [GO:0005654];PAM complex, Tim23 associated import motor [GO:0001405]
Q9HCD5	Nuclear receptor coactivator 5	57727	NCOA5	glucose homeostasis [GO:0042593];negative regulation of insulin receptor signaling pathway [GO:0046627]	chromatin binding [GO:0003682];RNA binding [GO:0003723]	actin cytoskeleton [GO:0015629];extracellular space [GO:0005615];nucleoplasm [GO:0005654]	glucose homeostasis [GO:0042593];negative regulation of insulin receptor signaling pathway [GO:0046627];chromatin binding [GO:0003682];RNA binding [GO:0003723];actin cytoskeleton [GO:0015629];extracellular space [GO:0005615];nucleoplasm [GO:0005654]
Q9NUJ1	Mycophenolic acid acyl-glucuronide esterase, mitochondrial	55347	ABHD10	cellular glucuronidation [GO:0052695];glucuronoside catabolic process [GO:0019391]	hydrolase activity, hydrolyzing O-glycosyl compounds [GO:0004553];mycophenolic acid acyl-glucuronide esterase activity [GO:0102390]	cytosol [GO:0005829];mitochondrial matrix [GO:0005759];mitochondrion [GO:0005739]	cellular glucuronidation [GO:0052695];glucuronoside catabolic process [GO:0019391];hydrolase activity, hydrolyzing O-glycosyl compounds [GO:0004553];mycophenolic acid acyl-glucuronide esterase activity [GO:0102390];cytosol [GO:0005829];mitochondrial matrix [GO:0005759];mitochondrion [GO:0005739]
Q9NY12	H/ACA ribonucleoprotein complex subunit 1	54433	GAR1	rRNA pseudouridine synthesis [GO:0031118];snoRNA guided rRNA pseudouridine synthesis [GO:0000454];telomere maintenance via telomerase [GO:0007004]	box H/ACA snoRNA binding [GO:0034513];RNA binding [GO:0003723];telomerase RNA binding [GO:0070034]	box H/ACA scaRNP complex [GO:0072589];box H/ACA snoRNP complex [GO:0031429];box H/ACA telomerase RNP complex [GO:0090661];fibrillar center [GO:0001650];nuclear chromosome, telomeric region [GO:0000784];nucleoplasm [GO:0005654];telomerase holoenzyme complex [GO:0005697]	rRNA pseudouridine synthesis [GO:0031118];snoRNA guided rRNA pseudouridine synthesis [GO:0000454];telomere maintenance via telomerase [GO:0007004];box H/ACA snoRNA binding [GO:0034513];RNA binding [GO:0003723];telomerase RNA binding [GO:0070034];box H/ACA scaRNP complex [GO:0072589];box H/ACA snoRNP complex [GO:0031429];box H/ACA telomerase RNP complex [GO:0090661];fibrillar center [GO:0001650];n…
Q9NYF0	Dapper homolog 1	51339	DACT1	embryonic hindgut morphogenesis [GO:0048619];negative regulation of beta-catenin-TCF complex assembly [GO:1904864];negative regulation of canonical Wnt signaling pathway [GO:0090090];negative regulation of G1/S transition of mitotic cell cycle [GO:2000134];negative regulation of JNK cascade [GO:0046329];negative regulation of protein binding [GO:0032091];negative regulation of transcription by RN…	beta-catenin binding [GO:0008013];delta-catenin binding [GO:0070097];histone deacetylase binding [GO:0042826];protein kinase A binding [GO:0051018];protein kinase C binding [GO:0005080];RNA polymerase II transcription factor binding [GO:0001085]	cell junction [GO:0030054];cytoplasm [GO:0005737];cytosol [GO:0005829];nucleoplasm [GO:0005654];nucleus [GO:0005634];synapse [GO:0045202]	embryonic hindgut morphogenesis [GO:0048619];negative regulation of beta-catenin-TCF complex assembly [GO:1904864];negative regulation of canonical Wnt signaling pathway [GO:0090090];negative regulation of G1/S transition of mitotic cell cycle [GO:2000134];negative regulation of JNK cascade [GO:0046329];negative regulation of protein binding [GO:0032091];negative regulation of transcription by RN…
Q9NZJ4	Sacsin	26278	SACS	negative regulation of inclusion body assembly [GO:0090084];protein folding [GO:0006457]	chaperone binding [GO:0051087];Hsp70 protein binding [GO:0030544];proteasome binding [GO:0070628]	axon [GO:0030424];cell body fiber [GO:0070852];cytoplasm [GO:0005737];dendrite [GO:0030425];mitochondrion [GO:0005739];nucleus [GO:0005634]	negative regulation of inclusion body assembly [GO:0090084];protein folding [GO:0006457];chaperone binding [GO:0051087];Hsp70 protein binding [GO:0030544];proteasome binding [GO:0070628];axon [GO:0030424];cell body fiber [GO:0070852];cytoplasm [GO:0005737];dendrite [GO:0030425];mitochondrion [GO:0005739];nucleus [GO:0005634]
Q9P0W8	Spermatogenesis-associated protein 7	55812	SPATA7	microtubule cytoskeleton organization [GO:0000226];photoreceptor cell maintenance [GO:0045494];protein localization to photoreceptor connecting cilium [GO:1903621];protein localization to photoreceptor outer segment [GO:1903546];response to stimulus [GO:0050896];visual perception [GO:0007601]	-	axoneme [GO:0005930];ciliary basal body [GO:0036064];cytosol [GO:0005829];microtubule cytoskeleton [GO:0015630];mitochondrion [GO:0005739];nucleoplasm [GO:0005654];photoreceptor connecting cilium [GO:0032391];photoreceptor distal connecting cilium [GO:0120206];rod photoreceptor outer segment [GO:0120200]	microtubule cytoskeleton organization [GO:0000226];photoreceptor cell maintenance [GO:0045494];protein localization to photoreceptor connecting cilium [GO:1903621];protein localization to photoreceptor outer segment [GO:1903546];response to stimulus [GO:0050896];visual perception [GO:0007601];-;axoneme [GO:0005930];ciliary basal body [GO:0036064];cytosol [GO:0005829];microtubule cytoskeleton [GO:…
Q9Y3B4	Splicing factor 3B subunit 6	51639	SF3B6	blastocyst formation [GO:0001825];mRNA splicing, via spliceosome [GO:0000398]	mRNA binding [GO:0003729];RNA binding [GO:0003723]	nucleoplasm [GO:0005654];nucleus [GO:0005634];U12-type spliceosomal complex [GO:0005689]	blastocyst formation [GO:0001825];mRNA splicing, via spliceosome [GO:0000398];mRNA binding [GO:0003729];RNA binding [GO:0003723];nucleoplasm [GO:0005654];nucleus [GO:0005634];U12-type spliceosomal complex [GO:0005689]
Q9Y3D9	28S ribosomal protein S23, mitochondrial	51649	MRPS23	mitochondrial translational elongation [GO:0070125];mitochondrial translational termination [GO:0070126]	RNA binding [GO:0003723];structural constituent of ribosome [GO:0003735]	mitochondrial inner membrane [GO:0005743];mitochondrion [GO:0005739];nuclear membrane [GO:0031965];ribosome [GO:0005840]	mitochondrial translational elongation [GO:0070125];mitochondrial translational termination [GO:0070126];RNA binding [GO:0003723];structural constituent of ribosome [GO:0003735];mitochondrial inner membrane [GO:0005743];mitochondrion [GO:0005739];nuclear membrane [GO:0031965];ribosome [GO:0005840]
A0A024QYY3	Phosphoribosyl pyrophosphate synthetase-associated protein 2, isoform CRA_a	5636	PRPSAP2	bone development [GO:0060348];nucleoside metabolic process [GO:0009116];nucleotide biosynthetic process [GO:0009165]	magnesium ion binding [GO:0000287];ribose phosphate diphosphokinase activity [GO:0004749]	ribose phosphate diphosphokinase complex [GO:0002189]	bone development [GO:0060348];nucleoside metabolic process [GO:0009116];nucleotide biosynthetic process [GO:0009165];magnesium ion binding [GO:0000287];ribose phosphate diphosphokinase activity [GO:0004749];ribose phosphate diphosphokinase complex [GO:0002189]
A0A024QZD5	Small nuclear ribonucleoprotein 70kDa polypeptide (RNP antigen), isoform CRA_b	6625	SNRP70	positive regulation of mRNA splicing, via spliceosome [GO:0048026]	U1 snRNA binding [GO:0030619]	nuclear speck [GO:0016607];nucleoplasm [GO:0005654]	positive regulation of mRNA splicing, via spliceosome [GO:0048026];U1 snRNA binding [GO:0030619];nuclear speck [GO:0016607];nucleoplasm [GO:0005654]
A0A024R1E2	Myosin XVIIIB, isoform CRA_c		MYO18B	-	actin binding [GO:0003779];ATP binding [GO:0005524];motor activity [GO:0003774]	myosin complex [GO:0016459]	-;actin binding [GO:0003779];ATP binding [GO:0005524];motor activity [GO:0003774];myosin complex [GO:0016459]
A0A024R2P0	Ribosomal protein SA, isoform CRA_a	3921	RPSA	ribosomal small subunit assembly [GO:0000028];translation [GO:0006412]	laminin binding [GO:0043236];laminin receptor activity [GO:0005055];structural constituent of ribosome [GO:0003735]	cytosolic small ribosomal subunit [GO:0022627];nucleus [GO:0005634];plasma membrane [GO:0005886]	ribosomal small subunit assembly [GO:0000028];translation [GO:0006412];laminin binding [GO:0043236];laminin receptor activity [GO:0005055];structural constituent of ribosome [GO:0003735];cytosolic small ribosomal subunit [GO:0022627];nucleus [GO:0005634];plasma membrane [GO:0005886]
A0A024R2Z6	Guanine nucleotide binding protein-like 3 (Nucleolar), isoform CRA_b		GNL3	-	GTP binding [GO:0005525]	-	-;GTP binding [GO:0005525];-
A0A024R3W7	Eukaryotic translation elongation factor 1 beta 2, isoform CRA_a	1933	EEF1B2	response to ethanol [GO:0045471]	translation elongation factor activity [GO:0003746]	eukaryotic translation elongation factor 1 complex [GO:0005853]	response to ethanol [GO:0045471];translation elongation factor activity [GO:0003746];eukaryotic translation elongation factor 1 complex [GO:0005853]
A0A024R588	Splicing factor 1, isoform CRA_d	7536	SF1	mRNA splicing, via spliceosome [GO:0000398]	pre-mRNA branch point binding [GO:0045131];zinc ion binding [GO:0008270]	nucleoplasm [GO:0005654]	mRNA splicing, via spliceosome [GO:0000398];pre-mRNA branch point binding [GO:0045131];zinc ion binding [GO:0008270];nucleoplasm [GO:0005654]
A0A024R5E5	V-type proton ATPase subunit a	10312	TCIRG1	apoptotic process [GO:0006915];B cell differentiation [GO:0030183];bone resorption [GO:0045453];cellular calcium ion homeostasis [GO:0006874];cellular response to cytokine stimulus [GO:0071345];dentin mineralization [GO:0097188];enamel mineralization [GO:0070166];hematopoietic stem cell homeostasis [GO:0061484];immunoglobulin mediated immune response [GO:0016064];immunoglobulin production [GO:000…	proton transmembrane transporter activity [GO:0015078]	cell [GO:0005623];integral component of membrane [GO:0016021];late endosome [GO:0005770];lysosome [GO:0005764];nucleus [GO:0005634];phagocytic vesicle membrane [GO:0030670];plasma membrane [GO:0005886];secretory granule membrane [GO:0030667];vacuolar proton-transporting V-type ATPase, V0 domain [GO:0000220]	apoptotic process [GO:0006915];B cell differentiation [GO:0030183];bone resorption [GO:0045453];cellular calcium ion homeostasis [GO:0006874];cellular response to cytokine stimulus [GO:0071345];dentin mineralization [GO:0097188];enamel mineralization [GO:0070166];hematopoietic stem cell homeostasis [GO:0061484];immunoglobulin mediated immune response [GO:0016064];immunoglobulin production [GO:000…
A0A024R9D3	Ribosomal protein L30, isoform CRA_b	6156	RPL30	liver regeneration [GO:0097421];positive regulation of selenocysteine incorporation [GO:1904571]	selenocysteine insertion sequence binding [GO:0035368];structural constituent of ribosome [GO:0003735]	cytosolic large ribosomal subunit [GO:0022625];postsynaptic density [GO:0014069]	liver regeneration [GO:0097421];positive regulation of selenocysteine incorporation [GO:1904571];selenocysteine insertion sequence binding [GO:0035368];structural constituent of ribosome [GO:0003735];cytosolic large ribosomal subunit [GO:0022625];postsynaptic density [GO:0014069]
A0A024RA52	Proteasome subunit alpha type	5683	PSMA2	ubiquitin-dependent protein catabolic process [GO:0006511]	threonine-type endopeptidase activity [GO:0004298]	cytoplasm [GO:0005737];nucleus [GO:0005634];proteasome core complex, alpha-subunit complex [GO:0019773]	ubiquitin-dependent protein catabolic process [GO:0006511];threonine-type endopeptidase activity [GO:0004298];cytoplasm [GO:0005737];nucleus [GO:0005634];proteasome core complex, alpha-subunit complex [GO:0019773]
A0A024RB22	SWI/SNF related, matrix associated, actin dependent regulator of chromatin, subfamily c, member 2, isoform CRA_a	6601	SMARCC2	-	DNA binding [GO:0003677]	nBAF complex [GO:0071565];npBAF complex [GO:0071564];nucleoplasm [GO:0005654];SWI/SNF complex [GO:0016514]	-;DNA binding [GO:0003677];nBAF complex [GO:0071565];npBAF complex [GO:0071564];nucleoplasm [GO:0005654];SWI/SNF complex [GO:0016514]
A0A024RBH7	Thymopoietin, isoform CRA_a	7112	TMPO	-	DNA binding [GO:0003677]	integral component of membrane [GO:0016021]	-;DNA binding [GO:0003677];integral component of membrane [GO:0016021]
A0A024RCA7	Ribosomal protein, large, P2, isoform CRA_a	6181	RPLP2	translational elongation [GO:0006414]	structural constituent of ribosome [GO:0003735]	ribosome [GO:0005840]	translational elongation [GO:0006414];structural constituent of ribosome [GO:0003735];ribosome [GO:0005840]
A0A024RD93	-	-	-	-	-	A0A024RD93	-
A0A087WWC4	Nance-Horan syndrome protein		NHS	-	-	cell junction [GO:0030054];Golgi apparatus [GO:0005794];nuclear body [GO:0016604]	-;-;cell junction [GO:0030054];Golgi apparatus [GO:0005794];nuclear body [GO:0016604]
A0A087WWY3	Filamin-A		FLNA	-	actin binding [GO:0003779]	actin cytoskeleton [GO:0015629];cytosol [GO:0005829];plasma membrane [GO:0005886]	-;actin binding [GO:0003779];actin cytoskeleton [GO:0015629];cytosol [GO:0005829];plasma membrane [GO:0005886]
A0A087X2G1	ATP-dependent RNA helicase DDX1		DDX1	-	ATP binding [GO:0005524];nucleic acid binding [GO:0003676]	cytosol [GO:0005829];nucleoplasm [GO:0005654]	-;ATP binding [GO:0005524];nucleic acid binding [GO:0003676];cytosol [GO:0005829];nucleoplasm [GO:0005654]
A0A0G2JIC1	MutS protein homolog 5		MSH5	mismatch repair [GO:0006298]	ATP binding [GO:0005524];mismatched DNA binding [GO:0030983]	-	mismatch repair [GO:0006298];ATP binding [GO:0005524];mismatched DNA binding [GO:0030983];-
A0A0S2Z3W2	Fumarate hydratase isoform 6		FH	fumarate metabolic process [GO:0006106];tricarboxylic acid cycle [GO:0006099]	fumarate hydratase activity [GO:0004333]	tricarboxylic acid cycle enzyme complex [GO:0045239]	fumarate metabolic process [GO:0006106];tricarboxylic acid cycle [GO:0006099];fumarate hydratase activity [GO:0004333];tricarboxylic acid cycle enzyme complex [GO:0045239]
A0A0S2Z434	Hydroxysteroid dehydrogenase 10 isoform 2		HSD17B10	-	-	-	-
A0A0S2Z4R1	Tyrosine--tRNA ligase	8565	YARS	tyrosyl-tRNA aminoacylation [GO:0006437]	ATP binding [GO:0005524];tRNA binding [GO:0000049];tyrosine-tRNA ligase activity [GO:0004831]	cytosol [GO:0005829];nuclear body [GO:0016604]	tyrosyl-tRNA aminoacylation [GO:0006437];ATP binding [GO:0005524];tRNA binding [GO:0000049];tyrosine-tRNA ligase activity [GO:0004831];cytosol [GO:0005829];nuclear body [GO:0016604]
A0A140LJL2	Voltage-dependent calcium channel beta subunit-associated regulatory protein		CBARP	negative regulation of voltage-gated calcium channel activity [GO:1901386]	ion channel binding [GO:0044325]	integral component of membrane [GO:0016021]	negative regulation of voltage-gated calcium channel activity [GO:1901386];ion channel binding [GO:0044325];integral component of membrane [GO:0016021]
A0A1Z4F6C0	Organic anion transporter 11		hOAT11	-	transmembrane transporter activity [GO:0022857]	integral component of membrane [GO:0016021]	-;transmembrane transporter activity [GO:0022857];integral component of membrane [GO:0016021]
A0A2R8Y5G6	ATP-dependent RNA helicase DDX3X		DDX3X	-	ATP binding [GO:0005524];helicase activity [GO:0004386];nucleic acid binding [GO:0003676]	-	-;ATP binding [GO:0005524];helicase activity [GO:0004386];nucleic acid binding [GO:0003676];-
A0A2R8Y5P9	Protein Shroom3		SHROOM3	cell morphogenesis [GO:0000902];epithelial cell development [GO:0002064];neural tube closure [GO:0001843]	actin filament binding [GO:0051015]	-	cell morphogenesis [GO:0000902];epithelial cell development [GO:0002064];neural tube closure [GO:0001843];actin filament binding [GO:0051015];-
A0A2R8Y6F3	E3 ubiquitin-protein ligase HECW2	57520	HECW2	-	ubiquitin-protein transferase activity [GO:0004842]	-	-;ubiquitin-protein transferase activity [GO:0004842];-
A0A2R8Y7I7	Glutathione synthetase		GSS	-	ATP binding [GO:0005524];glutathione synthase activity [GO:0004363]	-	-;ATP binding [GO:0005524];glutathione synthase activity [GO:0004363];-
A0A2R8Y7Y8	Protein furry homolog		FRY	-	-	-	-
A0A2R8YD14	40S ribosomal protein S24		RPS24	translation [GO:0006412]	structural constituent of ribosome [GO:0003735]	ribosome [GO:0005840]	translation [GO:0006412];structural constituent of ribosome [GO:0003735];ribosome [GO:0005840]
A0A2R8YFR7	DH domain-containing protein			intracellular signal transduction [GO:0035556]	guanyl-nucleotide exchange factor activity [GO:0005085]	-	intracellular signal transduction [GO:0035556];guanyl-nucleotide exchange factor activity [GO:0005085];-
A0A2X0SFY5	SYDE2		SYDE2	signal transduction [GO:0007165]	-	-	signal transduction [GO:0007165];-;-
A0A2X0TVV1	ARHGEF17		ARHGEF17	-	Rho guanyl-nucleotide exchange factor activity [GO:0005089]	-	-;Rho guanyl-nucleotide exchange factor activity [GO:0005089];-
A0A384MDW7	Enoyl Coenzyme A hydratase, short chain, 1, mitochondrial		ECHS1	-	catalytic activity [GO:0003824]	-	-;catalytic activity [GO:0003824];-
A0A384ME17	Elongation factor Tu	7284	TUFM	response to ethanol [GO:0045471]	GTP binding [GO:0005525];GTPase activity [GO:0003924];translation elongation factor activity [GO:0003746]	mitochondrion [GO:0005739];synapse [GO:0045202]	response to ethanol [GO:0045471];GTP binding [GO:0005525];GTPase activity [GO:0003924];translation elongation factor activity [GO:0003746];mitochondrion [GO:0005739];synapse [GO:0045202]
A0A384MTQ3	Adenosylhomocysteinase	191		chronic inflammatory response to antigenic stimulus [GO:0002439];circadian sleep/wake cycle [GO:0042745];one-carbon metabolic process [GO:0006730];response to hypoxia [GO:0001666];response to nutrient [GO:0007584];S-adenosylhomocysteine catabolic process [GO:0019510]	adenosylhomocysteinase activity [GO:0004013];adenyl nucleotide binding [GO:0030554];identical protein binding [GO:0042802];NAD binding [GO:0051287]	cytosol [GO:0005829];neuron projection [GO:0043005];nucleus [GO:0005634]	chronic inflammatory response to antigenic stimulus [GO:0002439];circadian sleep/wake cycle [GO:0042745];one-carbon metabolic process [GO:0006730];response to hypoxia [GO:0001666];response to nutrient [GO:0007584];S-adenosylhomocysteine catabolic process [GO:0019510];adenosylhomocysteinase activity [GO:0004013];adenyl nucleotide binding [GO:0030554];identical protein binding [GO:0042802];NAD bind…
A0A384N5Y3	C-1-tetrahydrofolate synthase, cytoplasmic	4522	MTHFD1	10-formyltetrahydrofolate biosynthetic process [GO:0009257];heart development [GO:0007507];methionine metabolic process [GO:0006555];neural tube closure [GO:0001843];neutrophil homeostasis [GO:0001780];purine nucleotide biosynthetic process [GO:0006164];somite development [GO:0061053];tetrahydrofolate interconversion [GO:0035999];transsulfuration [GO:0019346]	ATP binding [GO:0005524];formate-tetrahydrofolate ligase activity [GO:0004329];methylenetetrahydrofolate dehydrogenase (NAD+) activity [GO:0004487];methylenetetrahydrofolate dehydrogenase (NADP+) activity [GO:0004488]	-	10-formyltetrahydrofolate biosynthetic process [GO:0009257];heart development [GO:0007507];methionine metabolic process [GO:0006555];neural tube closure [GO:0001843];neutrophil homeostasis [GO:0001780];purine nucleotide biosynthetic process [GO:0006164];somite development [GO:0061053];tetrahydrofolate interconversion [GO:0035999];transsulfuration [GO:0019346];ATP binding [GO:0005524];formate-tetr…
A0A384P5V3	Epididymis secretory sperm binding protein			regulation of transcription, DNA-templated [GO:0006355]	RNA binding [GO:0003723]	-	regulation of transcription, DNA-templated [GO:0006355];RNA binding [GO:0003723];-
A0A3B3ITU7	Fanconi anemia group E protein		FANCE	interstrand cross-link repair [GO:0036297]	-	Fanconi anaemia nuclear complex [GO:0043240]	interstrand cross-link repair [GO:0036297];-;Fanconi anaemia nuclear complex [GO:0043240]
A0A3S6H942	Protein arginine N-methyltransferase 1 transcript variant 8		PRMT1	protein methylation [GO:0006479]	methyltransferase activity [GO:0008168]	-	protein methylation [GO:0006479];methyltransferase activity [GO:0008168];-
A0A494C0G8	Sodium channel and clathrin linker 1		SCLT1	clustering of voltage-gated sodium channels [GO:0045162]	-	-	clustering of voltage-gated sodium channels [GO:0045162];-;-
A0A494C1A5	U5 small nuclear ribonucleoprotein 200 kDa helicase		SNRNP200	-	ATP binding [GO:0005524];nucleic acid binding [GO:0003676]	-	-;ATP binding [GO:0005524];nucleic acid binding [GO:0003676];-
A1L3Y1	SYT14 protein	255928	SYT14	-	-	integral component of membrane [GO:0016021]	-;-;integral component of membrane [GO:0016021]
A8K644	Splicing factor, arginine/serine-rich 4, isoform CRA_b		SFRS4	-	RNA binding [GO:0003723]	-	-;RNA binding [GO:0003723];-
A8MU27	Small ubiquitin-related modifier 3		SUMO3	-	-	-	-
A8MUD9	60S ribosomal protein L7		RPL7	maturation of LSU-rRNA from tricistronic rRNA transcript (SSU-rRNA, 5.8S rRNA, LSU-rRNA) [GO:0000463]	structural constituent of ribosome [GO:0003735]	cytosolic large ribosomal subunit [GO:0022625]	maturation of LSU-rRNA from tricistronic rRNA transcript (SSU-rRNA, 5.8S rRNA, LSU-rRNA) [GO:0000463];structural constituent of ribosome [GO:0003735];cytosolic large ribosomal subunit [GO:0022625]
B0QYK0	RNA-binding protein EWS		EWSR1	regulation of transcription, DNA-templated [GO:0006355]	metal ion binding [GO:0046872];RNA binding [GO:0003723]	nucleolus [GO:0005730];nucleoplasm [GO:0005654]	regulation of transcription, DNA-templated [GO:0006355];metal ion binding [GO:0046872];RNA binding [GO:0003723];nucleolus [GO:0005730];nucleoplasm [GO:0005654]
B1AK73	1-phosphatidylinositol 4,5-bisphosphate phosphodiesterase beta-1		PLCB1	brain development [GO:0007420];intracellular signal transduction [GO:0035556];regulation of cell cycle [GO:0051726]	phosphatidylinositol phospholipase C activity [GO:0004435]	cytoplasm [GO:0005737];nucleus [GO:0005634]	brain development [GO:0007420];intracellular signal transduction [GO:0035556];regulation of cell cycle [GO:0051726];phosphatidylinositol phospholipase C activity [GO:0004435];cytoplasm [GO:0005737];nucleus [GO:0005634]
B1AKD8	Rootletin		CROCC	-	-	actin cytoskeleton [GO:0015629];centrosome [GO:0005813];cytosol [GO:0005829];plasma membrane [GO:0005886]	-;-;actin cytoskeleton [GO:0015629];centrosome [GO:0005813];cytosol [GO:0005829];plasma membrane [GO:0005886]
B2R4M6	Protein S100			innate immune response [GO:0045087];regulation of inflammatory response [GO:0050727]	arachidonic acid binding [GO:0050544];calcium ion binding [GO:0005509];microtubule binding [GO:0008017];RAGE receptor binding [GO:0050786];Toll-like receptor 4 binding [GO:0035662];zinc ion binding [GO:0008270]	-	innate immune response [GO:0045087];regulation of inflammatory response [GO:0050727];arachidonic acid binding [GO:0050544];calcium ion binding [GO:0005509];microtubule binding [GO:0008017];RAGE receptor binding [GO:0050786];Toll-like receptor 4 binding [GO:0035662];zinc ion binding [GO:0008270];-
B2R6F3	Epididymis secretory sperm binding protein	6428	SFRS3	cellular response to leukemia inhibitory factor [GO:1990830]	phospholipase binding [GO:0043274];sequence-specific mRNA binding [GO:1990825]	nuclear speck [GO:0016607]	cellular response to leukemia inhibitory factor [GO:1990830];phospholipase binding [GO:0043274];sequence-specific mRNA binding [GO:1990825];nuclear speck [GO:0016607]
B2R6U4	cDNA, FLJ93119, highly similar to Homo sapiens apolipoprotein L, 4 (APOL4), transcript variant a, mRNA			lipid transport [GO:0006869];lipoprotein metabolic process [GO:0042157]	lipid binding [GO:0008289]	extracellular region [GO:0005576];integral component of membrane [GO:0016021]	lipid transport [GO:0006869];lipoprotein metabolic process [GO:0042157];lipid binding [GO:0008289];extracellular region [GO:0005576];integral component of membrane [GO:0016021]
B2R7C5	DNA helicase			DNA replication initiation [GO:0006270]	ATP binding [GO:0005524];DNA binding [GO:0003677];DNA helicase activity [GO:0003678]	MCM complex [GO:0042555];nucleus [GO:0005634]	DNA replication initiation [GO:0006270];ATP binding [GO:0005524];DNA binding [GO:0003677];DNA helicase activity [GO:0003678];MCM complex [GO:0042555];nucleus [GO:0005634]
B2R8A3	cDNA, FLJ93805, highly similar to Homo sapiens creatine kinase, mitochondrial 2 (sarcomeric) (CKMT2), nuclear gene encoding mitochondrial protein, mRNA			phosphocreatine biosynthetic process [GO:0046314]	ATP binding [GO:0005524];creatine kinase activity [GO:0004111]	-	phosphocreatine biosynthetic process [GO:0046314];ATP binding [GO:0005524];creatine kinase activity [GO:0004111];-
B2RBY7	cDNA, FLJ95770			-	-	-	-
B2RE76	Chromatin modifying protein 2B	25978	CHMP2B	regulation of modification of postsynaptic structure [GO:0099159];regulation of postsynapse organization [GO:0099175];vacuolar transport [GO:0007034]	-	cytosol [GO:0005829];glutamatergic synapse [GO:0098978];postsynaptic density [GO:0014069]	regulation of modification of postsynaptic structure [GO:0099159];regulation of postsynapse organization [GO:0099175];vacuolar transport [GO:0007034];-;cytosol [GO:0005829];glutamatergic synapse [GO:0098978];postsynaptic density [GO:0014069]
B3KQH1	cDNA FLJ90452 fis, clone NT2RP3001475, highly similar to Splicing factor 3B subunit 3			-	nucleic acid binding [GO:0003676]	nucleus [GO:0005634]	-;nucleic acid binding [GO:0003676];nucleus [GO:0005634]
B3KWH4	cDNA FLJ43092 fis, clone COLON2002520, highly similar to Myosin-14	79784		-	actin binding [GO:0003779];ATP binding [GO:0005524];motor activity [GO:0003774]	myosin complex [GO:0016459]	-;actin binding [GO:0003779];ATP binding [GO:0005524];motor activity [GO:0003774];myosin complex [GO:0016459]
B4DEH8	Polyadenylate-binding protein 2		PABPN1	positive regulation of polynucleotide adenylyltransferase activity [GO:1904247]	RNA binding [GO:0003723]	-	positive regulation of polynucleotide adenylyltransferase activity [GO:1904247];RNA binding [GO:0003723];-
B4DJS0	cDNA FLJ56766, highly similar to Protein disulfide-isomerase (EC5.3.4.1)			cell redox homeostasis [GO:0045454]	isomerase activity [GO:0016853]	cell [GO:0005623]	cell redox homeostasis [GO:0045454];isomerase activity [GO:0016853];cell [GO:0005623]
B4DKX5	cDNA FLJ56021, highly similar to Bifunctional aminoacyl-tRNA synthetase[Includes: Glutamyl-tRNA synthetase			glutamyl-tRNA aminoacylation [GO:0006424]	ATP binding [GO:0005524];glutamate-tRNA ligase activity [GO:0004818]	cytoplasm [GO:0005737]	glutamyl-tRNA aminoacylation [GO:0006424];ATP binding [GO:0005524];glutamate-tRNA ligase activity [GO:0004818];cytoplasm [GO:0005737]
B4DLQ2	Acetyltransferase component of pyruvate dehydrogenase complex			pyruvate metabolic process [GO:0006090]	dihydrolipoyllysine-residue acetyltransferase activity [GO:0004742]	mitochondrial matrix [GO:0005759];pyruvate dehydrogenase complex [GO:0045254]	pyruvate metabolic process [GO:0006090];dihydrolipoyllysine-residue acetyltransferase activity [GO:0004742];mitochondrial matrix [GO:0005759];pyruvate dehydrogenase complex [GO:0045254]
B4DM31	cDNA FLJ54022, highly similar to Exportin-2			intracellular protein transport [GO:0006886]	Ran GTPase binding [GO:0008536]	nucleus [GO:0005634]	intracellular protein transport [GO:0006886];Ran GTPase binding [GO:0008536];nucleus [GO:0005634]
B4DM33	cDNA FLJ52068, highly similar to Microtubule-associated protein RP/EB family member 1			regulation of microtubule polymerization or depolymerization [GO:0031110]	microtubule plus-end binding [GO:0051010]	microtubule [GO:0005874];microtubule organizing center [GO:0005815]	regulation of microtubule polymerization or depolymerization [GO:0031110];microtubule plus-end binding [GO:0051010];microtubule [GO:0005874];microtubule organizing center [GO:0005815]
B4DM74	60S ribosomal protein L18a			translation [GO:0006412]	structural constituent of ribosome [GO:0003735]	ribosome [GO:0005840]	translation [GO:0006412];structural constituent of ribosome [GO:0003735];ribosome [GO:0005840]
B4DMS1	cDNA FLJ52970, highly similar to Ras-related protein Rab-8B			-	GTP binding [GO:0005525];GTPase activity [GO:0003924]	-	-;GTP binding [GO:0005525];GTPase activity [GO:0003924];-
B4DNB7	cDNA FLJ54835, highly similar to Roundabout homolog 4			-	-	integral component of membrane [GO:0016021]	-;-;integral component of membrane [GO:0016021]
B4DP01	cDNA FLJ56120, highly similar to Aminopeptidase N			-	aminopeptidase activity [GO:0004177];metallopeptidase activity [GO:0008237];zinc ion binding [GO:0008270]	lysosomal membrane [GO:0005765]	-;aminopeptidase activity [GO:0004177];metallopeptidase activity [GO:0008237];zinc ion binding [GO:0008270];lysosomal membrane [GO:0005765]
B4DR01	cDNA FLJ55480, highly similar to Exportin-1			-	nuclear export signal receptor activity [GO:0005049]	-	-;nuclear export signal receptor activity [GO:0005049];-
B4DSM3	cDNA FLJ56943, highly similar to Protocadherin-11 X-linked			homophilic cell adhesion via plasma membrane adhesion molecules [GO:0007156]	calcium ion binding [GO:0005509]	integral component of membrane [GO:0016021];plasma membrane [GO:0005886]	homophilic cell adhesion via plasma membrane adhesion molecules [GO:0007156];calcium ion binding [GO:0005509];integral component of membrane [GO:0016021];plasma membrane [GO:0005886]
B4DSU5	cDNA FLJ55583, highly similar to Polypyrimidine tract-binding protein 2	58155		mRNA processing [GO:0006397]	RNA binding [GO:0003723]	nucleus [GO:0005634]	mRNA processing [GO:0006397];RNA binding [GO:0003723];nucleus [GO:0005634]
B4DTA9	cDNA FLJ59753			-	-	-	-
B4DUL5	cDNA FLJ51625, highly similar to Ubiquinol-cytochrome-c reductase complex coreprotein I, mitochondrial			-	catalytic activity [GO:0003824];metal ion binding [GO:0046872]	-	-;catalytic activity [GO:0003824];metal ion binding [GO:0046872];-
B4DXM6	HCG1820408, isoform CRA_b		hCG_1820408	-	-	-	-
B7Z2F4	T-complex protein 1 subunit delta			protein folding [GO:0006457]	ATP binding [GO:0005524];unfolded protein binding [GO:0051082]	cytoplasm [GO:0005737]	protein folding [GO:0006457];ATP binding [GO:0005524];unfolded protein binding [GO:0051082];cytoplasm [GO:0005737]
B7Z8T1	cDNA FLJ56284, moderately similar to Pyrroline-5-carboxylate reductase 1			proline biosynthetic process [GO:0006561]	pyrroline-5-carboxylate reductase activity [GO:0004735]	-	proline biosynthetic process [GO:0006561];pyrroline-5-carboxylate reductase activity [GO:0004735];-
B7Z958	cDNA FLJ53700, highly similar to Hepatoma-derived growth factor	3068		-	-	-	-
B7ZLF8	Uncharacterized protein			peptide cross-linking [GO:0018149]	-	cytoplasm [GO:0005737]	peptide cross-linking [GO:0018149];-;cytoplasm [GO:0005737]
B9A041	Malate dehydrogenase, cytoplasmic		MDH1	carbohydrate metabolic process [GO:0005975];malate metabolic process [GO:0006108]	malate dehydrogenase activity [GO:0016615];oxidoreductase activity, acting on the CH-OH group of donors, NAD or NADP as acceptor [GO:0016616]	-	carbohydrate metabolic process [GO:0005975];malate metabolic process [GO:0006108];malate dehydrogenase activity [GO:0016615];oxidoreductase activity, acting on the CH-OH group of donors, NAD or NADP as acceptor [GO:0016616];-
C9J0E9	26S proteasome non-ATPase regulatory subunit 6		PSMD6	-	enzyme regulator activity [GO:0030234]	-	-;enzyme regulator activity [GO:0030234];-
C9J1W3	AT-rich interactive domain-containing protein 4A		ARID4A	-	-	-	-
C9J6P4	Zinc finger CCCH-type antiviral protein 1		ZC3HAV1	-	metal ion binding [GO:0046872];NAD+ ADP-ribosyltransferase activity [GO:0003950]	cytosol [GO:0005829]	-;metal ion binding [GO:0046872];NAD+ ADP-ribosyltransferase activity [GO:0003950];cytosol [GO:0005829]
C9JFR7	Cytochrome c		CYCS	-	electron transfer activity [GO:0009055];heme binding [GO:0020037];metal ion binding [GO:0046872]	mitochondrion [GO:0005739];respirasome [GO:0070469]	-;electron transfer activity [GO:0009055];heme binding [GO:0020037];metal ion binding [GO:0046872];mitochondrion [GO:0005739];respirasome [GO:0070469]
C9JSZ1	Far upstream element-binding protein 1		FUBP1	-	RNA binding [GO:0003723]	nucleoplasm [GO:0005654]	-;RNA binding [GO:0003723];nucleoplasm [GO:0005654]
C9JU56	60S ribosomal protein L31		RPL31	translation [GO:0006412]	structural constituent of ribosome [GO:0003735]	ribosome [GO:0005840]	translation [GO:0006412];structural constituent of ribosome [GO:0003735];ribosome [GO:0005840]
C9K0U8	Single-stranded DNA-binding protein, mitochondrial		SSBP1	DNA replication [GO:0006260]	single-stranded DNA binding [GO:0003697]	mitochondrion [GO:0005739]	DNA replication [GO:0006260];single-stranded DNA binding [GO:0003697];mitochondrion [GO:0005739]
D3DNE5	DAZ interacting protein 1-like, isoform CRA_c		DZIP1L	-	nucleic acid binding [GO:0003676]	-	-;nucleic acid binding [GO:0003676];-
D6R956	Ubiquitin carboxyl-terminal hydrolase		UCHL1	protein deubiquitination [GO:0016579];ubiquitin-dependent protein catabolic process [GO:0006511]	ligase activity [GO:0016874];thiol-dependent ubiquitin-specific protease activity [GO:0004843]	-	protein deubiquitination [GO:0016579];ubiquitin-dependent protein catabolic process [GO:0006511];ligase activity [GO:0016874];thiol-dependent ubiquitin-specific protease activity [GO:0004843];-
E7EQV9	Ribosomal protein L15		RPL15	translation [GO:0006412]	structural constituent of ribosome [GO:0003735]	ribosome [GO:0005840]	translation [GO:0006412];structural constituent of ribosome [GO:0003735];ribosome [GO:0005840]
E7ESL5	Glutathione hydrolase 1 proenzyme		GGT1	glutathione catabolic process [GO:0006751]	glutathione hydrolase activity [GO:0036374]	-	glutathione catabolic process [GO:0006751];glutathione hydrolase activity [GO:0036374];-
E9PLL6	60S ribosomal protein L27a		RPL27A	-	-	cytosol [GO:0005829];endoplasmic reticulum [GO:0005783]	-;-;cytosol [GO:0005829];endoplasmic reticulum [GO:0005783]
E9PNG3	Cold shock domain-containing protein E1		CSDE1	-	nucleic acid binding [GO:0003676]	-	-;nucleic acid binding [GO:0003676];-
E9PPJ1	Kinetochore scaffold 1		KNL1	attachment of spindle microtubules to kinetochore [GO:0008608];protein localization to kinetochore [GO:0034501]	-	nuclear body [GO:0016604];nucleoplasm [GO:0005654]	attachment of spindle microtubules to kinetochore [GO:0008608];protein localization to kinetochore [GO:0034501];-;nuclear body [GO:0016604];nucleoplasm [GO:0005654]
E9PQZ1	Elongation factor 1-delta		EEF1D	-	translation elongation factor activity [GO:0003746]	eukaryotic translation elongation factor 1 complex [GO:0005853]	-;translation elongation factor activity [GO:0003746];eukaryotic translation elongation factor 1 complex [GO:0005853]
E9PR30	40S ribosomal protein S30		FAU	translation [GO:0006412]	structural constituent of ribosome [GO:0003735]	ribosome [GO:0005840]	translation [GO:0006412];structural constituent of ribosome [GO:0003735];ribosome [GO:0005840]
F5GX39	Transmembrane emp24 domain-containing protein 2		TMED2	-	-	integral component of membrane [GO:0016021]	-;-;integral component of membrane [GO:0016021]
F8VYE8	Serine/threonine-protein phosphatase		PPP1CC	-	metal ion binding [GO:0046872];protein serine/threonine phosphatase activity [GO:0004722]	protein phosphatase type 1 complex [GO:0000164]	-;metal ion binding [GO:0046872];protein serine/threonine phosphatase activity [GO:0004722];protein phosphatase type 1 complex [GO:0000164]
F8W0G4	Poly(rC)-binding protein 2		PCBP2	-	RNA binding [GO:0003723]	-	-;RNA binding [GO:0003723];-
F8W4S1	Citrate synthase, mitochondrial		CS	-	transferase activity, transferring acyl groups, acyl groups converted into alkyl on transfer [GO:0046912]	mitochondrion [GO:0005739]	-;transferase activity, transferring acyl groups, acyl groups converted into alkyl on transfer [GO:0046912];mitochondrion [GO:0005739]
G3V1V0	Myosin light polypeptide 6		MYL6	-	calcium ion binding [GO:0005509]	-	-;calcium ion binding [GO:0005509];-
G3V213	Adenylate kinase 2, isoform CRA_a	204	AK2	nucleobase-containing compound metabolic process [GO:0006139]	ATP binding [GO:0005524];nucleobase-containing compound kinase activity [GO:0019205]	-	nucleobase-containing compound metabolic process [GO:0006139];ATP binding [GO:0005524];nucleobase-containing compound kinase activity [GO:0019205];-
H0Y586	Proteasome endopeptidase complex		PSMA7	proteolysis involved in cellular protein catabolic process [GO:0051603]	threonine-type endopeptidase activity [GO:0004298]	cytoplasm [GO:0005737];proteasome core complex, alpha-subunit complex [GO:0019773]	proteolysis involved in cellular protein catabolic process [GO:0051603];threonine-type endopeptidase activity [GO:0004298];cytoplasm [GO:0005737];proteasome core complex, alpha-subunit complex [GO:0019773]
H0Y8C6	Importin-5		IPO5	protein import into nucleus [GO:0006606]	Ran GTPase binding [GO:0008536]	-	protein import into nucleus [GO:0006606];Ran GTPase binding [GO:0008536];-
H0Y8L0	PHD finger protein 3		PHF3	-	-	-	-
H0YAD4	Zinc finger and BTB domain-containing protein 49		ZBTB49	-	nucleic acid binding [GO:0003676]	-	-;nucleic acid binding [GO:0003676];-
H0YC23	Serine/threonine-protein phosphatase 2A catalytic subunit beta isoform		PPP2CB	-	hydrolase activity [GO:0016787]	-	-;hydrolase activity [GO:0016787];-
H0YKT8	Proteasome subunit beta		PSMA4	proteolysis involved in cellular protein catabolic process [GO:0051603]	threonine-type endopeptidase activity [GO:0004298]	cytosol [GO:0005829];intracellular membrane-bounded organelle [GO:0043231];nucleoplasm [GO:0005654];proteasome core complex, alpha-subunit complex [GO:0019773]	proteolysis involved in cellular protein catabolic process [GO:0051603];threonine-type endopeptidase activity [GO:0004298];cytosol [GO:0005829];intracellular membrane-bounded organelle [GO:0043231];nucleoplasm [GO:0005654];proteasome core complex, alpha-subunit complex [GO:0019773]
H0YKV8	Annexin A2		ANXA2	-	calcium ion binding [GO:0005509];calcium-dependent phospholipid binding [GO:0005544];cytoskeletal protein binding [GO:0008092];phospholipase inhibitor activity [GO:0004859]	-	-;calcium ion binding [GO:0005509];calcium-dependent phospholipid binding [GO:0005544];cytoskeletal protein binding [GO:0008092];phospholipase inhibitor activity [GO:0004859];-
H0YL43	Reticulocalbin-2		RCN2	-	calcium ion binding [GO:0005509]	-	-;calcium ion binding [GO:0005509];-
H0YL56	Cell migration-inducing and hyaluronan-binding protein		CEMIP	-	-	-	-
H0YLA2	Signal recognition particle 14 kDa protein		SRP14	SRP-dependent cotranslational protein targeting to membrane [GO:0006614]	7S RNA binding [GO:0008312];endoplasmic reticulum signal peptide binding [GO:0030942]	signal recognition particle, endoplasmic reticulum targeting [GO:0005786]	SRP-dependent cotranslational protein targeting to membrane [GO:0006614];7S RNA binding [GO:0008312];endoplasmic reticulum signal peptide binding [GO:0030942];signal recognition particle, endoplasmic reticulum targeting [GO:0005786]
H0YMA0	U2 small nuclear ribonucleoprotein A'		SNRPA1	-	-	nuclear speck [GO:0016607]	-;-;nuclear speck [GO:0016607]
H7C4I4	Sugar phosphate exchanger 3		SLC37A3	-	-	-	-
H7C4T5	Muscleblind-like protein 1		MBNL1	-	metal ion binding [GO:0046872]	cytosol [GO:0005829];nucleoplasm [GO:0005654]	-;metal ion binding [GO:0046872];cytosol [GO:0005829];nucleoplasm [GO:0005654]
H7C5L6	SRSF protein kinase 2		SRPK2	-	ATP binding [GO:0005524];protein kinase activity [GO:0004672]	cytosol [GO:0005829];nucleolus [GO:0005730];nucleoplasm [GO:0005654]	-;ATP binding [GO:0005524];protein kinase activity [GO:0004672];cytosol [GO:0005829];nucleolus [GO:0005730];nucleoplasm [GO:0005654]
J3KQN4	60S ribosomal protein L36a	6173	RPL36A	translation [GO:0006412]	structural constituent of ribosome [GO:0003735]	cytosol [GO:0005829];endoplasmic reticulum [GO:0005783];plasma membrane [GO:0005886];ribosome [GO:0005840]	translation [GO:0006412];structural constituent of ribosome [GO:0003735];cytosol [GO:0005829];endoplasmic reticulum [GO:0005783];plasma membrane [GO:0005886];ribosome [GO:0005840]
J3KTE4	Ribosomal protein L19	6143	RPL19	translation [GO:0006412]	RNA binding [GO:0003723];structural constituent of ribosome [GO:0003735]	cytosol [GO:0005829];cytosolic large ribosomal subunit [GO:0022625];nucleolus [GO:0005730]	translation [GO:0006412];RNA binding [GO:0003723];structural constituent of ribosome [GO:0003735];cytosol [GO:0005829];cytosolic large ribosomal subunit [GO:0022625];nucleolus [GO:0005730]
J3KTM9	Importin subunit beta-1		KPNB1	protein import into nucleus [GO:0006606]	-	cytosol [GO:0005829];nuclear membrane [GO:0031965];nucleoplasm [GO:0005654]	protein import into nucleus [GO:0006606];-;cytosol [GO:0005829];nuclear membrane [GO:0031965];nucleoplasm [GO:0005654]
J3QS96	60S ribosomal protein L17		RPL17	translation [GO:0006412]	structural constituent of ribosome [GO:0003735]	large ribosomal subunit [GO:0015934]	translation [GO:0006412];structural constituent of ribosome [GO:0003735];large ribosomal subunit [GO:0015934]
K7EKT4	Zinc finger protein 536		ZNF536	-	nucleic acid binding [GO:0003676]	-	-;nucleic acid binding [GO:0003676];-
K7EMM5	Kynurenine formamidase		AFMID	-	-	-	-
K7ENG2	U2 snRNP auxiliary factor large subunit		U2AF2	mRNA processing [GO:0006397];RNA splicing [GO:0008380]	RNA binding [GO:0003723]	nucleus [GO:0005634]	mRNA processing [GO:0006397];RNA splicing [GO:0008380];RNA binding [GO:0003723];nucleus [GO:0005634]
K7EPD6	ELKS/Rab6-interacting/CAST family member 1		ERC1	-	-	-	-
K7EPT8	Glial fibrillary acidic protein		GFAP	-	-	intermediate filament [GO:0005882]	-;-;intermediate filament [GO:0005882]
K7ERG4	Small nuclear ribonucleoprotein Sm D2		SNRPD2	mRNA processing [GO:0006397];RNA splicing [GO:0008380]	-	cytosol [GO:0005829];small nuclear ribonucleoprotein complex [GO:0030532]	mRNA processing [GO:0006397];RNA splicing [GO:0008380];-;cytosol [GO:0005829];small nuclear ribonucleoprotein complex [GO:0030532]
L7WKL1	Platelet glycoprotein IIIa		ITGB3	-	-	-	-
L8EB25	Alternative protein ARHGAP21		ARHGAP21	-	-	-	-
M0QZG7	U1 small nuclear ribonucleoprotein A		SNRPA	-	RNA binding [GO:0003723]	nucleoplasm [GO:0005654]	-;RNA binding [GO:0003723];nucleoplasm [GO:0005654]
M0R0F0	40S ribosomal protein S5		RPS5	translation [GO:0006412]	RNA binding [GO:0003723];structural constituent of ribosome [GO:0003735]	small ribosomal subunit [GO:0015935]	translation [GO:0006412];RNA binding [GO:0003723];structural constituent of ribosome [GO:0003735];small ribosomal subunit [GO:0015935]
M0R0Y2	Alpha-soluble NSF attachment protein		NAPA	intracellular protein transport [GO:0006886]	-	-	intracellular protein transport [GO:0006886];-;-
M0R3C0	Transcription intermediary factor 1-beta		TRIM28	-	transcription corepressor activity [GO:0003714];zinc ion binding [GO:0008270]	-	-;transcription corepressor activity [GO:0003714];zinc ion binding [GO:0008270];-
O60251	Ribosomal protein L28			translation [GO:0006412]	structural constituent of ribosome [GO:0003735]	ribosome [GO:0005840]	translation [GO:0006412];structural constituent of ribosome [GO:0003735];ribosome [GO:0005840]
Q08AJ6	ANP32A protein		ANP32A	-	-	-	-
Q0VAI3	ADAM18 protein	8749	ADAM18	-	-	integral component of membrane [GO:0016021]	-;-;integral component of membrane [GO:0016021]
Q3SYB5	SERPINB12 protein		SERPINB12	-	-	extracellular space [GO:0005615]	-;-;extracellular space [GO:0005615]
Q4KMY3	C10orf28 protein	27291	C10orf28	-	-	-	-
Q53G35	Phosphoglycerate mutase			glycolytic process [GO:0006096]	bisphosphoglycerate mutase activity [GO:0004082];phosphoglycerate mutase activity [GO:0004619]	-	glycolytic process [GO:0006096];bisphosphoglycerate mutase activity [GO:0004082];phosphoglycerate mutase activity [GO:0004619];-
Q53GN4	WD repeat domain 1, isoform CRA_a		WDR1	-	-	-	-
Q53GX7	Threonyl-tRNA synthetase variant			threonyl-tRNA aminoacylation [GO:0006435]	ATP binding [GO:0005524];threonine-tRNA ligase activity [GO:0004829]	cytoplasm [GO:0005737]	threonyl-tRNA aminoacylation [GO:0006435];ATP binding [GO:0005524];threonine-tRNA ligase activity [GO:0004829];cytoplasm [GO:0005737]
Q53H03	Nuclear autoantigenic sperm protein isoform 2 variant			-	-	-	-
Q53HC2	Peroxiredoxin 3 isoform a variant			cell redox homeostasis [GO:0045454]	peroxiredoxin activity [GO:0051920]	cell [GO:0005623]	cell redox homeostasis [GO:0045454];peroxiredoxin activity [GO:0051920];cell [GO:0005623]
Q53HU0	Chaperonin containing TCP1, subunit 8 (Theta) variant			protein folding [GO:0006457]	ATP binding [GO:0005524];unfolded protein binding [GO:0051082]	-	protein folding [GO:0006457];ATP binding [GO:0005524];unfolded protein binding [GO:0051082];-
Q53QV8	Uncharacterized protein MLPH		MLPH	-	-	-	-
Q53XC0	Eukaryotic translation initiation factor 2, subunit 1 alpha, 35kDa, isoform CRA_a	1965	EIF2S1	aging [GO:0007568];cellular response to amino acid starvation [GO:0034198];cellular response to heat [GO:0034605];cellular response to oxidative stress [GO:0034599];cellular response to UV [GO:0034644];negative regulation of guanyl-nucleotide exchange factor activity [GO:1905098];negative regulation of translational initiation in response to stress [GO:0032057];positive regulation of neuron death…	translation initiation factor activity [GO:0003743]	cytoplasm [GO:0005737];cytoplasmic stress granule [GO:0010494];cytosol [GO:0005829];eukaryotic translation initiation factor 2 complex [GO:0005850];glial limiting end-foot [GO:0097451];nucleus [GO:0005634];synapse [GO:0045202];translation initiation ternary complex [GO:0044207]	aging [GO:0007568];cellular response to amino acid starvation [GO:0034198];cellular response to heat [GO:0034605];cellular response to oxidative stress [GO:0034599];cellular response to UV [GO:0034644];negative regulation of guanyl-nucleotide exchange factor activity [GO:1905098];negative regulation of translational initiation in response to stress [GO:0032057];positive regulation of neuron death…
Q53XL8	Proteasome (Prosome, macropain) 26S subunit, ATPase, 1	5700	PSMC1	negative regulation of neuron death [GO:1901215];protein catabolic process [GO:0030163]	ATP binding [GO:0005524];proteasome-activating ATPase activity [GO:0036402];TBP-class protein binding [GO:0017025]	cytosol [GO:0005829];nucleoplasm [GO:0005654];proteasome regulatory particle [GO:0005838]	negative regulation of neuron death [GO:1901215];protein catabolic process [GO:0030163];ATP binding [GO:0005524];proteasome-activating ATPase activity [GO:0036402];TBP-class protein binding [GO:0017025];cytosol [GO:0005829];nucleoplasm [GO:0005654];proteasome regulatory particle [GO:0005838]
Q53Z07	NPC-A-16	6133	RPL9	translation [GO:0006412]	rRNA binding [GO:0019843];structural constituent of ribosome [GO:0003735]	ribosome [GO:0005840]	translation [GO:0006412];rRNA binding [GO:0019843];structural constituent of ribosome [GO:0003735];ribosome [GO:0005840]
Q59GN1	Proteasome subunit beta			proteolysis involved in cellular protein catabolic process [GO:0051603]	threonine-type endopeptidase activity [GO:0004298]	cytoplasm [GO:0005737];nucleus [GO:0005634];proteasome core complex [GO:0005839]	proteolysis involved in cellular protein catabolic process [GO:0051603];threonine-type endopeptidase activity [GO:0004298];cytoplasm [GO:0005737];nucleus [GO:0005634];proteasome core complex [GO:0005839]
Q5VVD0	Ribosomal protein L11, isoform CRA_b	6135	RPL11	negative regulation of proteasomal ubiquitin-dependent protein catabolic process [GO:0032435];positive regulation of intrinsic apoptotic signaling pathway by p53 class mediator [GO:1902255];protein localization to nucleus [GO:0034504];translation [GO:0006412]	structural constituent of ribosome [GO:0003735]	cytoplasm [GO:0005737];nucleolus [GO:0005730];ribosome [GO:0005840]	negative regulation of proteasomal ubiquitin-dependent protein catabolic process [GO:0032435];positive regulation of intrinsic apoptotic signaling pathway by p53 class mediator [GO:1902255];protein localization to nucleus [GO:0034504];translation [GO:0006412];structural constituent of ribosome [GO:0003735];cytoplasm [GO:0005737];nucleolus [GO:0005730];ribosome [GO:0005840]
Q5VXV3	SET	6418	SET	nucleosome assembly [GO:0006334]	-	lipid droplet [GO:0005811];nucleoplasm [GO:0005654]	nucleosome assembly [GO:0006334];-;lipid droplet [GO:0005811];nucleoplasm [GO:0005654]
Q5VZU2	RNA 3'-terminal phosphate cyclase-like protein		RCL1	ribosome biogenesis [GO:0042254];RNA processing [GO:0006396]	catalytic activity [GO:0003824]	nucleolus [GO:0005730]	ribosome biogenesis [GO:0042254];RNA processing [GO:0006396];catalytic activity [GO:0003824];nucleolus [GO:0005730]
Q5W0H4	Translationally-controlled tumor protein		TPT1	-	-	cytosol [GO:0005829]	-;-;cytosol [GO:0005829]
Q68DZ9	Uncharacterized protein DKFZp686F18120		DKFZp686F18120	-	RNA binding [GO:0003723]	-	-;RNA binding [GO:0003723];-
Q6FHX6	Flap endonuclease 1	2237	FEN1	base-excision repair [GO:0006284];DNA replication [GO:0006260];DNA replication, removal of RNA primer [GO:0043137];memory [GO:0007613]	5'-3' exonuclease activity [GO:0008409];5'-flap endonuclease activity [GO:0017108];DNA binding [GO:0003677];magnesium ion binding [GO:0000287]	mitochondrion [GO:0005739];nucleolus [GO:0005730];nucleoplasm [GO:0005654]	base-excision repair [GO:0006284];DNA replication [GO:0006260];DNA replication, removal of RNA primer [GO:0043137];memory [GO:0007613];5'-3' exonuclease activity [GO:0008409];5'-flap endonuclease activity [GO:0017108];DNA binding [GO:0003677];magnesium ion binding [GO:0000287];mitochondrion [GO:0005739];nucleolus [GO:0005730];nucleoplasm [GO:0005654]
Q6T598	Cellular nucleic acid binding protein			-	nucleic acid binding [GO:0003676];zinc ion binding [GO:0008270]	-	-;nucleic acid binding [GO:0003676];zinc ion binding [GO:0008270];-
Q6ZNP4	cDNA FLJ27405 fis, clone WMC04032			-	-	integral component of membrane [GO:0016021]	-;-;integral component of membrane [GO:0016021]
Q6ZP70	cDNA FLJ26432 fis, clone KDN01418			-	-	-	-
Q6ZU41	cDNA FLJ44011 fis, clone TESTI4024420, highly similar to Rattus norvegicus presynaptic cytomatrix protein (Pclo)			synapse assembly [GO:0007416]	-	integral component of membrane [GO:0016021];presynaptic active zone [GO:0048786]	synapse assembly [GO:0007416];-;integral component of membrane [GO:0016021];presynaptic active zone [GO:0048786]
Q7L4K8	IARS protein	3376	IARS	tRNA aminoacylation for protein translation [GO:0006418]	aminoacyl-tRNA ligase activity [GO:0004812];ATP binding [GO:0005524]	-	tRNA aminoacylation for protein translation [GO:0006418];aminoacyl-tRNA ligase activity [GO:0004812];ATP binding [GO:0005524];-
Q8NCZ5	Uncharacterized protein DKFZp434E1119		DKFZp434E1119	-	-	-	-
Q8ND87	Uncharacterized protein DKFZp434K0835		DKFZp434K0835	nucleosome assembly [GO:0006334]	-	nucleus [GO:0005634]	nucleosome assembly [GO:0006334];-;nucleus [GO:0005634]
Q8NEH0	DEAD (Asp-Glu-Ala-Asp) box polypeptide 20		DDX20	-	ATP binding [GO:0005524];nucleic acid binding [GO:0003676]	-	-;ATP binding [GO:0005524];nucleic acid binding [GO:0003676];-
Q8TAS0	ATP synthase subunit gamma	509		ATP synthesis coupled proton transport [GO:0015986]	proton-transporting ATP synthase activity, rotational mechanism [GO:0046933]	proton-transporting ATP synthase complex, catalytic core F(1) [GO:0045261]	ATP synthesis coupled proton transport [GO:0015986];proton-transporting ATP synthase activity, rotational mechanism [GO:0046933];proton-transporting ATP synthase complex, catalytic core F(1) [GO:0045261]
Q8TB95	Rab GDP dissociation inhibitor			protein transport [GO:0015031];small GTPase mediated signal transduction [GO:0007264]	GTPase activator activity [GO:0005096];Rab GDP-dissociation inhibitor activity [GO:0005093]	cytoplasm [GO:0005737]	protein transport [GO:0015031];small GTPase mediated signal transduction [GO:0007264];GTPase activator activity [GO:0005096];Rab GDP-dissociation inhibitor activity [GO:0005093];cytoplasm [GO:0005737]
Q8TEM4	FLJ00169 protein		FLJ00169	-	-	-	-
Q8WVW9	Similar to signal recognition particle 9kD			negative regulation of translational elongation [GO:0045900];SRP-dependent cotranslational protein targeting to membrane [GO:0006614]	7S RNA binding [GO:0008312]	signal recognition particle [GO:0048500]	negative regulation of translational elongation [GO:0045900];SRP-dependent cotranslational protein targeting to membrane [GO:0006614];7S RNA binding [GO:0008312];signal recognition particle [GO:0048500]
Q9NSM5	Uncharacterized protein DKFZp564A2282		DKFZp564A2282	regulation of protein catabolic process [GO:0042176]	enzyme regulator activity [GO:0030234]	proteasome complex [GO:0000502]	regulation of protein catabolic process [GO:0042176];enzyme regulator activity [GO:0030234];proteasome complex [GO:0000502]
S4R3G1	Motor neuron and pancreas homeobox protein 1		MNX1	-	-	-	-
U3KQ55	SUMO-activating enzyme subunit 2		UBA2	protein sumoylation [GO:0016925]	SUMO activating enzyme activity [GO:0019948]	-	protein sumoylation [GO:0016925];SUMO activating enzyme activity [GO:0019948];-
V9HW80	Epididymis luminal protein 220	7415	HEL-S-70	activation of cysteine-type endopeptidase activity involved in apoptotic process [GO:0006919];aggresome assembly [GO:0070842];ATP metabolic process [GO:0046034];endoplasmic reticulum to Golgi vesicle-mediated transport [GO:0006888];positive regulation of mitochondrial membrane potential [GO:0010918];positive regulation of proteasomal ubiquitin-dependent protein catabolic process [GO:0032436];prot…	ADP binding [GO:0043531];ATP binding [GO:0005524];ATPase activity [GO:0016887];identical protein binding [GO:0042802];K48-linked polyubiquitin modification-dependent protein binding [GO:0036435];MHC class I protein binding [GO:0042288];protein-containing complex binding [GO:0044877];ubiquitin-specific protease binding [GO:1990381]	ATPase complex [GO:1904949];cytosol [GO:0005829];Derlin-1 retrotranslocation complex [GO:0036513];glutamatergic synapse [GO:0098978];nucleoplasm [GO:0005654];VCP-NPL4-UFD1 AAA ATPase complex [GO:0034098];VCP-NSFL1C complex [GO:1990730]	activation of cysteine-type endopeptidase activity involved in apoptotic process [GO:0006919];aggresome assembly [GO:0070842];ATP metabolic process [GO:0046034];endoplasmic reticulum to Golgi vesicle-mediated transport [GO:0006888];positive regulation of mitochondrial membrane potential [GO:0010918];positive regulation of proteasomal ubiquitin-dependent protein catabolic process [GO:0032436];prot…
V9HWA6	Epididymis luminal protein 32	11034	HEL32	actin filament fragmentation [GO:0030043];actin filament severing [GO:0051014];positive regulation of actin filament depolymerization [GO:0030836]	actin filament binding [GO:0051015]	cortical actin cytoskeleton [GO:0030864]	actin filament fragmentation [GO:0030043];actin filament severing [GO:0051014];positive regulation of actin filament depolymerization [GO:0030836];actin filament binding [GO:0051015];cortical actin cytoskeleton [GO:0030864]
V9HWE8	Epididymis secretory sperm binding protein Li 47e	396	HEL-S-47e	-	Rho GDP-dissociation inhibitor activity [GO:0005094]	cytoplasm [GO:0005737]	-;Rho GDP-dissociation inhibitor activity [GO:0005094];cytoplasm [GO:0005737]
V9P4H4	Magi1d			-	molecular adaptor activity [GO:0060090]	bicellular tight junction [GO:0005923]	-;molecular adaptor activity [GO:0060090];bicellular tight junction [GO:0005923]
X5DNM4	Lactoylglutathione lyase	2739	GLO1	carbohydrate metabolic process [GO:0005975];glutathione metabolic process [GO:0006749];methylglyoxal metabolic process [GO:0009438];osteoclast differentiation [GO:0030316];regulation of transcription by RNA polymerase II [GO:0006357]	lactoylglutathione lyase activity [GO:0004462];zinc ion binding [GO:0008270]	cytosol [GO:0005829];nucleoplasm [GO:0005654];plasma membrane [GO:0005886]	carbohydrate metabolic process [GO:0005975];glutathione metabolic process [GO:0006749];methylglyoxal metabolic process [GO:0009438];osteoclast differentiation [GO:0030316];regulation of transcription by RNA polymerase II [GO:0006357];lactoylglutathione lyase activity [GO:0004462];zinc ion binding [GO:0008270];cytosol [GO:0005829];nucleoplasm [GO:0005654];plasma membrane [GO:0005886]

## Sheet: ADAM10 5'UTR-KEN1
Description: The table shows the RBP interacted with ADAM10 5'UTR in the presence of Kenpaullon, which was indentified by using RNA pulldown combined with LC-MS/MS.
ProteinID	ProteinName	gene_id	gene_name	BP	MF	CC	GO_Term
P19338	Nucleolin	4691	NCL	angiogenesis [GO:0001525];cellular response to epidermal growth factor stimulus [GO:0071364];cellular response to leukemia inhibitory factor [GO:1990830];negative regulation of translation [GO:0017148];positive regulation of mRNA splicing, via spliceosome [GO:0048026];positive regulation of transcription by RNA polymerase II [GO:0045944];positive regulation of transcription of nucleolar large rRN…	DNA topoisomerase binding [GO:0044547];identical protein binding [GO:0042802];mRNA 5'-UTR binding [GO:0048027];protein C-terminus binding [GO:0008022];RNA binding [GO:0003723];telomeric DNA binding [GO:0042162]	cell cortex [GO:0005938];cytoplasmic ribonucleoprotein granule [GO:0036464];extracellular exosome [GO:0070062];membrane [GO:0016020];nucleolus [GO:0005730];nucleoplasm [GO:0005654];nucleus [GO:0005634];ribonucleoprotein complex [GO:1990904];spliceosomal complex [GO:0005681]	angiogenesis [GO:0001525];cellular response to epidermal growth factor stimulus [GO:0071364];cellular response to leukemia inhibitory factor [GO:1990830];negative regulation of translation [GO:0017148];positive regulation of mRNA splicing, via spliceosome [GO:0048026];positive regulation of transcription by RNA polymerase II [GO:0045944];positive regulation of transcription of nucleolar large rRN…
P10809	60 kDa heat shock protein, mitochondrial	3329	HSPD1	'de novo' protein folding [GO:0006458];activation of cysteine-type endopeptidase activity involved in apoptotic process [GO:0006919];apoptotic mitochondrial changes [GO:0008637];B cell activation [GO:0042113];B cell cytokine production [GO:0002368];B cell proliferation [GO:0042100];chaperone-mediated protein complex assembly [GO:0051131];interaction with symbiont [GO:0051702];isotype switching to…	apolipoprotein A-I binding [GO:0034186];apolipoprotein binding [GO:0034185];ATP binding [GO:0005524];ATPase activity [GO:0016887];chaperone binding [GO:0051087];DNA replication origin binding [GO:0003688];double-stranded RNA binding [GO:0003725];enzyme binding [GO:0019899];high-density lipoprotein particle binding [GO:0008035];isomerase activity [GO:0016853];lipopolysaccharide binding [GO:0001530…	cell surface [GO:0009986];clathrin-coated pit [GO:0005905];coated vesicle [GO:0030135];cytoplasm [GO:0005737];cytosol [GO:0005829];early endosome [GO:0005769];extracellular exosome [GO:0070062];extracellular space [GO:0005615];lipopolysaccharide receptor complex [GO:0046696];membrane [GO:0016020];mitochondrial inner membrane [GO:0005743];mitochondrial matrix [GO:0005759];mitochondrion [GO:0005739…	'de novo' protein folding [GO:0006458];activation of cysteine-type endopeptidase activity involved in apoptotic process [GO:0006919];apoptotic mitochondrial changes [GO:0008637];B cell activation [GO:0042113];B cell cytokine production [GO:0002368];B cell proliferation [GO:0042100];chaperone-mediated protein complex assembly [GO:0051131];interaction with symbiont [GO:0051702];isotype switching to…
B4DMA2	cDNA FLJ54023, highly similar to Heat shock protein HSP 90-beta			protein folding [GO:0006457]	ATP binding [GO:0005524];unfolded protein binding [GO:0051082]	-	protein folding [GO:0006457];ATP binding [GO:0005524];unfolded protein binding [GO:0051082];-
B4DW52	cDNA FLJ55253, highly similar to Actin, cytoplasmic 1			-	ATP binding [GO:0005524]	cytoplasm [GO:0005737];cytoskeleton [GO:0005856]	-;ATP binding [GO:0005524];cytoplasm [GO:0005737];cytoskeleton [GO:0005856]
F5H5D3	Tubulin alpha chain	84790	TUBA1C	microtubule-based process [GO:0007017]	GTP binding [GO:0005525];GTPase activity [GO:0003924];structural constituent of cytoskeleton [GO:0005200]	cytoplasm [GO:0005737];microtubule [GO:0005874];microtubule cytoskeleton [GO:0015630]	microtubule-based process [GO:0007017];GTP binding [GO:0005525];GTPase activity [GO:0003924];structural constituent of cytoskeleton [GO:0005200];cytoplasm [GO:0005737];microtubule [GO:0005874];microtubule cytoskeleton [GO:0015630]
A0A024R4F1	Epididymis secretory protein Li 17	2023	HEL-S-17	glycolytic process [GO:0006096]	magnesium ion binding [GO:0000287];phosphopyruvate hydratase activity [GO:0004634]	cytosol [GO:0005829];phosphopyruvate hydratase complex [GO:0000015];plasma membrane [GO:0005886]	glycolytic process [GO:0006096];magnesium ion binding [GO:0000287];phosphopyruvate hydratase activity [GO:0004634];cytosol [GO:0005829];phosphopyruvate hydratase complex [GO:0000015];plasma membrane [GO:0005886]
P22626	Heterogeneous nuclear ribonucleoproteins A2/B1	3181	HNRNPA2B1	G-quadruplex DNA unwinding [GO:0044806];interleukin-12-mediated signaling pathway [GO:0035722];miRNA transport [GO:1990428];mRNA export from nucleus [GO:0006406];mRNA processing [GO:0006397];mRNA splicing, via spliceosome [GO:0000398];negative regulation of mRNA splicing, via spliceosome [GO:0048025];negative regulation of transcription by RNA polymerase II [GO:0000122];positive regulation of tel…	G-rich strand telomeric DNA binding [GO:0098505];identical protein binding [GO:0042802];miRNA binding [GO:0035198];mRNA 3'-UTR binding [GO:0003730];mRNA binding [GO:0003729];N6-methyladenosine-containing RNA binding [GO:1990247];pre-mRNA intronic binding [GO:0097157];RNA binding [GO:0003723];single-stranded telomeric DNA binding [GO:0043047]	Cajal body [GO:0015030];catalytic step 2 spliceosome [GO:0071013];chromosome, telomeric region [GO:0000781];cytoplasm [GO:0005737];extracellular exosome [GO:0070062];membrane [GO:0016020];nuclear matrix [GO:0016363];nucleoplasm [GO:0005654];nucleus [GO:0005634];ribonucleoprotein complex [GO:1990904];spliceosomal complex [GO:0005681]	G-quadruplex DNA unwinding [GO:0044806];interleukin-12-mediated signaling pathway [GO:0035722];miRNA transport [GO:1990428];mRNA export from nucleus [GO:0006406];mRNA processing [GO:0006397];mRNA splicing, via spliceosome [GO:0000398];negative regulation of mRNA splicing, via spliceosome [GO:0048025];negative regulation of transcription by RNA polymerase II [GO:0000122];positive regulation of tel…
P08670	Vimentin	7431	VIM	astrocyte development [GO:0014002];Bergmann glial cell differentiation [GO:0060020];cellular response to interferon-gamma [GO:0071346];cellular response to lipopolysaccharide [GO:0071222];cellular response to muramyl dipeptide [GO:0071225];cytokine-mediated signaling pathway [GO:0019221];intermediate filament organization [GO:0045109];lens fiber cell development [GO:0070307];muscle filament slidi…	double-stranded RNA binding [GO:0003725];identical protein binding [GO:0042802];keratin filament binding [GO:1990254];protein domain specific binding [GO:0019904];scaffold protein binding [GO:0097110];structural constituent of cytoskeleton [GO:0005200];structural constituent of eye lens [GO:0005212]	cell leading edge [GO:0031252];cytoplasm [GO:0005737];cytoskeleton [GO:0005856];cytosol [GO:0005829];extracellular exosome [GO:0070062];focal adhesion [GO:0005925];intermediate filament [GO:0005882];intermediate filament cytoskeleton [GO:0045111];neuron projection [GO:0043005];nuclear matrix [GO:0016363];peroxisome [GO:0005777];phagocytic vesicle [GO:0045335];plasma membrane [GO:0005886];polysome…	astrocyte development [GO:0014002];Bergmann glial cell differentiation [GO:0060020];cellular response to interferon-gamma [GO:0071346];cellular response to lipopolysaccharide [GO:0071222];cellular response to muramyl dipeptide [GO:0071225];cytokine-mediated signaling pathway [GO:0019221];intermediate filament organization [GO:0045109];lens fiber cell development [GO:0070307];muscle filament slidi…
B7Z732	cDNA FLJ61636, highly similar to 40S ribosomal protein S9			translation [GO:0006412]	rRNA binding [GO:0019843];structural constituent of ribosome [GO:0003735]	small ribosomal subunit [GO:0015935]	translation [GO:0006412];rRNA binding [GO:0019843];structural constituent of ribosome [GO:0003735];small ribosomal subunit [GO:0015935]
B3KX72	cDNA FLJ44920 fis, clone BRAMY3011501, highly similar to Heterogeneous nuclear ribonucleoprotein U			-	-	nucleus [GO:0005634]	-;-;nucleus [GO:0005634]
H3BTN5	Pyruvate kinase		PKM	-	kinase activity [GO:0016301];magnesium ion binding [GO:0000287];potassium ion binding [GO:0030955];pyruvate kinase activity [GO:0004743]	cytosol [GO:0005829]	-;kinase activity [GO:0016301];magnesium ion binding [GO:0000287];potassium ion binding [GO:0030955];pyruvate kinase activity [GO:0004743];cytosol [GO:0005829]
Q53HV1	Ribosomal protein S4, X-linked X isoform variant			translation [GO:0006412]	rRNA binding [GO:0019843];structural constituent of ribosome [GO:0003735]	ribosome [GO:0005840]	translation [GO:0006412];rRNA binding [GO:0019843];structural constituent of ribosome [GO:0003735];ribosome [GO:0005840]
Q8TBA7	HSP90AA1 protein		HSP90AA1	protein folding [GO:0006457]	ATP binding [GO:0005524];TPR domain binding [GO:0030911];unfolded protein binding [GO:0051082]	-	protein folding [GO:0006457];ATP binding [GO:0005524];TPR domain binding [GO:0030911];unfolded protein binding [GO:0051082];-
A0A384MEJ3	Epididymis secretory sperm binding protein	3187		-	RNA binding [GO:0003723]	-	-;RNA binding [GO:0003723];-
F8W6I7	Heterogeneous nuclear ribonucleoprotein A1		HNRNPA1	-	RNA binding [GO:0003723]	nucleoplasm [GO:0005654]	-;RNA binding [GO:0003723];nucleoplasm [GO:0005654]
P52272	Heterogeneous nuclear ribonucleoprotein M	4670	HNRNPM	alternative mRNA splicing, via spliceosome [GO:0000380];fibroblast growth factor receptor signaling pathway [GO:0008543];mRNA splicing, via spliceosome [GO:0000398];regulation of mRNA stability involved in response to oxidative stress [GO:2000815];RNA metabolic process [GO:0016070]	mRNA binding [GO:0003729];protein domain specific binding [GO:0019904];RNA binding [GO:0003723]	catalytic step 2 spliceosome [GO:0071013];collagen-containing extracellular matrix [GO:0062023];cytoplasm [GO:0005737];extracellular exosome [GO:0070062];membrane [GO:0016020];nuclear matrix [GO:0016363];nucleolus [GO:0005730];nucleoplasm [GO:0005654];nucleus [GO:0005634];paraspeckles [GO:0042382];post-mRNA release spliceosomal complex [GO:0071014];ribonucleoprotein complex [GO:1990904];spliceoso…	alternative mRNA splicing, via spliceosome [GO:0000380];fibroblast growth factor receptor signaling pathway [GO:0008543];mRNA splicing, via spliceosome [GO:0000398];regulation of mRNA stability involved in response to oxidative stress [GO:2000815];RNA metabolic process [GO:0016070];mRNA binding [GO:0003729];protein domain specific binding [GO:0019904];RNA binding [GO:0003723];catalytic step 2 spl…
A0A0G2JIW1	Heat shock 70 kDa protein 1B		HSPA1B	-	ATP binding [GO:0005524]	-	-;ATP binding [GO:0005524];-
A8K590	cDNA FLJ77456, highly similar to Homo sapiens interleukin enhancer binding factor 3, 90kDa (ILF3), transcript variant 2, mRNA			-	double-stranded RNA binding [GO:0003725]	-	-;double-stranded RNA binding [GO:0003725];-
J3KTA4	Probable ATP-dependent RNA helicase DDX5	1655	DDX5	-	ATP binding [GO:0005524];helicase activity [GO:0004386];nucleic acid binding [GO:0003676]	-	-;ATP binding [GO:0005524];helicase activity [GO:0004386];nucleic acid binding [GO:0003676];-
Q16778	Histone H2B type 2-E	8349	HIST2H2BE	antibacterial humoral response [GO:0019731];antimicrobial humoral immune response mediated by antimicrobial peptide [GO:0061844];defense response to Gram-positive bacterium [GO:0050830];innate immune response in mucosa [GO:0002227];nucleosome assembly [GO:0006334]	DNA binding [GO:0003677];protein heterodimerization activity [GO:0046982]	cytosol [GO:0005829];extracellular exosome [GO:0070062];extracellular space [GO:0005615];nucleoplasm [GO:0005654];nucleosome [GO:0000786];nucleus [GO:0005634]	antibacterial humoral response [GO:0019731];antimicrobial humoral immune response mediated by antimicrobial peptide [GO:0061844];defense response to Gram-positive bacterium [GO:0050830];innate immune response in mucosa [GO:0002227];nucleosome assembly [GO:0006334];DNA binding [GO:0003677];protein heterodimerization activity [GO:0046982];cytosol [GO:0005829];extracellular exosome [GO:0070062];extr…
O60506	Heterogeneous nuclear ribonucleoprotein Q	10492	SYNCRIP	cellular response to interferon-gamma [GO:0071346];CRD-mediated mRNA stabilization [GO:0070934];mRNA splicing, via spliceosome [GO:0000398];negative regulation of translation [GO:0017148];osteoblast differentiation [GO:0001649];RNA processing [GO:0006396];RNA splicing [GO:0008380];viral process [GO:0016032]	mRNA 5'-UTR binding [GO:0048027];mRNA binding [GO:0003729];poly(A) binding [GO:0008143];RNA binding [GO:0003723]	catalytic step 2 spliceosome [GO:0071013];CRD-mediated mRNA stability complex [GO:0070937];endoplasmic reticulum [GO:0005783];GAIT complex [GO:0097452];histone pre-mRNA 3'end processing complex [GO:0071204];membrane [GO:0016020];nucleoplasm [GO:0005654];nucleus [GO:0005634];ribonucleoprotein complex [GO:1990904]	cellular response to interferon-gamma [GO:0071346];CRD-mediated mRNA stabilization [GO:0070934];mRNA splicing, via spliceosome [GO:0000398];negative regulation of translation [GO:0017148];osteoblast differentiation [GO:0001649];RNA processing [GO:0006396];RNA splicing [GO:0008380];viral process [GO:0016032];mRNA 5'-UTR binding [GO:0048027];mRNA binding [GO:0003729];poly(A) binding [GO:0008143];RN…
P04406	Glyceraldehyde-3-phosphate dehydrogenase	2597	GAPDH	antimicrobial humoral immune response mediated by antimicrobial peptide [GO:0061844];canonical glycolysis [GO:0061621];cellular response to interferon-gamma [GO:0071346];defense response to fungus [GO:0050832];gluconeogenesis [GO:0006094];glycolytic process [GO:0006096];killing by host of symbiont cells [GO:0051873];killing of cells of other organism [GO:0031640];microtubule cytoskeleton organiza…	aspartic-type endopeptidase inhibitor activity [GO:0019828];disordered domain specific binding [GO:0097718];glyceraldehyde-3-phosphate dehydrogenase (NAD+) (phosphorylating) activity [GO:0004365];identical protein binding [GO:0042802];microtubule binding [GO:0008017];NAD binding [GO:0051287];NADP binding [GO:0050661];peptidyl-cysteine S-nitrosylase activity [GO:0035605]	cytoplasm [GO:0005737];cytosol [GO:0005829];extracellular exosome [GO:0070062];GAIT complex [GO:0097452];intracellular membrane-bounded organelle [GO:0043231];lipid droplet [GO:0005811];membrane [GO:0016020];microtubule cytoskeleton [GO:0015630];nuclear membrane [GO:0031965];nucleus [GO:0005634];perinuclear region of cytoplasm [GO:0048471];plasma membrane [GO:0005886];ribonucleoprotein complex [G…	antimicrobial humoral immune response mediated by antimicrobial peptide [GO:0061844];canonical glycolysis [GO:0061621];cellular response to interferon-gamma [GO:0071346];defense response to fungus [GO:0050832];gluconeogenesis [GO:0006094];glycolytic process [GO:0006096];killing by host of symbiont cells [GO:0051873];killing of cells of other organism [GO:0031640];microtubule cytoskeleton organiza…
P05455	Lupus La protein	6741	SSB	histone mRNA metabolic process [GO:0008334];IRES-dependent viral translational initiation [GO:0075522];nuclear histone mRNA catabolic process [GO:0071045];protein localization to cytoplasmic stress granule [GO:1903608];tRNA 3'-end processing [GO:0042780];tRNA 5'-leader removal [GO:0001682];tRNA export from nucleus [GO:0006409];tRNA modification [GO:0006400];tRNA processing [GO:0008033]	mRNA binding [GO:0003729];poly(U) RNA binding [GO:0008266];RNA binding [GO:0003723];sequence-specific mRNA binding [GO:1990825];tRNA binding [GO:0000049]	cytoplasm [GO:0005737];nuclear chromosome, telomeric region [GO:0000784];nucleus [GO:0005634];ribonucleoprotein complex [GO:1990904]	histone mRNA metabolic process [GO:0008334];IRES-dependent viral translational initiation [GO:0075522];nuclear histone mRNA catabolic process [GO:0071045];protein localization to cytoplasmic stress granule [GO:1903608];tRNA 3'-end processing [GO:0042780];tRNA 5'-leader removal [GO:0001682];tRNA export from nucleus [GO:0006409];tRNA modification [GO:0006400];tRNA processing [GO:0008033];mRNA bindi…
P12277	Creatine kinase B-type	1152	CKB	cellular chloride ion homeostasis [GO:0030644];cerebellum development [GO:0021549];creatine metabolic process [GO:0006600];phosphocreatine biosynthetic process [GO:0046314];substantia nigra development [GO:0021762]	ATP binding [GO:0005524];creatine kinase activity [GO:0004111];kinase activity [GO:0016301];ubiquitin protein ligase binding [GO:0031625]	cell [GO:0005623];cytosol [GO:0005829];dendrite [GO:0030425];extracellular exosome [GO:0070062];extracellular space [GO:0005615];neuronal cell body [GO:0043025];nucleus [GO:0005634]	cellular chloride ion homeostasis [GO:0030644];cerebellum development [GO:0021549];creatine metabolic process [GO:0006600];phosphocreatine biosynthetic process [GO:0046314];substantia nigra development [GO:0021762];ATP binding [GO:0005524];creatine kinase activity [GO:0004111];kinase activity [GO:0016301];ubiquitin protein ligase binding [GO:0031625];cell [GO:0005623];cytosol [GO:0005829];dendrit…
Q58F26	DHX9 protein		DHX9	-	ATP binding [GO:0005524];RNA binding [GO:0003723]	-	-;ATP binding [GO:0005524];RNA binding [GO:0003723];-
A0A024R7T3	Heterogeneous nuclear ribonucleoprotein F, isoform CRA_a	3185	HNRPF	-	RNA binding [GO:0003723];TBP-class protein binding [GO:0017025]	cytosol [GO:0005829];nucleoplasm [GO:0005654]	-;RNA binding [GO:0003723];TBP-class protein binding [GO:0017025];cytosol [GO:0005829];nucleoplasm [GO:0005654]
A0A4D5RAN2	Tr-type G domain-containing protein			-	GTP binding [GO:0005525];GTPase activity [GO:0003924]	-	-;GTP binding [GO:0005525];GTPase activity [GO:0003924];-
Q0VAS5	Histone H4		HIST1H4H	-	DNA binding [GO:0003677];protein heterodimerization activity [GO:0046982]	nucleosome [GO:0000786];nucleus [GO:0005634]	-;DNA binding [GO:0003677];protein heterodimerization activity [GO:0046982];nucleosome [GO:0000786];nucleus [GO:0005634]
P78371	T-complex protein 1 subunit beta	10576	CCT2	binding of sperm to zona pellucida [GO:0007339];chaperone mediated protein folding independent of cofactor [GO:0051086];chaperone-mediated protein complex assembly [GO:0051131];neutrophil degranulation [GO:0043312];positive regulation of establishment of protein localization to telomere [GO:1904851];positive regulation of protein localization to Cajal body [GO:1904871];positive regulation of telo…	ATP binding [GO:0005524];protein folding chaperone [GO:0044183];ubiquitin protein ligase binding [GO:0031625];unfolded protein binding [GO:0051082]	azurophil granule lumen [GO:0035578];cell body [GO:0044297];chaperonin-containing T-complex [GO:0005832];cytosol [GO:0005829];extracellular exosome [GO:0070062];extracellular region [GO:0005576];microtubule [GO:0005874];zona pellucida receptor complex [GO:0002199]	binding of sperm to zona pellucida [GO:0007339];chaperone mediated protein folding independent of cofactor [GO:0051086];chaperone-mediated protein complex assembly [GO:0051131];neutrophil degranulation [GO:0043312];positive regulation of establishment of protein localization to telomere [GO:1904851];positive regulation of protein localization to Cajal body [GO:1904871];positive regulation of telo…
B4E3E6	cDNA FLJ58832, highly similar to Heterogeneous nuclear ribonucleoprotein A3			-	RNA binding [GO:0003723]	-	-;RNA binding [GO:0003723];-
B7Z5F9	cDNA FLJ55240, highly similar to G-rich sequence factor 1			RNA processing [GO:0006396]	RNA binding [GO:0003723]	-	RNA processing [GO:0006396];RNA binding [GO:0003723];-
B7Z6P1	cDNA FLJ53662, highly similar to Actin, alpha skeletal muscle			-	-	-	-
O43390	Heterogeneous nuclear ribonucleoprotein R	10236	HNRNPR	circadian rhythm [GO:0007623];mRNA destabilization [GO:0061157];mRNA processing [GO:0006397];mRNA splicing, via spliceosome [GO:0000398];negative regulation of catalytic activity [GO:0043086];RNA metabolic process [GO:0016070]	mRNA 3'-UTR binding [GO:0003730];mRNA binding [GO:0003729];RNA binding [GO:0003723]	axon terminus [GO:0043679];catalytic step 2 spliceosome [GO:0071013];dendrite [GO:0030425];endoplasmic reticulum [GO:0005783];growth cone [GO:0030426];nucleoplasm [GO:0005654];nucleus [GO:0005634];ribonucleoprotein complex [GO:1990904];spliceosomal complex [GO:0005681]	circadian rhythm [GO:0007623];mRNA destabilization [GO:0061157];mRNA processing [GO:0006397];mRNA splicing, via spliceosome [GO:0000398];negative regulation of catalytic activity [GO:0043086];RNA metabolic process [GO:0016070];mRNA 3'-UTR binding [GO:0003730];mRNA binding [GO:0003729];RNA binding [GO:0003723];axon terminus [GO:0043679];catalytic step 2 spliceosome [GO:0071013];dendrite [GO:003042…
P13639	Elongation factor 2	1938	EEF2	aging [GO:0007568];cellular response to brain-derived neurotrophic factor stimulus [GO:1990416];glial cell proliferation [GO:0014009];hematopoietic progenitor cell differentiation [GO:0002244];neutrophil degranulation [GO:0043312];positive regulation of cytoplasmic translation [GO:2000767];positive regulation of translation [GO:0045727];response to endoplasmic reticulum stress [GO:0034976];respon…	5S rRNA binding [GO:0008097];actin filament binding [GO:0051015];cadherin binding [GO:0045296];GTP binding [GO:0005525];GTPase activity [GO:0003924];p53 binding [GO:0002039];protein kinase binding [GO:0019901];ribosome binding [GO:0043022];RNA binding [GO:0003723];translation elongation factor activity [GO:0003746]	aggresome [GO:0016235];cytoplasm [GO:0005737];cytosol [GO:0005829];extracellular exosome [GO:0070062];extracellular region [GO:0005576];ficolin-1-rich granule lumen [GO:1904813];membrane [GO:0016020];membrane raft [GO:0045121];nucleus [GO:0005634];plasma membrane [GO:0005886];polysomal ribosome [GO:0042788];ribonucleoprotein complex [GO:1990904];secretory granule lumen [GO:0034774];synapse [GO:00…	aging [GO:0007568];cellular response to brain-derived neurotrophic factor stimulus [GO:1990416];glial cell proliferation [GO:0014009];hematopoietic progenitor cell differentiation [GO:0002244];neutrophil degranulation [GO:0043312];positive regulation of cytoplasmic translation [GO:2000767];positive regulation of translation [GO:0045727];response to endoplasmic reticulum stress [GO:0034976];respon…
P13929	Beta-enolase	2027	ENO3	aging [GO:0007568];canonical glycolysis [GO:0061621];gluconeogenesis [GO:0006094];response to drug [GO:0042493];skeletal muscle tissue regeneration [GO:0043403]	magnesium ion binding [GO:0000287];phosphopyruvate hydratase activity [GO:0004634];protein heterodimerization activity [GO:0046982];protein homodimerization activity [GO:0042803]	cytosol [GO:0005829];extracellular exosome [GO:0070062];extracellular space [GO:0005615];membrane [GO:0016020];phosphopyruvate hydratase complex [GO:0000015];plasma membrane [GO:0005886]	aging [GO:0007568];canonical glycolysis [GO:0061621];gluconeogenesis [GO:0006094];response to drug [GO:0042493];skeletal muscle tissue regeneration [GO:0043403];magnesium ion binding [GO:0000287];phosphopyruvate hydratase activity [GO:0004634];protein heterodimerization activity [GO:0046982];protein homodimerization activity [GO:0042803];cytosol [GO:0005829];extracellular exosome [GO:0070062];ext…
P23396	40S ribosomal protein S3	6188	RPS3	apoptotic process [GO:0006915];cell division [GO:0051301];cellular response to DNA damage stimulus [GO:0006974];cellular response to hydrogen peroxide [GO:0070301];cellular response to tumor necrosis factor [GO:0071356];chromosome segregation [GO:0007059];DNA damage response, detection of DNA damage [GO:0042769];DNA repair [GO:0006281];negative regulation of DNA repair [GO:0045738];negative regul…	class I DNA-(apurinic or apyrimidinic site) endonuclease activity [GO:0140078];damaged DNA binding [GO:0003684];DNA binding [GO:0003677];DNA-(apurinic or apyrimidinic site) endonuclease activity [GO:0003906];endodeoxyribonuclease activity [GO:0004520];enzyme binding [GO:0019899];Hsp70 protein binding [GO:0030544];Hsp90 protein binding [GO:0051879];iron-sulfur cluster binding [GO:0051536];kinase b…	cytoplasm [GO:0005737];cytosol [GO:0005829];cytosolic small ribosomal subunit [GO:0022627];endoplasmic reticulum [GO:0005783];extracellular exosome [GO:0070062];focal adhesion [GO:0005925];membrane [GO:0016020];mitochondrial inner membrane [GO:0005743];mitochondrial matrix [GO:0005759];mitotic spindle [GO:0072686];NF-kappaB complex [GO:0071159];nucleolus [GO:0005730];nucleoplasm [GO:0005654];nucl…	apoptotic process [GO:0006915];cell division [GO:0051301];cellular response to DNA damage stimulus [GO:0006974];cellular response to hydrogen peroxide [GO:0070301];cellular response to tumor necrosis factor [GO:0071356];chromosome segregation [GO:0007059];DNA damage response, detection of DNA damage [GO:0042769];DNA repair [GO:0006281];negative regulation of DNA repair [GO:0045738];negative regul…
A0A1X7SBZ2	Probable ATP-dependent RNA helicase DDX17		DDX17	-	ATP binding [GO:0005524];helicase activity [GO:0004386];nucleic acid binding [GO:0003676]	nuclear speck [GO:0016607]	-;ATP binding [GO:0005524];helicase activity [GO:0004386];nucleic acid binding [GO:0003676];nuclear speck [GO:0016607]
A4ZU86	Truncated nucleolar phosphoprotein B23		NPM1	-	nucleic acid binding [GO:0003676]	-	-;nucleic acid binding [GO:0003676];-
A8K4Z4	60S acidic ribosomal protein P0			ribosome biogenesis [GO:0042254]	-	ribosome [GO:0005840]	ribosome biogenesis [GO:0042254];-;ribosome [GO:0005840]
B7Z3M5	40S ribosomal protein S3a	6189	RPS3A	cell differentiation [GO:0030154];translation [GO:0006412]	structural constituent of ribosome [GO:0003735]	cytosolic small ribosomal subunit [GO:0022627];nucleus [GO:0005634]	cell differentiation [GO:0030154];translation [GO:0006412];structural constituent of ribosome [GO:0003735];cytosolic small ribosomal subunit [GO:0022627];nucleus [GO:0005634]
Q5U077	L-lactate dehydrogenase	3945	LDHB	carbohydrate metabolic process [GO:0005975];carboxylic acid metabolic process [GO:0019752]	L-lactate dehydrogenase activity [GO:0004459]	cytosol [GO:0005829]	carbohydrate metabolic process [GO:0005975];carboxylic acid metabolic process [GO:0019752];L-lactate dehydrogenase activity [GO:0004459];cytosol [GO:0005829]
V9HW22	Epididymis luminal protein 33	3312	HEL-S-72p	-	ATP binding [GO:0005524]	-	-;ATP binding [GO:0005524];-
G9K388	YWHAE/FAM22A fusion protein		YWHAE/FAM22A fusion	-	protein domain specific binding [GO:0019904]	-	-;protein domain specific binding [GO:0019904];-
E7EX29	14-3-3 protein zeta/delta		YWHAZ	-	protein domain specific binding [GO:0019904]	-	-;protein domain specific binding [GO:0019904];-
P00338	L-lactate dehydrogenase A chain	3939	LDHA	glycolytic process [GO:0006096];lactate metabolic process [GO:0006089];NAD metabolic process [GO:0019674];positive regulation of apoptotic process [GO:0043065];post-embryonic animal organ development [GO:0048569];pyruvate metabolic process [GO:0006090];response to cAMP [GO:0051591];response to estrogen [GO:0043627];response to glucose [GO:0009749];response to hydrogen peroxide [GO:0042542];respon…	cadherin binding [GO:0045296];identical protein binding [GO:0042802];kinase binding [GO:0019900];L-lactate dehydrogenase activity [GO:0004459];NAD binding [GO:0051287]	cytosol [GO:0005829];extracellular exosome [GO:0070062];membrane [GO:0016020];nucleus [GO:0005634]	glycolytic process [GO:0006096];lactate metabolic process [GO:0006089];NAD metabolic process [GO:0019674];positive regulation of apoptotic process [GO:0043065];post-embryonic animal organ development [GO:0048569];pyruvate metabolic process [GO:0006090];response to cAMP [GO:0051591];response to estrogen [GO:0043627];response to glucose [GO:0009749];response to hydrogen peroxide [GO:0042542];respon…
P00558	Phosphoglycerate kinase 1	5230	PGK1	canonical glycolysis [GO:0061621];cellular response to hypoxia [GO:0071456];epithelial cell differentiation [GO:0030855];gluconeogenesis [GO:0006094];glycolytic process [GO:0006096];negative regulation of angiogenesis [GO:0016525];phosphorylation [GO:0016310];plasminogen activation [GO:0031639];positive regulation of oxidative phosphorylation [GO:1903862]	ADP binding [GO:0043531];ATP binding [GO:0005524];phosphoglycerate kinase activity [GO:0004618];protein-disulfide reductase activity [GO:0047134]	cytosol [GO:0005829];extracellular exosome [GO:0070062];extracellular space [GO:0005615];membrane [GO:0016020];membrane raft [GO:0045121]	canonical glycolysis [GO:0061621];cellular response to hypoxia [GO:0071456];epithelial cell differentiation [GO:0030855];gluconeogenesis [GO:0006094];glycolytic process [GO:0006096];negative regulation of angiogenesis [GO:0016525];phosphorylation [GO:0016310];plasminogen activation [GO:0031639];positive regulation of oxidative phosphorylation [GO:1903862];ADP binding [GO:0043531];ATP binding [GO:…
P02768	Serum albumin	213	ALB	cellular protein metabolic process [GO:0044267];cellular response to starvation [GO:0009267];high-density lipoprotein particle remodeling [GO:0034375];maintenance of mitochondrion location [GO:0051659];negative regulation of apoptotic process [GO:0043066];negative regulation of programmed cell death [GO:0043069];negative regulation of protein oligomerization [GO:0032460];platelet degranulation [G…	antioxidant activity [GO:0016209];chaperone binding [GO:0051087];copper ion binding [GO:0005507];DNA binding [GO:0003677];drug binding [GO:0008144];enterobactin binding [GO:1903981];exogenous protein binding [GO:0140272];fatty acid binding [GO:0005504];identical protein binding [GO:0042802];pyridoxal phosphate binding [GO:0030170];toxic substance binding [GO:0015643];zinc ion binding [GO:0008270]	blood microparticle [GO:0072562];cytoplasm [GO:0005737];endoplasmic reticulum [GO:0005783];endoplasmic reticulum lumen [GO:0005788];extracellular exosome [GO:0070062];extracellular region [GO:0005576];extracellular space [GO:0005615];Golgi apparatus [GO:0005794];nucleus [GO:0005634];platelet alpha granule lumen [GO:0031093];protein-containing complex [GO:0032991]	cellular protein metabolic process [GO:0044267];cellular response to starvation [GO:0009267];high-density lipoprotein particle remodeling [GO:0034375];maintenance of mitochondrion location [GO:0051659];negative regulation of apoptotic process [GO:0043066];negative regulation of programmed cell death [GO:0043069];negative regulation of protein oligomerization [GO:0032460];platelet degranulation [G…
P15880	40S ribosomal protein S2	6187	RPS2	cellular response to interleukin-4 [GO:0071353];nuclear-transcribed mRNA catabolic process, nonsense-mediated decay [GO:0000184];positive regulation of ubiquitin-protein transferase activity [GO:0051443];rRNA processing [GO:0006364];SRP-dependent cotranslational protein targeting to membrane [GO:0006614];translation [GO:0006412];translational initiation [GO:0006413];viral transcription [GO:001908…	cadherin binding [GO:0045296];enzyme binding [GO:0019899];fibroblast growth factor binding [GO:0017134];mRNA binding [GO:0003729];RNA binding [GO:0003723];structural constituent of ribosome [GO:0003735]	cytosol [GO:0005829];cytosolic small ribosomal subunit [GO:0022627];extracellular exosome [GO:0070062];focal adhesion [GO:0005925];membrane [GO:0016020];nucleoplasm [GO:0005654];nucleus [GO:0005634];synapse [GO:0045202]	cellular response to interleukin-4 [GO:0071353];nuclear-transcribed mRNA catabolic process, nonsense-mediated decay [GO:0000184];positive regulation of ubiquitin-protein transferase activity [GO:0051443];rRNA processing [GO:0006364];SRP-dependent cotranslational protein targeting to membrane [GO:0006614];translation [GO:0006412];translational initiation [GO:0006413];viral transcription [GO:001908…
P15924	Desmoplakin	1832	DSP	adherens junction organization [GO:0034332];bundle of His cell-Purkinje myocyte adhesion involved in cell communication [GO:0086073];cell-cell adhesion [GO:0098609];cornification [GO:0070268];desmosome organization [GO:0002934];epidermis development [GO:0008544];intermediate filament cytoskeleton organization [GO:0045104];intermediate filament organization [GO:0045109];keratinization [GO:0031424]…	cell adhesion molecule binding [GO:0050839];cell adhesive protein binding involved in bundle of His cell-Purkinje myocyte communication [GO:0086083];protein kinase C binding [GO:0005080];RNA binding [GO:0003723];scaffold protein binding [GO:0097110];structural constituent of cytoskeleton [GO:0005200]	basolateral plasma membrane [GO:0016323];cornified envelope [GO:0001533];cytoplasm [GO:0005737];desmosome [GO:0030057];extracellular exosome [GO:0070062];fascia adherens [GO:0005916];ficolin-1-rich granule membrane [GO:0101003];intercalated disc [GO:0014704];intermediate filament [GO:0005882];membrane [GO:0016020];nucleus [GO:0005634];plasma membrane [GO:0005886]	adherens junction organization [GO:0034332];bundle of His cell-Purkinje myocyte adhesion involved in cell communication [GO:0086073];cell-cell adhesion [GO:0098609];cornification [GO:0070268];desmosome organization [GO:0002934];epidermis development [GO:0008544];intermediate filament cytoskeleton organization [GO:0045104];intermediate filament organization [GO:0045109];keratinization [GO:0031424]…
P49327	Fatty acid synthase	2194	FASN	acetyl-CoA metabolic process [GO:0006084];cellular response to interleukin-4 [GO:0071353];establishment of endothelial intestinal barrier [GO:0090557];ether lipid biosynthetic process [GO:0008611];fatty acid biosynthetic process [GO:0006633];fatty acid metabolic process [GO:0006631];fatty-acyl-CoA biosynthetic process [GO:0046949];mammary gland development [GO:0030879];monocyte differentiation [G…	(3R)-hydroxymyristoyl-[acyl-carrier-protein] dehydratase activity [GO:0008659];3-hydroxydecanoyl-[acyl-carrier-protein] dehydratase activity [GO:0008693];3-hydroxyoctanoyl-[acyl-carrier-protein] dehydratase activity [GO:0047451];3-hydroxypalmitoyl-[acyl-carrier-protein] dehydratase activity [GO:0004317];3-oxo-glutaryl-[acp] methyl ester reductase activity [GO:0102131];3-oxo-pimeloyl-[acp] methyl …	cytosol [GO:0005829];extracellular exosome [GO:0070062];glycogen granule [GO:0042587];Golgi apparatus [GO:0005794];melanosome [GO:0042470];membrane [GO:0016020];plasma membrane [GO:0005886]	acetyl-CoA metabolic process [GO:0006084];cellular response to interleukin-4 [GO:0071353];establishment of endothelial intestinal barrier [GO:0090557];ether lipid biosynthetic process [GO:0008611];fatty acid biosynthetic process [GO:0006633];fatty acid metabolic process [GO:0006631];fatty-acyl-CoA biosynthetic process [GO:0046949];mammary gland development [GO:0030879];monocyte differentiation [G…
P61254	60S ribosomal protein L26	6154	RPL26	cellular response to gamma radiation [GO:0071480];cellular response to UV [GO:0034644];cytoplasmic translation [GO:0002181];DNA damage response, signal transduction by p53 class mediator resulting in cell cycle arrest [GO:0006977];nuclear-transcribed mRNA catabolic process, nonsense-mediated decay [GO:0000184];positive regulation of DNA damage response, signal transduction by p53 class mediator r…	mRNA 5'-UTR binding [GO:0048027];RNA binding [GO:0003723];structural constituent of ribosome [GO:0003735]	cytoplasm [GO:0005737];cytosol [GO:0005829];cytosolic large ribosomal subunit [GO:0022625];cytosolic ribosome [GO:0022626];extracellular exosome [GO:0070062];membrane [GO:0016020];nucleolus [GO:0005730];nucleoplasm [GO:0005654];ribonucleoprotein complex [GO:1990904]	cellular response to gamma radiation [GO:0071480];cellular response to UV [GO:0034644];cytoplasmic translation [GO:0002181];DNA damage response, signal transduction by p53 class mediator resulting in cell cycle arrest [GO:0006977];nuclear-transcribed mRNA catabolic process, nonsense-mediated decay [GO:0000184];positive regulation of DNA damage response, signal transduction by p53 class mediator r…
Q7L7L0	Histone H2A type 3	92815	HIST3H2A	chromatin organization [GO:0006325];nucleosome disassembly [GO:0006337];UV-damage excision repair [GO:0070914]	DNA binding [GO:0003677];protein heterodimerization activity [GO:0046982]	extracellular exosome [GO:0070062];nuclear chromatin [GO:0000790];nuclear nucleosome [GO:0000788]	chromatin organization [GO:0006325];nucleosome disassembly [GO:0006337];UV-damage excision repair [GO:0070914];DNA binding [GO:0003677];protein heterodimerization activity [GO:0046982];extracellular exosome [GO:0070062];nuclear chromatin [GO:0000790];nuclear nucleosome [GO:0000788]
Q9H2U1	ATP-dependent DNA/RNA helicase DHX36	170506	DHX36	3'-UTR-mediated mRNA destabilization [GO:0061158];cellular response to arsenite ion [GO:1903843];cellular response to heat [GO:0034605];cellular response to UV [GO:0034644];defense response to virus [GO:0051607];G-quadruplex DNA unwinding [GO:0044806];innate immune response [GO:0045087];negative regulation of translation [GO:0017148];ossification [GO:0001503];positive regulation of cardioblast di…	ATP binding [GO:0005524];DNA helicase activity [GO:0003678];DNA-dependent ATPase activity [GO:0008094];double-stranded RNA binding [GO:0003725];G-quadruplex DNA binding [GO:0051880];G-quadruplex RNA binding [GO:0002151];histone deacetylase binding [GO:0042826];magnesium ion binding [GO:0000287];mRNA 3'-UTR AU-rich region binding [GO:0035925];mRNA 3'-UTR binding [GO:0003730];mRNA 5'-UTR binding [G…	axon [GO:0030424];chromosome, telomeric region [GO:0000781];cytoplasm [GO:0005737];cytoplasmic stress granule [GO:0010494];cytosol [GO:0005829];dendrite [GO:0030425];extracellular exosome [GO:0070062];mitochondrion [GO:0005739];nuclear speck [GO:0016607];nucleoplasm [GO:0005654];nucleus [GO:0005634];perikaryon [GO:0043204]	3'-UTR-mediated mRNA destabilization [GO:0061158];cellular response to arsenite ion [GO:1903843];cellular response to heat [GO:0034605];cellular response to UV [GO:0034644];defense response to virus [GO:0051607];G-quadruplex DNA unwinding [GO:0044806];innate immune response [GO:0045087];negative regulation of translation [GO:0017148];ossification [GO:0001503];positive regulation of cardioblast di…
A0A384NYT8	Tubulin beta chain			microtubule-based process [GO:0007017]	GTP binding [GO:0005525];GTPase activity [GO:0003924];structural constituent of cytoskeleton [GO:0005200]	microtubule [GO:0005874]	microtubule-based process [GO:0007017];GTP binding [GO:0005525];GTPase activity [GO:0003924];structural constituent of cytoskeleton [GO:0005200];microtubule [GO:0005874]
A0A384P5G6	Epididymis secretory sperm binding protein	3313		iron-sulfur cluster assembly [GO:0016226];negative regulation of hematopoietic stem cell differentiation [GO:1902037];protein export from nucleus [GO:0006611];protein folding [GO:0006457]	ATP binding [GO:0005524];enzyme binding [GO:0019899];unfolded protein binding [GO:0051082]	mitochondrial matrix [GO:0005759]	iron-sulfur cluster assembly [GO:0016226];negative regulation of hematopoietic stem cell differentiation [GO:1902037];protein export from nucleus [GO:0006611];protein folding [GO:0006457];ATP binding [GO:0005524];enzyme binding [GO:0019899];unfolded protein binding [GO:0051082];mitochondrial matrix [GO:0005759]
B2R4P2	cDNA, FLJ92164, highly similar to Homo sapiens peroxiredoxin 1 (PRDX1), mRNA			cell redox homeostasis [GO:0045454]	peroxiredoxin activity [GO:0051920]	cell [GO:0005623]	cell redox homeostasis [GO:0045454];peroxiredoxin activity [GO:0051920];cell [GO:0005623]
H9ZYJ2	Thioredoxin	7295	TXN	cell redox homeostasis [GO:0045454];glycerol ether metabolic process [GO:0006662];negative regulation of protein export from nucleus [GO:0046826];negative regulation of transcription by RNA polymerase II [GO:0000122]	peptide disulfide oxidoreductase activity [GO:0015037];protein disulfide oxidoreductase activity [GO:0015035]	cell [GO:0005623];cytosol [GO:0005829];nucleoplasm [GO:0005654]	cell redox homeostasis [GO:0045454];glycerol ether metabolic process [GO:0006662];negative regulation of protein export from nucleus [GO:0046826];negative regulation of transcription by RNA polymerase II [GO:0000122];peptide disulfide oxidoreductase activity [GO:0015037];protein disulfide oxidoreductase activity [GO:0015035];cell [GO:0005623];cytosol [GO:0005829];nucleoplasm [GO:0005654]
Q2QD09	Triosephosphate isomerase			gluconeogenesis [GO:0006094];glycolytic process [GO:0006096]	triose-phosphate isomerase activity [GO:0004807]	-	gluconeogenesis [GO:0006094];glycolytic process [GO:0006096];triose-phosphate isomerase activity [GO:0004807];-
Q53FG3	Interleukin enhancer binding factor 2 variant	3608		immune response [GO:0006955]	ATP binding [GO:0005524];RNA binding [GO:0003723];transferase activity [GO:0016740]	-	immune response [GO:0006955];ATP binding [GO:0005524];RNA binding [GO:0003723];transferase activity [GO:0016740];-
Q13151	Heterogeneous nuclear ribonucleoprotein A0	10949	HNRNPA0	3'-UTR-mediated mRNA stabilization [GO:0070935];inflammatory response [GO:0006954];mRNA processing [GO:0006397];mRNA splicing, via spliceosome [GO:0000398];response to lipopolysaccharide [GO:0032496];RNA metabolic process [GO:0016070]	mRNA 3'-UTR AU-rich region binding [GO:0035925];mRNA binding [GO:0003729];protein kinase binding [GO:0019901];RNA binding [GO:0003723]	nucleoplasm [GO:0005654];nucleus [GO:0005634];ribonucleoprotein complex [GO:1990904]	3'-UTR-mediated mRNA stabilization [GO:0070935];inflammatory response [GO:0006954];mRNA processing [GO:0006397];mRNA splicing, via spliceosome [GO:0000398];response to lipopolysaccharide [GO:0032496];RNA metabolic process [GO:0016070];mRNA 3'-UTR AU-rich region binding [GO:0035925];mRNA binding [GO:0003729];protein kinase binding [GO:0019901];RNA binding [GO:0003723];nucleoplasm [GO:0005654];nucl…
B4DMT8	cDNA FLJ52118, highly similar to 14-3-3 protein theta			-	protein domain specific binding [GO:0019904]	-	-;protein domain specific binding [GO:0019904];-
Q15200	Prothymosin alpha			-	-	-	-
P00492	Hypoxanthine-guanine phosphoribosyltransferase	3251	HPRT1	adenine salvage [GO:0006168];central nervous system neuron development [GO:0021954];cerebral cortex neuron differentiation [GO:0021895];dendrite morphogenesis [GO:0048813];dopamine metabolic process [GO:0042417];GMP catabolic process [GO:0046038];GMP salvage [GO:0032263];grooming behavior [GO:0007625];guanine salvage [GO:0006178];hypoxanthine metabolic process [GO:0046100];hypoxanthine salvage [G…	guanine phosphoribosyltransferase activity [GO:0052657];hypoxanthine phosphoribosyltransferase activity [GO:0004422];identical protein binding [GO:0042802];magnesium ion binding [GO:0000287];nucleotide binding [GO:0000166];protein homodimerization activity [GO:0042803]	cytoplasm [GO:0005737];cytosol [GO:0005829];extracellular exosome [GO:0070062]	adenine salvage [GO:0006168];central nervous system neuron development [GO:0021954];cerebral cortex neuron differentiation [GO:0021895];dendrite morphogenesis [GO:0048813];dopamine metabolic process [GO:0042417];GMP catabolic process [GO:0046038];GMP salvage [GO:0032263];grooming behavior [GO:0007625];guanine salvage [GO:0006178];hypoxanthine metabolic process [GO:0046100];hypoxanthine salvage [G…
P06576	ATP synthase subunit beta, mitochondrial	506	ATP5F1B	angiogenesis [GO:0001525];ATP biosynthetic process [GO:0006754];cellular response to interleukin-7 [GO:0098761];cristae formation [GO:0042407];generation of precursor metabolites and energy [GO:0006091];lipid metabolic process [GO:0006629];mitochondrial ATP synthesis coupled proton transport [GO:0042776];mitochondrion organization [GO:0007005];negative regulation of cell adhesion involved in subs…	angiostatin binding [GO:0043532];ATP binding [GO:0005524];MHC class I protein binding [GO:0042288];proton-transporting ATP synthase activity, rotational mechanism [GO:0046933];proton-transporting ATPase activity, rotational mechanism [GO:0046961];transmembrane transporter activity [GO:0022857]	cell [GO:0005623];cell surface [GO:0009986];extracellular exosome [GO:0070062];membrane [GO:0016020];mitochondrial matrix [GO:0005759];mitochondrial membrane [GO:0031966];mitochondrial nucleoid [GO:0042645];mitochondrial proton-transporting ATP synthase complex [GO:0005753];mitochondrial proton-transporting ATP synthase, catalytic core [GO:0005754];mitochondrion [GO:0005739];nucleus [GO:0005634];…	angiogenesis [GO:0001525];ATP biosynthetic process [GO:0006754];cellular response to interleukin-7 [GO:0098761];cristae formation [GO:0042407];generation of precursor metabolites and energy [GO:0006091];lipid metabolic process [GO:0006629];mitochondrial ATP synthesis coupled proton transport [GO:0042776];mitochondrion organization [GO:0007005];negative regulation of cell adhesion involved in subs…
P07814	Bifunctional glutamate/proline--tRNA ligase	2058	EPRS	cellular response to insulin stimulus [GO:0032869];cellular response to interferon-gamma [GO:0071346];glutamyl-tRNA aminoacylation [GO:0006424];negative regulation of translation [GO:0017148];prolyl-tRNA aminoacylation [GO:0006433];protein-containing complex assembly [GO:0065003];regulation of long-chain fatty acid import into cell [GO:0140212];tRNA aminoacylation for protein translation [GO:0006…	ATP binding [GO:0005524];glutamate-tRNA ligase activity [GO:0004818];GTPase binding [GO:0051020];identical protein binding [GO:0042802];proline-tRNA ligase activity [GO:0004827];protein homodimerization activity [GO:0042803];RNA stem-loop binding [GO:0035613];zinc ion binding [GO:0008270]	aminoacyl-tRNA synthetase multienzyme complex [GO:0017101];cytoplasm [GO:0005737];cytosol [GO:0005829];GAIT complex [GO:0097452];membrane [GO:0016020];plasma membrane [GO:0005886];ribonucleoprotein complex [GO:1990904]	cellular response to insulin stimulus [GO:0032869];cellular response to interferon-gamma [GO:0071346];glutamyl-tRNA aminoacylation [GO:0006424];negative regulation of translation [GO:0017148];prolyl-tRNA aminoacylation [GO:0006433];protein-containing complex assembly [GO:0065003];regulation of long-chain fatty acid import into cell [GO:0140212];tRNA aminoacylation for protein translation [GO:0006…
P12268	Inosine-5'-monophosphate dehydrogenase 2	3615	IMPDH2	cellular response to interleukin-4 [GO:0071353];circadian rhythm [GO:0007623];GMP biosynthetic process [GO:0006177];GTP biosynthetic process [GO:0006183];lymphocyte proliferation [GO:0046651];neutrophil degranulation [GO:0043312];protein homotetramerization [GO:0051289];purine ribonucleoside monophosphate biosynthetic process [GO:0009168];retina development in camera-type eye [GO:0060041]	DNA binding [GO:0003677];IMP dehydrogenase activity [GO:0003938];metal ion binding [GO:0046872];nucleotide binding [GO:0000166];RNA binding [GO:0003723]	cytoplasm [GO:0005737];cytosol [GO:0005829];extracellular exosome [GO:0070062];extracellular region [GO:0005576];ficolin-1-rich granule lumen [GO:1904813];membrane [GO:0016020];nucleus [GO:0005634];peroxisomal membrane [GO:0005778];secretory granule lumen [GO:0034774]	cellular response to interleukin-4 [GO:0071353];circadian rhythm [GO:0007623];GMP biosynthetic process [GO:0006177];GTP biosynthetic process [GO:0006183];lymphocyte proliferation [GO:0046651];neutrophil degranulation [GO:0043312];protein homotetramerization [GO:0051289];purine ribonucleoside monophosphate biosynthetic process [GO:0009168];retina development in camera-type eye [GO:0060041];DNA bin…
P22314	Ubiquitin-like modifier-activating enzyme 1	7317	UBA1	cellular response to DNA damage stimulus [GO:0006974];protein modification by small protein conjugation [GO:0032446];protein ubiquitination [GO:0016567];ubiquitin-dependent protein catabolic process [GO:0006511]	ATP binding [GO:0005524];RNA binding [GO:0003723];ubiquitin activating enzyme activity [GO:0004839]	cytoplasm [GO:0005737];cytosol [GO:0005829];extracellular exosome [GO:0070062];mitochondrion [GO:0005739];nucleoplasm [GO:0005654];nucleus [GO:0005634]	cellular response to DNA damage stimulus [GO:0006974];protein modification by small protein conjugation [GO:0032446];protein ubiquitination [GO:0016567];ubiquitin-dependent protein catabolic process [GO:0006511];ATP binding [GO:0005524];RNA binding [GO:0003723];ubiquitin activating enzyme activity [GO:0004839];cytoplasm [GO:0005737];cytosol [GO:0005829];extracellular exosome [GO:0070062];mitochon…
P24534	Elongation factor 1-beta	1933	EEF1B2	response to ethanol [GO:0045471];translational elongation [GO:0006414]	guanyl-nucleotide exchange factor activity [GO:0005085];translation elongation factor activity [GO:0003746]	cytoplasm [GO:0005737];cytosol [GO:0005829];eukaryotic translation elongation factor 1 complex [GO:0005853]	response to ethanol [GO:0045471];translational elongation [GO:0006414];guanyl-nucleotide exchange factor activity [GO:0005085];translation elongation factor activity [GO:0003746];cytoplasm [GO:0005737];cytosol [GO:0005829];eukaryotic translation elongation factor 1 complex [GO:0005853]
P26641	Elongation factor 1-gamma	1937	EEF1G	response to virus [GO:0009615];translational elongation [GO:0006414]	cadherin binding [GO:0045296];translation elongation factor activity [GO:0003746]	cytoplasm [GO:0005737];cytosol [GO:0005829];extracellular exosome [GO:0070062];membrane [GO:0016020];nucleus [GO:0005634]	response to virus [GO:0009615];translational elongation [GO:0006414];cadherin binding [GO:0045296];translation elongation factor activity [GO:0003746];cytoplasm [GO:0005737];cytosol [GO:0005829];extracellular exosome [GO:0070062];membrane [GO:0016020];nucleus [GO:0005634]
P38159	RNA-binding motif protein, X chromosome	27316	RBMX	cellular response to interleukin-1 [GO:0071347];membrane protein ectodomain proteolysis [GO:0006509];mRNA splice site selection [GO:0006376];mRNA splicing, via spliceosome [GO:0000398];negative regulation of mRNA splicing, via spliceosome [GO:0048025];osteoblast differentiation [GO:0001649];positive regulation of mRNA splicing, via spliceosome [GO:0048026];positive regulation of transcription by …	chromatin binding [GO:0003682];identical protein binding [GO:0042802];mRNA binding [GO:0003729];protein domain specific binding [GO:0019904];RNA binding [GO:0003723];RNA polymerase II cis-regulatory region sequence-specific DNA binding [GO:0000978];single-stranded RNA binding [GO:0003727]	catalytic step 2 spliceosome [GO:0071013];extracellular exosome [GO:0070062];extracellular space [GO:0005615];membrane [GO:0016020];nuclear euchromatin [GO:0005719];nucleoplasm [GO:0005654];nucleus [GO:0005634];ribonucleoprotein complex [GO:1990904];spliceosomal complex [GO:0005681];supraspliceosomal complex [GO:0044530]	cellular response to interleukin-1 [GO:0071347];membrane protein ectodomain proteolysis [GO:0006509];mRNA splice site selection [GO:0006376];mRNA splicing, via spliceosome [GO:0000398];negative regulation of mRNA splicing, via spliceosome [GO:0048025];osteoblast differentiation [GO:0001649];positive regulation of mRNA splicing, via spliceosome [GO:0048026];positive regulation of transcription by …
P39019	40S ribosomal protein S19	6223	RPS19	antimicrobial humoral immune response mediated by antimicrobial peptide [GO:0061844];defense response to Gram-negative bacterium [GO:0050829];erythrocyte differentiation [GO:0030218];killing of cells of other organism [GO:0031640];maturation of SSU-rRNA [GO:0030490];maturation of SSU-rRNA from tricistronic rRNA transcript (SSU-rRNA, 5.8S rRNA, LSU-rRNA) [GO:0000462];monocyte chemotaxis [GO:000254…	fibroblast growth factor binding [GO:0017134];protein homodimerization activity [GO:0042803];protein kinase binding [GO:0019901];RNA binding [GO:0003723];structural constituent of ribosome [GO:0003735]	cytoplasm [GO:0005737];cytosol [GO:0005829];cytosolic small ribosomal subunit [GO:0022627];extracellular exosome [GO:0070062];focal adhesion [GO:0005925];membrane [GO:0016020];nucleolus [GO:0005730];nucleoplasm [GO:0005654];postsynaptic density [GO:0014069];ribosome [GO:0005840]	antimicrobial humoral immune response mediated by antimicrobial peptide [GO:0061844];defense response to Gram-negative bacterium [GO:0050829];erythrocyte differentiation [GO:0030218];killing of cells of other organism [GO:0031640];maturation of SSU-rRNA [GO:0030490];maturation of SSU-rRNA from tricistronic rRNA transcript (SSU-rRNA, 5.8S rRNA, LSU-rRNA) [GO:0000462];monocyte chemotaxis [GO:000254…
P62081	40S ribosomal protein S7	6201	RPS7	cell differentiation [GO:0030154];negative regulation of ubiquitin protein ligase activity [GO:1904667];negative regulation of ubiquitin-dependent protein catabolic process [GO:2000059];neural tube closure [GO:0001843];nuclear-transcribed mRNA catabolic process, nonsense-mediated decay [GO:0000184];positive regulation of gene expression [GO:0010628];positive regulation of intrinsic apoptotic sign…	mRNA 3'-UTR binding [GO:0003730];mRNA 5'-UTR binding [GO:0048027];protein kinase binding [GO:0019901];RNA binding [GO:0003723];structural constituent of ribosome [GO:0003735];ubiquitin ligase inhibitor activity [GO:1990948]	cytosol [GO:0005829];cytosolic small ribosomal subunit [GO:0022627];focal adhesion [GO:0005925];membrane [GO:0016020];microtubule organizing center [GO:0005815];nucleolus [GO:0005730];nucleoplasm [GO:0005654];nucleus [GO:0005634];protein-containing complex [GO:0032991];ribonucleoprotein complex [GO:1990904];ribosome [GO:0005840];small-subunit processome [GO:0032040];synapse [GO:0045202]	cell differentiation [GO:0030154];negative regulation of ubiquitin protein ligase activity [GO:1904667];negative regulation of ubiquitin-dependent protein catabolic process [GO:2000059];neural tube closure [GO:0001843];nuclear-transcribed mRNA catabolic process, nonsense-mediated decay [GO:0000184];positive regulation of gene expression [GO:0010628];positive regulation of intrinsic apoptotic sign…
P62249	40S ribosomal protein S16	6217	RPS16	maturation of SSU-rRNA from tricistronic rRNA transcript (SSU-rRNA, 5.8S rRNA, LSU-rRNA) [GO:0000462];nuclear-transcribed mRNA catabolic process, nonsense-mediated decay [GO:0000184];ribosomal small subunit biogenesis [GO:0042274];rRNA processing [GO:0006364];SRP-dependent cotranslational protein targeting to membrane [GO:0006614];translation [GO:0006412];translational initiation [GO:0006413];vir…	RNA binding [GO:0003723];structural constituent of ribosome [GO:0003735]	cytosol [GO:0005829];cytosolic small ribosomal subunit [GO:0022627];extracellular exosome [GO:0070062];focal adhesion [GO:0005925];membrane [GO:0016020];nucleoplasm [GO:0005654];small ribosomal subunit [GO:0015935]	maturation of SSU-rRNA from tricistronic rRNA transcript (SSU-rRNA, 5.8S rRNA, LSU-rRNA) [GO:0000462];nuclear-transcribed mRNA catabolic process, nonsense-mediated decay [GO:0000184];ribosomal small subunit biogenesis [GO:0042274];rRNA processing [GO:0006364];SRP-dependent cotranslational protein targeting to membrane [GO:0006614];translation [GO:0006412];translational initiation [GO:0006413];vir…
P62277	40S ribosomal protein S13	6207	RPS13	negative regulation of RNA splicing [GO:0033119];nuclear-transcribed mRNA catabolic process, nonsense-mediated decay [GO:0000184];SRP-dependent cotranslational protein targeting to membrane [GO:0006614];translation [GO:0006412];translational initiation [GO:0006413];viral transcription [GO:0019083]	mRNA 5'-UTR binding [GO:0048027];mRNA binding [GO:0003729];RNA binding [GO:0003723];small ribosomal subunit rRNA binding [GO:0070181];structural constituent of ribosome [GO:0003735]	cytosol [GO:0005829];cytosolic small ribosomal subunit [GO:0022627];extracellular exosome [GO:0070062];focal adhesion [GO:0005925];membrane [GO:0016020];nucleolus [GO:0005730];nucleoplasm [GO:0005654];nucleus [GO:0005634];postsynaptic density [GO:0014069];ribosome [GO:0005840]	negative regulation of RNA splicing [GO:0033119];nuclear-transcribed mRNA catabolic process, nonsense-mediated decay [GO:0000184];SRP-dependent cotranslational protein targeting to membrane [GO:0006614];translation [GO:0006412];translational initiation [GO:0006413];viral transcription [GO:0019083];mRNA 5'-UTR binding [GO:0048027];mRNA binding [GO:0003729];RNA binding [GO:0003723];small ribosomal …
P62753	40S ribosomal protein S6	6194	RPS6	activation-induced cell death of T cells [GO:0006924];erythrocyte development [GO:0048821];G1/S transition of mitotic cell cycle [GO:0000082];gastrulation [GO:0007369];glucose homeostasis [GO:0042593];mammalian oogenesis stage [GO:0022605];mitotic cell cycle checkpoint [GO:0007093];negative regulation of apoptotic process [GO:0043066];nuclear-transcribed mRNA catabolic process, nonsense-mediated …	protein kinase binding [GO:0019901];RNA binding [GO:0003723];structural constituent of ribosome [GO:0003735]	cell body [GO:0044297];cytoplasmic ribonucleoprotein granule [GO:0036464];cytosol [GO:0005829];cytosolic small ribosomal subunit [GO:0022627];dendrite [GO:0030425];endoplasmic reticulum [GO:0005783];membrane [GO:0016020];nucleolus [GO:0005730];nucleoplasm [GO:0005654];nucleus [GO:0005634];perinuclear region of cytoplasm [GO:0048471];polysome [GO:0005844];ribonucleoprotein complex [GO:1990904];sma…	activation-induced cell death of T cells [GO:0006924];erythrocyte development [GO:0048821];G1/S transition of mitotic cell cycle [GO:0000082];gastrulation [GO:0007369];glucose homeostasis [GO:0042593];mammalian oogenesis stage [GO:0022605];mitotic cell cycle checkpoint [GO:0007093];negative regulation of apoptotic process [GO:0043066];nuclear-transcribed mRNA catabolic process, nonsense-mediated …
P62851	40S ribosomal protein S25	6230	RPS25	nuclear-transcribed mRNA catabolic process, nonsense-mediated decay [GO:0000184];SRP-dependent cotranslational protein targeting to membrane [GO:0006614];translation [GO:0006412];translational initiation [GO:0006413];viral transcription [GO:0019083]	RNA binding [GO:0003723];structural constituent of ribosome [GO:0003735]	cytosol [GO:0005829];cytosolic small ribosomal subunit [GO:0022627];extracellular exosome [GO:0070062];nucleolus [GO:0005730];nucleoplasm [GO:0005654];nucleus [GO:0005634];postsynaptic density [GO:0014069];ribosome [GO:0005840];small ribosomal subunit [GO:0015935]	nuclear-transcribed mRNA catabolic process, nonsense-mediated decay [GO:0000184];SRP-dependent cotranslational protein targeting to membrane [GO:0006614];translation [GO:0006412];translational initiation [GO:0006413];viral transcription [GO:0019083];RNA binding [GO:0003723];structural constituent of ribosome [GO:0003735];cytosol [GO:0005829];cytosolic small ribosomal subunit [GO:0022627];extracel…
P63241	Eukaryotic translation initiation factor 5A-1	1984	EIF5A	apoptotic process [GO:0006915];mRNA export from nucleus [GO:0006406];nucleocytoplasmic transport [GO:0006913];positive regulation of cell population proliferation [GO:0008284];positive regulation of translational elongation [GO:0045901];positive regulation of translational termination [GO:0045905];protein export from nucleus [GO:0006611];translational frameshifting [GO:0006452]	protein N-terminus binding [GO:0047485];ribosome binding [GO:0043022];RNA binding [GO:0003723];translation elongation factor activity [GO:0003746];U6 snRNA binding [GO:0017070]	annulate lamellae [GO:0005642];cytoplasm [GO:0005737];cytosol [GO:0005829];endoplasmic reticulum membrane [GO:0005789];membrane [GO:0016020];nuclear pore [GO:0005643];nucleus [GO:0005634]	apoptotic process [GO:0006915];mRNA export from nucleus [GO:0006406];nucleocytoplasmic transport [GO:0006913];positive regulation of cell population proliferation [GO:0008284];positive regulation of translational elongation [GO:0045901];positive regulation of translational termination [GO:0045905];protein export from nucleus [GO:0006611];translational frameshifting [GO:0006452];protein N-terminus…
P67809	Y-box-binding protein 1	4904	YBX1	cellular response to interleukin-7 [GO:0098761];CRD-mediated mRNA stabilization [GO:0070934];embryonic morphogenesis [GO:0048598];epidermis development [GO:0008544];in utero embryonic development [GO:0001701];miRNA transport [GO:1990428];mRNA splicing, via spliceosome [GO:0000398];mRNA stabilization [GO:0048255];negative regulation of cellular senescence [GO:2000773];negative regulation of striat…	C5-methylcytidine-containing RNA binding [GO:0062153];chromatin binding [GO:0003682];DNA binding [GO:0003677];DNA-binding transcription activator activity, RNA polymerase II-specific [GO:0001228];DNA-binding transcription factor activity [GO:0003700];DNA-binding transcription factor activity, RNA polymerase II-specific [GO:0000981];double-stranded DNA binding [GO:0003690];GTPase binding [GO:00510…	CRD-mediated mRNA stability complex [GO:0070937];cytoplasm [GO:0005737];cytoplasmic stress granule [GO:0010494];cytosol [GO:0005829];extracellular exosome [GO:0070062];extracellular region [GO:0005576];histone pre-mRNA 3'end processing complex [GO:0071204];intracellular membrane-bounded organelle [GO:0043231];nuclear membrane [GO:0031965];nucleoplasm [GO:0005654];nucleus [GO:0005634];ribonucleopr…	cellular response to interleukin-7 [GO:0098761];CRD-mediated mRNA stabilization [GO:0070934];embryonic morphogenesis [GO:0048598];epidermis development [GO:0008544];in utero embryonic development [GO:0001701];miRNA transport [GO:1990428];mRNA splicing, via spliceosome [GO:0000398];mRNA stabilization [GO:0048255];negative regulation of cellular senescence [GO:2000773];negative regulation of striat…
P81605	Dermcidin	117159	DCD	antimicrobial humoral immune response mediated by antimicrobial peptide [GO:0061844];antimicrobial humoral response [GO:0019730];defense response to bacterium [GO:0042742];defense response to fungus [GO:0050832];defense response to Gram-negative bacterium [GO:0050829];defense response to Gram-positive bacterium [GO:0050830];killing of cells of other organism [GO:0031640]	peptidase activity [GO:0008233];RNA binding [GO:0003723]	extracellular exosome [GO:0070062];extracellular region [GO:0005576];extracellular space [GO:0005615]	antimicrobial humoral immune response mediated by antimicrobial peptide [GO:0061844];antimicrobial humoral response [GO:0019730];defense response to bacterium [GO:0042742];defense response to fungus [GO:0050832];defense response to Gram-negative bacterium [GO:0050829];defense response to Gram-positive bacterium [GO:0050830];killing of cells of other organism [GO:0031640];peptidase activity [GO:00…
P83881	60S ribosomal protein L36a	6173	RPL36A	cytoplasmic translation [GO:0002181];nuclear-transcribed mRNA catabolic process, nonsense-mediated decay [GO:0000184];SRP-dependent cotranslational protein targeting to membrane [GO:0006614];translation [GO:0006412];translational initiation [GO:0006413];viral transcription [GO:0019083]	RNA binding [GO:0003723];structural constituent of ribosome [GO:0003735]	cytosol [GO:0005829];cytosolic large ribosomal subunit [GO:0022625];endoplasmic reticulum [GO:0005783];plasma membrane [GO:0005886];polysomal ribosome [GO:0042788];ribosome [GO:0005840]	cytoplasmic translation [GO:0002181];nuclear-transcribed mRNA catabolic process, nonsense-mediated decay [GO:0000184];SRP-dependent cotranslational protein targeting to membrane [GO:0006614];translation [GO:0006412];translational initiation [GO:0006413];viral transcription [GO:0019083];RNA binding [GO:0003723];structural constituent of ribosome [GO:0003735];cytosol [GO:0005829];cytosolic large ri…
Q00610	Clathrin heavy chain 1	1213	CLTC	amyloid-beta clearance by transcytosis [GO:0150093];antigen processing and presentation of exogenous peptide antigen via MHC class II [GO:0019886];autophagy [GO:0006914];cell division [GO:0051301];clathrin coat assembly [GO:0048268];clathrin-dependent endocytosis [GO:0072583];intracellular protein transport [GO:0006886];low-density lipoprotein particle clearance [GO:0034383];low-density lipoprote…	clathrin light chain binding [GO:0032051];disordered domain specific binding [GO:0097718];double-stranded RNA binding [GO:0003725];low-density lipoprotein particle receptor binding [GO:0050750];protein kinase binding [GO:0019901];RNA binding [GO:0003723];structural molecule activity [GO:0005198];ubiquitin-specific protease binding [GO:1990381]	clathrin coat [GO:0030118];clathrin coat of coated pit [GO:0030132];clathrin coat of trans-Golgi network vesicle [GO:0030130];clathrin complex [GO:0071439];clathrin-coated endocytic vesicle [GO:0045334];clathrin-coated endocytic vesicle membrane [GO:0030669];clathrin-coated vesicle [GO:0030136];cytosol [GO:0005829];endolysosome membrane [GO:0036020];endosome [GO:0005768];extracellular exosome [GO…	amyloid-beta clearance by transcytosis [GO:0150093];antigen processing and presentation of exogenous peptide antigen via MHC class II [GO:0019886];autophagy [GO:0006914];cell division [GO:0051301];clathrin coat assembly [GO:0048268];clathrin-dependent endocytosis [GO:0072583];intracellular protein transport [GO:0006886];low-density lipoprotein particle clearance [GO:0034383];low-density lipoprote…
Q15056	Eukaryotic translation initiation factor 4H	7458	EIF4H	developmental growth [GO:0048589];regulation of translational initiation [GO:0006446];sexual reproduction [GO:0019953];translational initiation [GO:0006413];viral process [GO:0016032]	cadherin binding [GO:0045296];RNA binding [GO:0003723];translation factor activity, RNA binding [GO:0008135];translation initiation factor activity [GO:0003743]	cytosol [GO:0005829];eukaryotic translation initiation factor 4F complex [GO:0016281];membrane [GO:0016020];perinuclear region of cytoplasm [GO:0048471];polysome [GO:0005844]	developmental growth [GO:0048589];regulation of translational initiation [GO:0006446];sexual reproduction [GO:0019953];translational initiation [GO:0006413];viral process [GO:0016032];cadherin binding [GO:0045296];RNA binding [GO:0003723];translation factor activity, RNA binding [GO:0008135];translation initiation factor activity [GO:0003743];cytosol [GO:0005829];eukaryotic translation initiation…
Q86YZ3	Hornerin	388697	HRNR	cell envelope organization [GO:0043163];establishment of skin barrier [GO:0061436];keratinization [GO:0031424];neutrophil degranulation [GO:0043312]	calcium ion binding [GO:0005509];transition metal ion binding [GO:0046914]	azurophil granule lumen [GO:0035578];collagen-containing extracellular matrix [GO:0062023];cornified envelope [GO:0001533];cytoplasm [GO:0005737];extracellular exosome [GO:0070062];extracellular region [GO:0005576];keratohyalin granule [GO:0036457];nucleus [GO:0005634];perinuclear region of cytoplasm [GO:0048471]	cell envelope organization [GO:0043163];establishment of skin barrier [GO:0061436];keratinization [GO:0031424];neutrophil degranulation [GO:0043312];calcium ion binding [GO:0005509];transition metal ion binding [GO:0046914];azurophil granule lumen [GO:0035578];collagen-containing extracellular matrix [GO:0062023];cornified envelope [GO:0001533];cytoplasm [GO:0005737];extracellular exosome [GO:007…
Q96QR8	Transcriptional activator protein Pur-beta	5814	PURB	cell differentiation [GO:0030154];cell population proliferation [GO:0008283];regulation of myeloid cell differentiation [GO:0045637]	DNA-binding transcription repressor activity, RNA polymerase II-specific [GO:0001227];double-stranded DNA binding [GO:0003690];mRNA binding [GO:0003729];purine-rich negative regulatory element binding [GO:0032422];RNA binding [GO:0003723];RNA polymerase II regulatory region sequence-specific DNA binding [GO:0000977];sequence-specific DNA binding [GO:0043565];single-stranded DNA binding [GO:000369…	DNA replication factor A complex [GO:0005662];nucleoplasm [GO:0005654];nucleus [GO:0005634]	cell differentiation [GO:0030154];cell population proliferation [GO:0008283];regulation of myeloid cell differentiation [GO:0045637];DNA-binding transcription repressor activity, RNA polymerase II-specific [GO:0001227];double-stranded DNA binding [GO:0003690];mRNA binding [GO:0003729];purine-rich negative regulatory element binding [GO:0032422];RNA binding [GO:0003723];RNA polymerase II regulator…
A0A286YF78	D-3-phosphoglycerate dehydrogenase		PHGDH	-	NAD binding [GO:0051287];oxidoreductase activity, acting on the CH-OH group of donors, NAD or NADP as acceptor [GO:0016616]	-	-;NAD binding [GO:0051287];oxidoreductase activity, acting on the CH-OH group of donors, NAD or NADP as acceptor [GO:0016616];-
A8K3C3	T-complex protein 1 subunit delta			protein folding [GO:0006457]	ATP binding [GO:0005524];unfolded protein binding [GO:0051082]	cytoplasm [GO:0005737]	protein folding [GO:0006457];ATP binding [GO:0005524];unfolded protein binding [GO:0051082];cytoplasm [GO:0005737]
A8K588	cDNA FLJ76823, highly similar to Homo sapiens splicing factor, arginine/serine-rich 6 (SFRS6), mRNA			-	RNA binding [GO:0003723]	-	-;RNA binding [GO:0003723];-
B2RE56	Peptidyl-prolyl cis-trans isomerase			protein folding [GO:0006457]	peptidyl-prolyl cis-trans isomerase activity [GO:0003755]	-	protein folding [GO:0006457];peptidyl-prolyl cis-trans isomerase activity [GO:0003755];-
B4DUQ1	cDNA FLJ54552, highly similar to Heterogeneous nuclear ribonucleoprotein K	3190		regulation of transcription by RNA polymerase II [GO:0006357];RNA processing [GO:0006396]	DNA binding [GO:0003677];RNA binding [GO:0003723]	-	regulation of transcription by RNA polymerase II [GO:0006357];RNA processing [GO:0006396];DNA binding [GO:0003677];RNA binding [GO:0003723];-
B4DZT5	cDNA FLJ53116, highly similar to T-complex protein 1 subunit epsilon			protein folding [GO:0006457]	ATP binding [GO:0005524];unfolded protein binding [GO:0051082]	cytoplasm [GO:0005737]	protein folding [GO:0006457];ATP binding [GO:0005524];unfolded protein binding [GO:0051082];cytoplasm [GO:0005737]
G3V555	Heterogeneous nuclear ribonucleoproteins C1/C2		HNRNPC	-	RNA binding [GO:0003723]	nucleoplasm [GO:0005654]	-;RNA binding [GO:0003723];nucleoplasm [GO:0005654]
H7BYN3	Transcription factor A, mitochondrial		TFAM	-	DNA binding [GO:0003677]	mitochondrion [GO:0005739];nucleus [GO:0005634]	-;DNA binding [GO:0003677];mitochondrion [GO:0005739];nucleus [GO:0005634]
K7ERT8	60S ribosomal protein L23a		RPL23A	translation [GO:0006412]	structural constituent of ribosome [GO:0003735]	ribosome [GO:0005840]	translation [GO:0006412];structural constituent of ribosome [GO:0003735];ribosome [GO:0005840]
Q5U0A0	Proteasome subunit alpha type			proteasome-mediated ubiquitin-dependent protein catabolic process [GO:0043161]	threonine-type endopeptidase activity [GO:0004298]	cytoplasm [GO:0005737];nucleus [GO:0005634];proteasome core complex, alpha-subunit complex [GO:0019773]	proteasome-mediated ubiquitin-dependent protein catabolic process [GO:0043161];threonine-type endopeptidase activity [GO:0004298];cytoplasm [GO:0005737];nucleus [GO:0005634];proteasome core complex, alpha-subunit complex [GO:0019773]
Q6NVC0	SLC25A5 protein	292	SLC25A5	-	transmembrane transporter activity [GO:0022857]	integral component of membrane [GO:0016021];mitochondrial inner membrane [GO:0005743]	-;transmembrane transporter activity [GO:0022857];integral component of membrane [GO:0016021];mitochondrial inner membrane [GO:0005743]
V9HVY3	Protein disulfide-isomerase	2923	HEL-S-269	cell redox homeostasis [GO:0045454];cellular response to interleukin-7 [GO:0098761];positive regulation of extrinsic apoptotic signaling pathway [GO:2001238]	protein disulfide isomerase activity [GO:0003756]	cell [GO:0005623];cell surface [GO:0009986];endoplasmic reticulum [GO:0005783]	cell redox homeostasis [GO:0045454];cellular response to interleukin-7 [GO:0098761];positive regulation of extrinsic apoptotic signaling pathway [GO:2001238];protein disulfide isomerase activity [GO:0003756];cell [GO:0005623];cell surface [GO:0009986];endoplasmic reticulum [GO:0005783]
V9HW26	ATP synthase subunit alpha	498	HEL-S-123m	ATP synthesis coupled proton transport [GO:0015986];lipid metabolic process [GO:0006629]	ATP binding [GO:0005524];proton-transporting ATP synthase activity, rotational mechanism [GO:0046933]	mitochondrion [GO:0005739];proton-transporting ATP synthase complex, catalytic core F(1) [GO:0045261]	ATP synthesis coupled proton transport [GO:0015986];lipid metabolic process [GO:0006629];ATP binding [GO:0005524];proton-transporting ATP synthase activity, rotational mechanism [GO:0046933];mitochondrion [GO:0005739];proton-transporting ATP synthase complex, catalytic core F(1) [GO:0045261]
A0A075B6Z2	T cell receptor alpha joining 56		TRAJ56	-	-	-	-
Q14D04	Ventricular zone-expressed PH domain-containing protein homolog 1	79674	VEPH1	negative regulation of SMAD protein signal transduction [GO:0060392];negative regulation of transforming growth factor beta receptor signaling pathway [GO:0030512]	-	plasma membrane [GO:0005886]	negative regulation of SMAD protein signal transduction [GO:0060392];negative regulation of transforming growth factor beta receptor signaling pathway [GO:0030512];-;plasma membrane [GO:0005886]
L0R5A1	Alternative protein CSF2RB		CSF2RB	-	-	-	-
Q96QI5	Heparan sulfate glucosamine 3-O-sulfotransferase 6	64711	HS3ST6	blastocyst hatching [GO:0001835];glycosaminoglycan biosynthetic process [GO:0006024]	[heparan sulfate]-glucosamine 3-sulfotransferase 1 activity [GO:0008467]	Golgi membrane [GO:0000139];integral component of membrane [GO:0016021]	blastocyst hatching [GO:0001835];glycosaminoglycan biosynthetic process [GO:0006024];[heparan sulfate]-glucosamine 3-sulfotransferase 1 activity [GO:0008467];Golgi membrane [GO:0000139];integral component of membrane [GO:0016021]
H0YCY8	Dipeptidyl peptidase 1		CTSC	-	cysteine-type peptidase activity [GO:0008234]	centrosome [GO:0005813];intracellular membrane-bounded organelle [GO:0043231]	-;cysteine-type peptidase activity [GO:0008234];centrosome [GO:0005813];intracellular membrane-bounded organelle [GO:0043231]
H7BZ83	Zinc transporter 3		SLC30A3	-	cation transmembrane transporter activity [GO:0008324]	integral component of membrane [GO:0016021]	-;cation transmembrane transporter activity [GO:0008324];integral component of membrane [GO:0016021]
Q53Z07	NPC-A-16	6133	RPL9	translation [GO:0006412]	rRNA binding [GO:0019843];structural constituent of ribosome [GO:0003735]	ribosome [GO:0005840]	translation [GO:0006412];rRNA binding [GO:0019843];structural constituent of ribosome [GO:0003735];ribosome [GO:0005840]
Q5BQ95	Kallikrein 13 splice variant 7		KLK13	-	-	-	-
Q6LCB5	WUGSC:H_LUCA15.1 protein		WUGSC:H_LUCA15.1	G protein-coupled receptor signaling pathway [GO:0007186]	G-protein beta/gamma-subunit complex binding [GO:0031683];GTPase activity [GO:0003924];guanyl nucleotide binding [GO:0019001]	integral component of membrane [GO:0016021]	G protein-coupled receptor signaling pathway [GO:0007186];G-protein beta/gamma-subunit complex binding [GO:0031683];GTPase activity [GO:0003924];guanyl nucleotide binding [GO:0019001];integral component of membrane [GO:0016021]
Q8NAB3	cDNA FLJ35667 fis, clone SPLEN2018098, highly similar to METHIONYL-TRNA SYNTHETASE			-	aminoacyl-tRNA ligase activity [GO:0004812]	-	-;aminoacyl-tRNA ligase activity [GO:0004812];-
B7ZC32	Kinesin-like protein KIF28P		KIF28P	cytoskeleton-dependent intracellular transport [GO:0030705];microtubule-based movement [GO:0007018];mitochondrion organization [GO:0007005];organelle transport along microtubule [GO:0072384]	ATP binding [GO:0005524];ATPase activity [GO:0016887];microtubule binding [GO:0008017];microtubule motor activity [GO:0003777]	kinesin complex [GO:0005871];microtubule [GO:0005874];mitochondrial membrane [GO:0031966]	cytoskeleton-dependent intracellular transport [GO:0030705];microtubule-based movement [GO:0007018];mitochondrion organization [GO:0007005];organelle transport along microtubule [GO:0072384];ATP binding [GO:0005524];ATPase activity [GO:0016887];microtubule binding [GO:0008017];microtubule motor activity [GO:0003777];kinesin complex [GO:0005871];microtubule [GO:0005874];mitochondrial membrane [GO:…
L0R8F8	MIEF1 upstream open reading frame protein		MIEF1	positive regulation of mitochondrial translation [GO:0070131];ribosome biogenesis [GO:0042254]	-	mitochondrial matrix [GO:0005759];mitochondrion [GO:0005739]	positive regulation of mitochondrial translation [GO:0070131];ribosome biogenesis [GO:0042254];-;mitochondrial matrix [GO:0005759];mitochondrion [GO:0005739]
O00571	ATP-dependent RNA helicase DDX3X	1654	DDX3X	cell differentiation [GO:0030154];cellular response to arsenic-containing substance [GO:0071243];cellular response to osmotic stress [GO:0071470];chromosome segregation [GO:0007059];extrinsic apoptotic signaling pathway via death domain receptors [GO:0008625];gamete generation [GO:0007276];innate immune response [GO:0045087];intracellular signal transduction [GO:0035556];intrinsic apoptotic signa…	ATP binding [GO:0005524];ATPase activity [GO:0016887];cadherin binding [GO:0045296];CTPase activity [GO:0043273];DNA binding [GO:0003677];DNA helicase activity [GO:0003678];eukaryotic initiation factor 4E binding [GO:0008190];GTPase activity [GO:0003924];mRNA 5'-UTR binding [GO:0048027];nucleoside-triphosphatase activity [GO:0017111];poly(A) binding [GO:0008143];protein serine/threonine kinase ac…	cytoplasm [GO:0005737];cytoplasmic stress granule [GO:0010494];cytosol [GO:0005829];extracellular exosome [GO:0070062];extracellular region [GO:0005576];ficolin-1-rich granule lumen [GO:1904813];mitochondrial outer membrane [GO:0005741];NLRP3 inflammasome complex [GO:0072559];nuclear speck [GO:0016607];nucleoplasm [GO:0005654];nucleus [GO:0005634];P granule [GO:0043186];plasma membrane [GO:000588…	cell differentiation [GO:0030154];cellular response to arsenic-containing substance [GO:0071243];cellular response to osmotic stress [GO:0071470];chromosome segregation [GO:0007059];extrinsic apoptotic signaling pathway via death domain receptors [GO:0008625];gamete generation [GO:0007276];innate immune response [GO:0045087];intracellular signal transduction [GO:0035556];intrinsic apoptotic signa…
O14979	Heterogeneous nuclear ribonucleoprotein D-like	9987	HNRNPDL	interleukin-12-mediated signaling pathway [GO:0035722];regulation of gene expression [GO:0010468];RNA processing [GO:0006396]	double-stranded DNA binding [GO:0003690];poly(A) binding [GO:0008143];poly(G) binding [GO:0034046];RNA binding [GO:0003723];sequence-specific DNA binding [GO:0043565];sequence-specific double-stranded DNA binding [GO:1990837];single-stranded DNA binding [GO:0003697]	cytosol [GO:0005829];nucleoplasm [GO:0005654];nucleus [GO:0005634];ribonucleoprotein complex [GO:1990904];spliceosomal complex [GO:0005681]	interleukin-12-mediated signaling pathway [GO:0035722];regulation of gene expression [GO:0010468];RNA processing [GO:0006396];double-stranded DNA binding [GO:0003690];poly(A) binding [GO:0008143];poly(G) binding [GO:0034046];RNA binding [GO:0003723];sequence-specific DNA binding [GO:0043565];sequence-specific double-stranded DNA binding [GO:1990837];single-stranded DNA binding [GO:0003697];cytoso…
O75367	Core histone macro-H2A.1	9555	H2AFY	chromatin organization [GO:0006325];dosage compensation [GO:0007549];establishment of protein localization to chromatin [GO:0071169];negative regulation of cell cycle G2/M phase transition [GO:1902750];negative regulation of gene expression, epigenetic [GO:0045814];negative regulation of histone H3-K27 methylation [GO:0061086];negative regulation of histone H3-K4 methylation [GO:0051572];negative…	chromatin DNA binding [GO:0031490];DNA binding [GO:0003677];double-stranded methylated DNA binding [GO:0010385];enzyme binding [GO:0019899];nucleosomal DNA binding [GO:0031492];promoter-specific chromatin binding [GO:1990841];protein heterodimerization activity [GO:0046982];protein kinase binding [GO:0019901];protein serine/threonine kinase inhibitor activity [GO:0030291];rDNA binding [GO:0000182…	Barr body [GO:0001740];condensed chromosome [GO:0000793];extracellular exosome [GO:0070062];nuclear chromatin [GO:0000790];nuclear chromosome [GO:0000228];nuclear chromosome, telomeric region [GO:0000784];nucleolus [GO:0005730];nucleoplasm [GO:0005654];nucleosome [GO:0000786];nucleus [GO:0005634];pericentric heterochromatin [GO:0005721];sex chromatin [GO:0001739]	chromatin organization [GO:0006325];dosage compensation [GO:0007549];establishment of protein localization to chromatin [GO:0071169];negative regulation of cell cycle G2/M phase transition [GO:1902750];negative regulation of gene expression, epigenetic [GO:0045814];negative regulation of histone H3-K27 methylation [GO:0061086];negative regulation of histone H3-K4 methylation [GO:0051572];negative…
P05089	Arginase-1	383	ARG1	adaptive immune response [GO:0002250];aging [GO:0007568];arginine catabolic process [GO:0006527];arginine catabolic process to ornithine [GO:0019547];cellular response to dexamethasone stimulus [GO:0071549];cellular response to glucagon stimulus [GO:0071377];cellular response to hydrogen peroxide [GO:0070301];cellular response to interleukin-4 [GO:0071353];cellular response to lipopolysaccharide …	arginase activity [GO:0004053];manganese ion binding [GO:0030145]	azurophil granule lumen [GO:0035578];cytoplasm [GO:0005737];cytosol [GO:0005829];extracellular region [GO:0005576];extracellular space [GO:0005615];mitochondrial outer membrane [GO:0005741];neuron projection [GO:0043005];neuronal cell body [GO:0043025];nucleus [GO:0005634];specific granule lumen [GO:0035580]	adaptive immune response [GO:0002250];aging [GO:0007568];arginine catabolic process [GO:0006527];arginine catabolic process to ornithine [GO:0019547];cellular response to dexamethasone stimulus [GO:0071549];cellular response to glucagon stimulus [GO:0071377];cellular response to hydrogen peroxide [GO:0070301];cellular response to interleukin-4 [GO:0071353];cellular response to lipopolysaccharide …
P05198	Eukaryotic translation initiation factor 2 subunit 1	1965	EIF2S1	aging [GO:0007568];cellular response to amino acid starvation [GO:0034198];cellular response to heat [GO:0034605];cellular response to oxidative stress [GO:0034599];cellular response to UV [GO:0034644];negative regulation of guanyl-nucleotide exchange factor activity [GO:1905098];negative regulation of translational initiation in response to stress [GO:0032057];PERK-mediated unfolded protein resp…	ribosome binding [GO:0043022];RNA binding [GO:0003723];translation initiation factor activity [GO:0003743]	cytoplasmic stress granule [GO:0010494];cytosol [GO:0005829];eukaryotic 48S preinitiation complex [GO:0033290];eukaryotic translation initiation factor 2 complex [GO:0005850];eukaryotic translation initiation factor 2B complex [GO:0005851];extracellular exosome [GO:0070062];glial limiting end-foot [GO:0097451];membrane [GO:0016020];multi-eIF complex [GO:0043614];nucleus [GO:0005634];polysome [GO:…	aging [GO:0007568];cellular response to amino acid starvation [GO:0034198];cellular response to heat [GO:0034605];cellular response to oxidative stress [GO:0034599];cellular response to UV [GO:0034644];negative regulation of guanyl-nucleotide exchange factor activity [GO:1905098];negative regulation of translational initiation in response to stress [GO:0032057];PERK-mediated unfolded protein resp…
P07737	Profilin-1	5216	PFN1	actin cytoskeleton organization [GO:0030036];modification of postsynaptic actin cytoskeleton [GO:0098885];negative regulation of actin filament bundle assembly [GO:0032232];negative regulation of actin filament polymerization [GO:0030837];negative regulation of stress fiber assembly [GO:0051497];neural tube closure [GO:0001843];positive regulation of actin filament bundle assembly [GO:0032233];po…	actin binding [GO:0003779];actin monomer binding [GO:0003785];adenyl-nucleotide exchange factor activity [GO:0000774];cadherin binding [GO:0045296];phosphatidylinositol-4,5-bisphosphate binding [GO:0005546];proline-rich region binding [GO:0070064];Rho GTPase binding [GO:0017048];RNA binding [GO:0003723]	blood microparticle [GO:0072562];cell cortex [GO:0005938];cytoplasm [GO:0005737];cytoskeleton [GO:0005856];cytosol [GO:0005829];extracellular exosome [GO:0070062];focal adhesion [GO:0005925];glutamatergic synapse [GO:0098978];membrane [GO:0016020];nucleus [GO:0005634]	actin cytoskeleton organization [GO:0030036];modification of postsynaptic actin cytoskeleton [GO:0098885];negative regulation of actin filament bundle assembly [GO:0032232];negative regulation of actin filament polymerization [GO:0030837];negative regulation of stress fiber assembly [GO:0051497];neural tube closure [GO:0001843];positive regulation of actin filament bundle assembly [GO:0032233];po…
P08621	U1 small nuclear ribonucleoprotein 70 kDa	6625	SNRNP70	mRNA splicing, via spliceosome [GO:0000398];negative regulation of chaperone-mediated autophagy [GO:1904715];negative regulation of protein refolding [GO:0061084];positive regulation of mRNA splicing, via spliceosome [GO:0048026];regulation of ATPase activity [GO:0043462];regulation of RNA splicing [GO:0043484]	mRNA binding [GO:0003729];RNA binding [GO:0003723];U1 snRNA binding [GO:0030619]	nuclear speck [GO:0016607];nucleoplasm [GO:0005654];nucleus [GO:0005634];spliceosomal complex [GO:0005681];U1 snRNP [GO:0005685];U2-type prespliceosome [GO:0071004]	mRNA splicing, via spliceosome [GO:0000398];negative regulation of chaperone-mediated autophagy [GO:1904715];negative regulation of protein refolding [GO:0061084];positive regulation of mRNA splicing, via spliceosome [GO:0048026];regulation of ATPase activity [GO:0043462];regulation of RNA splicing [GO:0043484];mRNA binding [GO:0003729];RNA binding [GO:0003723];U1 snRNA binding [GO:0030619];nucle…
P11586	C-1-tetrahydrofolate synthase, cytoplasmic	4522	MTHFD1	10-formyltetrahydrofolate biosynthetic process [GO:0009257];embryonic neurocranium morphogenesis [GO:0048702];embryonic viscerocranium morphogenesis [GO:0048703];folic acid metabolic process [GO:0046655];heart development [GO:0007507];histidine biosynthetic process [GO:0000105];methionine biosynthetic process [GO:0009086];methionine metabolic process [GO:0006555];neural tube closure [GO:0001843];…	ATP binding [GO:0005524];formate-tetrahydrofolate ligase activity [GO:0004329];methenyltetrahydrofolate cyclohydrolase activity [GO:0004477];methylenetetrahydrofolate dehydrogenase (NAD+) activity [GO:0004487];methylenetetrahydrofolate dehydrogenase (NADP+) activity [GO:0004488];methylenetetrahydrofolate dehydrogenase [NAD(P)+] activity [GO:0004486]	cytoplasm [GO:0005737];cytosol [GO:0005829];extracellular exosome [GO:0070062];membrane [GO:0016020];mitochondrion [GO:0005739]	10-formyltetrahydrofolate biosynthetic process [GO:0009257];embryonic neurocranium morphogenesis [GO:0048702];embryonic viscerocranium morphogenesis [GO:0048703];folic acid metabolic process [GO:0046655];heart development [GO:0007507];histidine biosynthetic process [GO:0000105];methionine biosynthetic process [GO:0009086];methionine metabolic process [GO:0006555];neural tube closure [GO:0001843];…
P11908	Ribose-phosphate pyrophosphokinase 2	5634	PRPS2	5-phosphoribose 1-diphosphate biosynthetic process [GO:0006015];AMP biosynthetic process [GO:0006167];animal organ regeneration [GO:0031100];nucleobase-containing compound metabolic process [GO:0006139];nucleoside metabolic process [GO:0009116];nucleotide biosynthetic process [GO:0009165];purine nucleotide biosynthetic process [GO:0006164]	ADP binding [GO:0043531];AMP binding [GO:0016208];ATP binding [GO:0005524];carbohydrate binding [GO:0030246];GDP binding [GO:0019003];identical protein binding [GO:0042802];kinase activity [GO:0016301];magnesium ion binding [GO:0000287];protein homodimerization activity [GO:0042803];ribose phosphate diphosphokinase activity [GO:0004749]	cytoplasm [GO:0005737];ribose phosphate diphosphokinase complex [GO:0002189]	5-phosphoribose 1-diphosphate biosynthetic process [GO:0006015];AMP biosynthetic process [GO:0006167];animal organ regeneration [GO:0031100];nucleobase-containing compound metabolic process [GO:0006139];nucleoside metabolic process [GO:0009116];nucleotide biosynthetic process [GO:0009165];purine nucleotide biosynthetic process [GO:0006164];ADP binding [GO:0043531];AMP binding [GO:0016208];ATP bin…
P13796	Plastin-2	3936	LCP1	actin filament bundle assembly [GO:0051017];actin filament network formation [GO:0051639];animal organ regeneration [GO:0031100];cell migration [GO:0016477];extracellular matrix disassembly [GO:0022617];interleukin-12-mediated signaling pathway [GO:0035722];positive regulation of podosome assembly [GO:0071803];protein kinase A signaling [GO:0010737];regulation of intracellular protein transport […	actin binding [GO:0003779];actin filament binding [GO:0051015];calcium ion binding [GO:0005509];GTPase binding [GO:0051020];identical protein binding [GO:0042802];integrin binding [GO:0005178]	actin cytoskeleton [GO:0015629];actin filament [GO:0005884];actin filament bundle [GO:0032432];cell junction [GO:0030054];cytoplasm [GO:0005737];cytosol [GO:0005829];extracellular exosome [GO:0070062];extracellular space [GO:0005615];filopodium [GO:0030175];focal adhesion [GO:0005925];phagocytic cup [GO:0001891];plasma membrane [GO:0005886];podosome [GO:0002102];ruffle [GO:0001726];ruffle membran…	actin filament bundle assembly [GO:0051017];actin filament network formation [GO:0051639];animal organ regeneration [GO:0031100];cell migration [GO:0016477];extracellular matrix disassembly [GO:0022617];interleukin-12-mediated signaling pathway [GO:0035722];positive regulation of podosome assembly [GO:0071803];protein kinase A signaling [GO:0010737];regulation of intracellular protein transport […
P16402	Histone H1.3	3007	H1-3	chromosome condensation [GO:0030261];histone H3-K27 trimethylation [GO:0098532];histone H3-K4 trimethylation [GO:0080182];negative regulation of chromatin silencing [GO:0031936];negative regulation of DNA recombination [GO:0045910];negative regulation of transcription by RNA polymerase II [GO:0000122];nucleosome assembly [GO:0006334];nucleosome positioning [GO:0016584];regulation of transcription…	chromatin DNA binding [GO:0031490];double-stranded DNA binding [GO:0003690];nucleosomal DNA binding [GO:0031492];RNA binding [GO:0003723]	nuclear chromatin [GO:0000790];nuclear euchromatin [GO:0005719];nucleosome [GO:0000786];nucleus [GO:0005634]	chromosome condensation [GO:0030261];histone H3-K27 trimethylation [GO:0098532];histone H3-K4 trimethylation [GO:0080182];negative regulation of chromatin silencing [GO:0031936];negative regulation of DNA recombination [GO:0045910];negative regulation of transcription by RNA polymerase II [GO:0000122];nucleosome assembly [GO:0006334];nucleosome positioning [GO:0016584];regulation of transcription…
P25787	Proteasome subunit alpha type-2	5683	PSMA2	anaphase-promoting complex-dependent catabolic process [GO:0031145];antigen processing and presentation of exogenous peptide antigen via MHC class I, TAP-dependent [GO:0002479];Fc-epsilon receptor signaling pathway [GO:0038095];interleukin-1-mediated signaling pathway [GO:0070498];MAPK cascade [GO:0000165];negative regulation of canonical Wnt signaling pathway [GO:0090090];negative regulation of …	endopeptidase activity [GO:0004175];threonine-type endopeptidase activity [GO:0004298]	cytoplasm [GO:0005737];cytosol [GO:0005829];extracellular exosome [GO:0070062];extracellular region [GO:0005576];ficolin-1-rich granule lumen [GO:1904813];nucleoplasm [GO:0005654];nucleus [GO:0005634];P-body [GO:0000932];proteasome complex [GO:0000502];proteasome core complex [GO:0005839];proteasome core complex, alpha-subunit complex [GO:0019773];secretory granule lumen [GO:0034774]	anaphase-promoting complex-dependent catabolic process [GO:0031145];antigen processing and presentation of exogenous peptide antigen via MHC class I, TAP-dependent [GO:0002479];Fc-epsilon receptor signaling pathway [GO:0038095];interleukin-1-mediated signaling pathway [GO:0070498];MAPK cascade [GO:0000165];negative regulation of canonical Wnt signaling pathway [GO:0090090];negative regulation of …
P27694	Replication protein A 70 kDa DNA-binding subunit	6117	RPA1	base-excision repair [GO:0006284];cellular response to DNA damage stimulus [GO:0006974];DNA damage response, detection of DNA damage [GO:0042769];DNA recombination [GO:0006310];DNA repair [GO:0006281];DNA replication [GO:0006260];DNA unwinding involved in DNA replication [GO:0006268];DNA-dependent DNA replication [GO:0006261];double-strand break repair via homologous recombination [GO:0000724];er…	damaged DNA binding [GO:0003684];G-rich strand telomeric DNA binding [GO:0098505];metal ion binding [GO:0046872];sequence-specific DNA binding [GO:0043565];single-stranded DNA binding [GO:0003697];single-stranded telomeric DNA binding [GO:0043047]	DNA replication factor A complex [GO:0005662];nuclear chromosome, telomeric region [GO:0000784];nucleoplasm [GO:0005654];nucleus [GO:0005634];PML body [GO:0016605];site of DNA damage [GO:0090734]	base-excision repair [GO:0006284];cellular response to DNA damage stimulus [GO:0006974];DNA damage response, detection of DNA damage [GO:0042769];DNA recombination [GO:0006310];DNA repair [GO:0006281];DNA replication [GO:0006260];DNA unwinding involved in DNA replication [GO:0006268];DNA-dependent DNA replication [GO:0006261];double-strand break repair via homologous recombination [GO:0000724];er…
P30050	60S ribosomal protein L12	6136	RPL12	nuclear-transcribed mRNA catabolic process, nonsense-mediated decay [GO:0000184];ribosomal large subunit assembly [GO:0000027];SRP-dependent cotranslational protein targeting to membrane [GO:0006614];translation [GO:0006412];translational initiation [GO:0006413];viral transcription [GO:0019083]	large ribosomal subunit rRNA binding [GO:0070180];RNA binding [GO:0003723];rRNA binding [GO:0019843];structural constituent of ribosome [GO:0003735]	cytosol [GO:0005829];cytosolic large ribosomal subunit [GO:0022625];extracellular exosome [GO:0070062];focal adhesion [GO:0005925];large ribosomal subunit [GO:0015934];membrane [GO:0016020];nucleolus [GO:0005730];postsynaptic density [GO:0014069]	nuclear-transcribed mRNA catabolic process, nonsense-mediated decay [GO:0000184];ribosomal large subunit assembly [GO:0000027];SRP-dependent cotranslational protein targeting to membrane [GO:0006614];translation [GO:0006412];translational initiation [GO:0006413];viral transcription [GO:0019083];large ribosomal subunit rRNA binding [GO:0070180];RNA binding [GO:0003723];rRNA binding [GO:0019843];st…
P30837	Aldehyde dehydrogenase X, mitochondrial	219	ALDH1B1	carbohydrate metabolic process [GO:0005975];ethanol catabolic process [GO:0006068];ethanol oxidation [GO:0006069]	aldehyde dehydrogenase (NAD+) activity [GO:0004029];glyceraldehyde-3-phosphate dehydrogenase (NAD+) (non-phosphorylating) activity [GO:0043878];NAD binding [GO:0051287]	intracellular membrane-bounded organelle [GO:0043231];mitochondrial matrix [GO:0005759];mitochondrion [GO:0005739];nucleoplasm [GO:0005654]	carbohydrate metabolic process [GO:0005975];ethanol catabolic process [GO:0006068];ethanol oxidation [GO:0006069];aldehyde dehydrogenase (NAD+) activity [GO:0004029];glyceraldehyde-3-phosphate dehydrogenase (NAD+) (non-phosphorylating) activity [GO:0043878];NAD binding [GO:0051287];intracellular membrane-bounded organelle [GO:0043231];mitochondrial matrix [GO:0005759];mitochondrion [GO:0005739];n…
P34897	Serine hydroxymethyltransferase, mitochondrial	6472	SHMT2	cellular response to tetrahydrofolate [GO:1904482];folic acid metabolic process [GO:0046655];glycine biosynthetic process from serine [GO:0019264];glycine metabolic process [GO:0006544];L-serine biosynthetic process [GO:0006564];L-serine catabolic process [GO:0006565];L-serine metabolic process [GO:0006563];one-carbon metabolic process [GO:0006730];positive regulation of cell population prolifera…	amino acid binding [GO:0016597];chromatin binding [GO:0003682];cobalt ion binding [GO:0050897];glycine hydroxymethyltransferase activity [GO:0004372];identical protein binding [GO:0042802];L-allo-threonine aldolase activity [GO:0008732];pyridoxal phosphate binding [GO:0030170];serine binding [GO:0070905];zinc ion binding [GO:0008270]	BRISC complex [GO:0070552];cytoplasm [GO:0005737];extracellular exosome [GO:0070062];microtubule cytoskeleton [GO:0015630];mitochondrial inner membrane [GO:0005743];mitochondrial intermembrane space [GO:0005758];mitochondrial matrix [GO:0005759];mitochondrial nucleoid [GO:0042645];mitochondrion [GO:0005739];nucleus [GO:0005634]	cellular response to tetrahydrofolate [GO:1904482];folic acid metabolic process [GO:0046655];glycine biosynthetic process from serine [GO:0019264];glycine metabolic process [GO:0006544];L-serine biosynthetic process [GO:0006564];L-serine catabolic process [GO:0006565];L-serine metabolic process [GO:0006563];one-carbon metabolic process [GO:0006730];positive regulation of cell population prolifera…
P35998	26S proteasome regulatory subunit 7	5701	PSMC2	anaphase-promoting complex-dependent catabolic process [GO:0031145];antigen processing and presentation of exogenous peptide antigen via MHC class I, TAP-dependent [GO:0002479];Fc-epsilon receptor signaling pathway [GO:0038095];interleukin-1-mediated signaling pathway [GO:0070498];MAPK cascade [GO:0000165];negative regulation of canonical Wnt signaling pathway [GO:0090090];negative regulation of …	ATP binding [GO:0005524];ATPase activity [GO:0016887];proteasome-activating ATPase activity [GO:0036402];TBP-class protein binding [GO:0017025]	cytoplasm [GO:0005737];cytoplasmic ribonucleoprotein granule [GO:0036464];cytosol [GO:0005829];dendritic spine [GO:0043197];extracellular region [GO:0005576];ficolin-1-rich granule lumen [GO:1904813];membrane [GO:0016020];nucleoplasm [GO:0005654];nucleus [GO:0005634];P-body [GO:0000932];proteasome accessory complex [GO:0022624];proteasome complex [GO:0000502];proteasome regulatory particle, base …	anaphase-promoting complex-dependent catabolic process [GO:0031145];antigen processing and presentation of exogenous peptide antigen via MHC class I, TAP-dependent [GO:0002479];Fc-epsilon receptor signaling pathway [GO:0038095];interleukin-1-mediated signaling pathway [GO:0070498];MAPK cascade [GO:0000165];negative regulation of canonical Wnt signaling pathway [GO:0090090];negative regulation of …
P37108	Signal recognition particle 14 kDa protein	6727	SRP14	cotranslational protein targeting to membrane [GO:0006613];neutrophil degranulation [GO:0043312];protein targeting to ER [GO:0045047];response to drug [GO:0042493];SRP-dependent cotranslational protein targeting to membrane [GO:0006614]	7S RNA binding [GO:0008312];endoplasmic reticulum signal peptide binding [GO:0030942];RNA binding [GO:0003723]	cytoplasm [GO:0005737];cytosol [GO:0005829];extracellular region [GO:0005576];ficolin-1-rich granule lumen [GO:1904813];nucleus [GO:0005634];secretory granule lumen [GO:0034774];signal recognition particle, endoplasmic reticulum targeting [GO:0005786]	cotranslational protein targeting to membrane [GO:0006613];neutrophil degranulation [GO:0043312];protein targeting to ER [GO:0045047];response to drug [GO:0042493];SRP-dependent cotranslational protein targeting to membrane [GO:0006614];7S RNA binding [GO:0008312];endoplasmic reticulum signal peptide binding [GO:0030942];RNA binding [GO:0003723];cytoplasm [GO:0005737];cytosol [GO:0005829];extrace…
P37837	Transaldolase	6888	TALDO1	carbohydrate metabolic process [GO:0005975];fructose 6-phosphate metabolic process [GO:0006002];glyceraldehyde-3-phosphate metabolic process [GO:0019682];interleukin-12-mediated signaling pathway [GO:0035722];pentose-phosphate shunt [GO:0006098];pentose-phosphate shunt, non-oxidative branch [GO:0009052];xylulose biosynthetic process [GO:0005999]	monosaccharide binding [GO:0048029];sedoheptulose-7-phosphate [GO:0004801]	cytoplasm [GO:0005737];cytosol [GO:0005829];extracellular exosome [GO:0070062];nucleus [GO:0005634]	carbohydrate metabolic process [GO:0005975];fructose 6-phosphate metabolic process [GO:0006002];glyceraldehyde-3-phosphate metabolic process [GO:0019682];interleukin-12-mediated signaling pathway [GO:0035722];pentose-phosphate shunt [GO:0006098];pentose-phosphate shunt, non-oxidative branch [GO:0009052];xylulose biosynthetic process [GO:0005999];monosaccharide binding [GO:0048029];sedoheptulose-7…
P41250	Glycine--tRNA ligase	2617	GARS1	diadenosine tetraphosphate biosynthetic process [GO:0015966];glycyl-tRNA aminoacylation [GO:0006426];mitochondrial glycyl-tRNA aminoacylation [GO:0070150];tRNA aminoacylation for protein translation [GO:0006418]	ATP binding [GO:0005524];bis(5'-nucleosyl)-tetraphosphatase (asymmetrical) activity [GO:0004081];glycine-tRNA ligase activity [GO:0004820];identical protein binding [GO:0042802];protein dimerization activity [GO:0046983];transferase activity [GO:0016740]	axon [GO:0030424];cytoplasm [GO:0005737];cytosol [GO:0005829];extracellular exosome [GO:0070062];mitochondrial matrix [GO:0005759];mitochondrion [GO:0005739];secretory granule [GO:0030141]	diadenosine tetraphosphate biosynthetic process [GO:0015966];glycyl-tRNA aminoacylation [GO:0006426];mitochondrial glycyl-tRNA aminoacylation [GO:0070150];tRNA aminoacylation for protein translation [GO:0006418];ATP binding [GO:0005524];bis(5'-nucleosyl)-tetraphosphatase (asymmetrical) activity [GO:0004081];glycine-tRNA ligase activity [GO:0004820];identical protein binding [GO:0042802];protein d…
P42766	60S ribosomal protein L35	11224	RPL35	maturation of LSU-rRNA from tricistronic rRNA transcript (SSU-rRNA, 5.8S rRNA, LSU-rRNA) [GO:0000463];nuclear-transcribed mRNA catabolic process, nonsense-mediated decay [GO:0000184];SRP-dependent cotranslational protein targeting to membrane [GO:0006614];translation [GO:0006412];translational initiation [GO:0006413];viral transcription [GO:0019083]	mRNA binding [GO:0003729];RNA binding [GO:0003723];structural constituent of ribosome [GO:0003735]	cytosol [GO:0005829];cytosolic large ribosomal subunit [GO:0022625];membrane [GO:0016020];nucleolus [GO:0005730]	maturation of LSU-rRNA from tricistronic rRNA transcript (SSU-rRNA, 5.8S rRNA, LSU-rRNA) [GO:0000463];nuclear-transcribed mRNA catabolic process, nonsense-mediated decay [GO:0000184];SRP-dependent cotranslational protein targeting to membrane [GO:0006614];translation [GO:0006412];translational initiation [GO:0006413];viral transcription [GO:0019083];mRNA binding [GO:0003729];RNA binding [GO:00037…
P46783	40S ribosomal protein S10	6204	RPS10	nuclear-transcribed mRNA catabolic process, nonsense-mediated decay [GO:0000184];ribosomal small subunit assembly [GO:0000028];SRP-dependent cotranslational protein targeting to membrane [GO:0006614];translation [GO:0006412];translational initiation [GO:0006413];viral transcription [GO:0019083]	RNA binding [GO:0003723];structural constituent of ribosome [GO:0003735]	cytosol [GO:0005829];cytosolic small ribosomal subunit [GO:0022627];focal adhesion [GO:0005925];membrane [GO:0016020];nucleolus [GO:0005730];nucleoplasm [GO:0005654];ribosome [GO:0005840]	nuclear-transcribed mRNA catabolic process, nonsense-mediated decay [GO:0000184];ribosomal small subunit assembly [GO:0000028];SRP-dependent cotranslational protein targeting to membrane [GO:0006614];translation [GO:0006412];translational initiation [GO:0006413];viral transcription [GO:0019083];RNA binding [GO:0003723];structural constituent of ribosome [GO:0003735];cytosol [GO:0005829];cytosolic…
P46939	Utrophin	7402	UTRN	muscle contraction [GO:0006936];muscle organ development [GO:0007517];neuromuscular junction development [GO:0007528];positive regulation of cell-matrix adhesion [GO:0001954];regulation of sodium ion transmembrane transporter activity [GO:2000649];response to denervation involved in regulation of muscle adaptation [GO:0014894]	actin binding [GO:0003779];actin filament binding [GO:0051015];integrin binding [GO:0005178];protein kinase binding [GO:0019901];vinculin binding [GO:0017166];zinc ion binding [GO:0008270]	cell junction [GO:0030054];cortical actin cytoskeleton [GO:0030864];cytoplasm [GO:0005737];cytoskeleton [GO:0005856];dystrophin-associated glycoprotein complex [GO:0016010];extracellular exosome [GO:0070062];filopodium [GO:0030175];filopodium membrane [GO:0031527];growth cone [GO:0030426];membrane [GO:0016020];neuromuscular junction [GO:0031594];nucleoplasm [GO:0005654];plasma membrane [GO:000588…	muscle contraction [GO:0006936];muscle organ development [GO:0007517];neuromuscular junction development [GO:0007528];positive regulation of cell-matrix adhesion [GO:0001954];regulation of sodium ion transmembrane transporter activity [GO:2000649];response to denervation involved in regulation of muscle adaptation [GO:0014894];actin binding [GO:0003779];actin filament binding [GO:0051015];integri…
P49411	Elongation factor Tu, mitochondrial	7284	TUFM	mitochondrial translational elongation [GO:0070125];response to ethanol [GO:0045471];translational elongation [GO:0006414]	GTP binding [GO:0005525];GTPase activity [GO:0003924];RNA binding [GO:0003723];translation elongation factor activity [GO:0003746]	extracellular exosome [GO:0070062];membrane [GO:0016020];mitochondrial nucleoid [GO:0042645];mitochondrion [GO:0005739];synapse [GO:0045202]	mitochondrial translational elongation [GO:0070125];response to ethanol [GO:0045471];translational elongation [GO:0006414];GTP binding [GO:0005525];GTPase activity [GO:0003924];RNA binding [GO:0003723];translation elongation factor activity [GO:0003746];extracellular exosome [GO:0070062];membrane [GO:0016020];mitochondrial nucleoid [GO:0042645];mitochondrion [GO:0005739];synapse [GO:0045202]
P49458	Signal recognition particle 9 kDa protein	6726	SRP9	negative regulation of translational elongation [GO:0045900];SRP-dependent cotranslational protein targeting to membrane [GO:0006614]	7S RNA binding [GO:0008312];RNA binding [GO:0003723];signal recognition particle binding [GO:0005047]	cytosol [GO:0005829];signal recognition particle receptor complex [GO:0005785];signal recognition particle, endoplasmic reticulum targeting [GO:0005786]	negative regulation of translational elongation [GO:0045900];SRP-dependent cotranslational protein targeting to membrane [GO:0006614];7S RNA binding [GO:0008312];RNA binding [GO:0003723];signal recognition particle binding [GO:0005047];cytosol [GO:0005829];signal recognition particle receptor complex [GO:0005785];signal recognition particle, endoplasmic reticulum targeting [GO:0005786]
P54819	Adenylate kinase 2, mitochondrial	204	AK2	ADP biosynthetic process [GO:0006172];AMP metabolic process [GO:0046033];ATP metabolic process [GO:0046034];nucleobase-containing small molecule interconversion [GO:0015949]	adenylate kinase activity [GO:0004017];ATP binding [GO:0005524]	extracellular exosome [GO:0070062];mitochondrial intermembrane space [GO:0005758]	ADP biosynthetic process [GO:0006172];AMP metabolic process [GO:0046033];ATP metabolic process [GO:0046034];nucleobase-containing small molecule interconversion [GO:0015949];adenylate kinase activity [GO:0004017];ATP binding [GO:0005524];extracellular exosome [GO:0070062];mitochondrial intermembrane space [GO:0005758]
P60842	Eukaryotic initiation factor 4A-I	1973	EIF4A1	cytoplasmic translational initiation [GO:0002183];translational initiation [GO:0006413];viral process [GO:0016032]	ATP binding [GO:0005524];double-stranded RNA binding [GO:0003725];helicase activity [GO:0004386];mRNA binding [GO:0003729];RNA binding [GO:0003723];RNA cap binding [GO:0000339];RNA helicase activity [GO:0003724];translation factor activity, RNA binding [GO:0008135];translation initiation factor activity [GO:0003743]	cytoplasm [GO:0005737];cytosol [GO:0005829];eukaryotic translation initiation factor 4F complex [GO:0016281];extracellular exosome [GO:0070062];membrane [GO:0016020]	cytoplasmic translational initiation [GO:0002183];translational initiation [GO:0006413];viral process [GO:0016032];ATP binding [GO:0005524];double-stranded RNA binding [GO:0003725];helicase activity [GO:0004386];mRNA binding [GO:0003729];RNA binding [GO:0003723];RNA cap binding [GO:0000339];RNA helicase activity [GO:0003724];translation factor activity, RNA binding [GO:0008135];translation initia…
P61221	ATP-binding cassette sub-family E member 1	6059	ABCE1	defense response to virus [GO:0051607];negative regulation of endoribonuclease activity [GO:0060702];regulation of type I interferon-mediated signaling pathway [GO:0060338];ribosomal subunit export from nucleus [GO:0000054];translational initiation [GO:0006413];translational termination [GO:0006415];viral process [GO:0016032]	ATP binding [GO:0005524];ATPase activity [GO:0016887];endoribonuclease inhibitor activity [GO:0060698];iron ion binding [GO:0005506];ribosomal small subunit binding [GO:0043024]	cytoplasm [GO:0005737];cytosol [GO:0005829];membrane [GO:0016020];mitochondrial matrix [GO:0005759];mitochondrion [GO:0005739]	defense response to virus [GO:0051607];negative regulation of endoribonuclease activity [GO:0060702];regulation of type I interferon-mediated signaling pathway [GO:0060338];ribosomal subunit export from nucleus [GO:0000054];translational initiation [GO:0006413];translational termination [GO:0006415];viral process [GO:0016032];ATP binding [GO:0005524];ATPase activity [GO:0016887];endoribonuclease …
P61604	10 kDa heat shock protein, mitochondrial	3336	HSPE1	activation of cysteine-type endopeptidase activity involved in apoptotic process [GO:0006919];chaperone cofactor-dependent protein refolding [GO:0051085];osteoblast differentiation [GO:0001649];protein folding [GO:0006457];response to unfolded protein [GO:0006986]	ATP binding [GO:0005524];chaperone binding [GO:0051087];metal ion binding [GO:0046872];RNA binding [GO:0003723];unfolded protein binding [GO:0051082]	extracellular exosome [GO:0070062];membrane [GO:0016020];mitochondrial matrix [GO:0005759];mitochondrion [GO:0005739]	activation of cysteine-type endopeptidase activity involved in apoptotic process [GO:0006919];chaperone cofactor-dependent protein refolding [GO:0051085];osteoblast differentiation [GO:0001649];protein folding [GO:0006457];response to unfolded protein [GO:0006986];ATP binding [GO:0005524];chaperone binding [GO:0051087];metal ion binding [GO:0046872];RNA binding [GO:0003723];unfolded protein bindi…
P62269	40S ribosomal protein S18	6222	RPS18	nuclear-transcribed mRNA catabolic process, nonsense-mediated decay [GO:0000184];SRP-dependent cotranslational protein targeting to membrane [GO:0006614];translation [GO:0006412];translational initiation [GO:0006413];viral transcription [GO:0019083]	RNA binding [GO:0003723];rRNA binding [GO:0019843];structural constituent of ribosome [GO:0003735]	cytosol [GO:0005829];cytosolic small ribosomal subunit [GO:0022627];extracellular exosome [GO:0070062];focal adhesion [GO:0005925];membrane [GO:0016020];nucleoplasm [GO:0005654];nucleus [GO:0005634];postsynaptic density [GO:0014069];ribosome [GO:0005840];small ribosomal subunit [GO:0015935]	nuclear-transcribed mRNA catabolic process, nonsense-mediated decay [GO:0000184];SRP-dependent cotranslational protein targeting to membrane [GO:0006614];translation [GO:0006412];translational initiation [GO:0006413];viral transcription [GO:0019083];RNA binding [GO:0003723];rRNA binding [GO:0019843];structural constituent of ribosome [GO:0003735];cytosol [GO:0005829];cytosolic small ribosomal sub…
P62280	40S ribosomal protein S11	6205	RPS11	nuclear-transcribed mRNA catabolic process, nonsense-mediated decay [GO:0000184];SRP-dependent cotranslational protein targeting to membrane [GO:0006614];translation [GO:0006412];translational initiation [GO:0006413];viral transcription [GO:0019083]	RNA binding [GO:0003723];rRNA binding [GO:0019843];structural constituent of ribosome [GO:0003735]	cytoplasm [GO:0005737];cytosol [GO:0005829];cytosolic small ribosomal subunit [GO:0022627];extracellular exosome [GO:0070062];focal adhesion [GO:0005925];membrane [GO:0016020];nucleolus [GO:0005730];nucleoplasm [GO:0005654];ribosome [GO:0005840]	nuclear-transcribed mRNA catabolic process, nonsense-mediated decay [GO:0000184];SRP-dependent cotranslational protein targeting to membrane [GO:0006614];translation [GO:0006412];translational initiation [GO:0006413];viral transcription [GO:0019083];RNA binding [GO:0003723];rRNA binding [GO:0019843];structural constituent of ribosome [GO:0003735];cytoplasm [GO:0005737];cytosol [GO:0005829];cytoso…
P62318	Small nuclear ribonucleoprotein Sm D3	6634	SNRPD3	histone mRNA metabolic process [GO:0008334];import into nucleus [GO:0051170];mRNA splicing, via spliceosome [GO:0000398];protein methylation [GO:0006479];RNA splicing [GO:0008380];spliceosomal snRNP assembly [GO:0000387];termination of RNA polymerase II transcription [GO:0006369]	enzyme binding [GO:0019899];histone pre-mRNA DCP binding [GO:0071208];RNA binding [GO:0003723];telomerase RNA binding [GO:0070034];U1 snRNP binding [GO:1990446];U7 snRNA binding [GO:0071209]	catalytic step 2 spliceosome [GO:0071013];commitment complex [GO:0000243];cytosol [GO:0005829];methylosome [GO:0034709];nuclear body [GO:0016604];nucleoplasm [GO:0005654];nucleus [GO:0005634];pICln-Sm protein complex [GO:0034715];small nuclear ribonucleoprotein complex [GO:0030532];SMN-Sm protein complex [GO:0034719];spliceosomal complex [GO:0005681];telomerase holoenzyme complex [GO:0005697];U1 …	histone mRNA metabolic process [GO:0008334];import into nucleus [GO:0051170];mRNA splicing, via spliceosome [GO:0000398];protein methylation [GO:0006479];RNA splicing [GO:0008380];spliceosomal snRNP assembly [GO:0000387];termination of RNA polymerase II transcription [GO:0006369];enzyme binding [GO:0019899];histone pre-mRNA DCP binding [GO:0071208];RNA binding [GO:0003723];telomerase RNA binding …
P62826	GTP-binding nuclear protein Ran	5901	RAN	androgen receptor signaling pathway [GO:0030521];cell division [GO:0051301];DNA metabolic process [GO:0006259];GTP metabolic process [GO:0046039];intracellular transport of virus [GO:0075733];miRNA metabolic process [GO:0010586];mitotic cell cycle [GO:0000278];mitotic sister chromatid segregation [GO:0000070];mitotic spindle organization [GO:0007052];positive regulation of protein binding [GO:003…	androgen receptor binding [GO:0050681];cadherin binding [GO:0045296];chromatin binding [GO:0003682];GDP binding [GO:0019003];GTP binding [GO:0005525];GTPase activity [GO:0003924];magnesium ion binding [GO:0000287];protein heterodimerization activity [GO:0046982];RNA binding [GO:0003723]	centriole [GO:0005814];cytoplasm [GO:0005737];cytosol [GO:0005829];extracellular exosome [GO:0070062];host cell [GO:0043657];melanosome [GO:0042470];membrane [GO:0016020];midbody [GO:0030496];nuclear envelope [GO:0005635];nuclear pore [GO:0005643];nucleolus [GO:0005730];nucleoplasm [GO:0005654];nucleus [GO:0005634];protein-containing complex [GO:0032991];recycling endosome [GO:0055037];RNA nuclea…	androgen receptor signaling pathway [GO:0030521];cell division [GO:0051301];DNA metabolic process [GO:0006259];GTP metabolic process [GO:0046039];intracellular transport of virus [GO:0075733];miRNA metabolic process [GO:0010586];mitotic cell cycle [GO:0000278];mitotic sister chromatid segregation [GO:0000070];mitotic spindle organization [GO:0007052];positive regulation of protein binding [GO:003…
P63162	Small nuclear ribonucleoprotein-associated protein N	6638	SNRPN	mRNA splicing, via spliceosome [GO:0000398];response to hormone [GO:0009725];RNA splicing [GO:0008380]	RNA binding [GO:0003723]	catalytic step 2 spliceosome [GO:0071013];cytoplasm [GO:0005737];nucleoplasm [GO:0005654];small nuclear ribonucleoprotein complex [GO:0030532];spliceosomal complex [GO:0005681];U1 snRNP [GO:0005685];U2 snRNP [GO:0005686];U2-type prespliceosome [GO:0071004];U4 snRNP [GO:0005687];U4/U6 x U5 tri-snRNP complex [GO:0046540];U5 snRNP [GO:0005682]	mRNA splicing, via spliceosome [GO:0000398];response to hormone [GO:0009725];RNA splicing [GO:0008380];RNA binding [GO:0003723];catalytic step 2 spliceosome [GO:0071013];cytoplasm [GO:0005737];nucleoplasm [GO:0005654];small nuclear ribonucleoprotein complex [GO:0030532];spliceosomal complex [GO:0005681];U1 snRNP [GO:0005685];U2 snRNP [GO:0005686];U2-type prespliceosome [GO:0071004];U4 snRNP [GO:0…
Q02809	Procollagen-lysine,2-oxoglutarate 5-dioxygenase 1	5351	PLOD1	cellular protein modification process [GO:0006464];collagen fibril organization [GO:0030199];collagen metabolic process [GO:0032963];epidermis development [GO:0008544];hydroxylysine biosynthetic process [GO:0046947];oxidation-reduction process [GO:0055114];peptidyl-lysine hydroxylation [GO:0017185];response to hypoxia [GO:0001666]	iron ion binding [GO:0005506];L-ascorbic acid binding [GO:0031418];procollagen-lysine 5-dioxygenase activity [GO:0008475];protein homodimerization activity [GO:0042803]	catalytic complex [GO:1902494];endoplasmic reticulum membrane [GO:0005789];extracellular exosome [GO:0070062];rough endoplasmic reticulum membrane [GO:0030867]	cellular protein modification process [GO:0006464];collagen fibril organization [GO:0030199];collagen metabolic process [GO:0032963];epidermis development [GO:0008544];hydroxylysine biosynthetic process [GO:0046947];oxidation-reduction process [GO:0055114];peptidyl-lysine hydroxylation [GO:0017185];response to hypoxia [GO:0001666];iron ion binding [GO:0005506];L-ascorbic acid binding [GO:0031418]…
Q07955	Serine/arginine-rich splicing factor 1	6426	SRSF1	alternative mRNA splicing, via spliceosome [GO:0000380];mRNA 3'-end processing [GO:0031124];mRNA 5'-splice site recognition [GO:0000395];mRNA cis splicing, via spliceosome [GO:0045292];mRNA export from nucleus [GO:0006406];mRNA processing [GO:0006397];mRNA splice site selection [GO:0006376];mRNA splicing, via spliceosome [GO:0000398];regulation of alternative mRNA splicing, via spliceosome [GO:00…	DNA topoisomerase binding [GO:0044547];mRNA binding [GO:0003729];RNA binding [GO:0003723]	catalytic step 2 spliceosome [GO:0071013];cytoplasm [GO:0005737];nuclear speck [GO:0016607];nucleoplasm [GO:0005654];nucleus [GO:0005634]	alternative mRNA splicing, via spliceosome [GO:0000380];mRNA 3'-end processing [GO:0031124];mRNA 5'-splice site recognition [GO:0000395];mRNA cis splicing, via spliceosome [GO:0045292];mRNA export from nucleus [GO:0006406];mRNA processing [GO:0006397];mRNA splice site selection [GO:0006376];mRNA splicing, via spliceosome [GO:0000398];regulation of alternative mRNA splicing, via spliceosome [GO:00…
Q08J23	RNA cytosine C(5)-methyltransferase NSUN2	54888	NSUN2	cell division [GO:0051301];hair follicle maturation [GO:0048820];in utero embryonic development [GO:0001701];meiotic cell cycle checkpoint [GO:0033313];mRNA methylation [GO:0080009];regulation of mRNA export from nucleus [GO:0010793];regulation of stem cell differentiation [GO:2000736];spermatid development [GO:0007286];tRNA methylation [GO:0030488];tRNA modification [GO:0006400];tRNA stabilizati…	methyltransferase activity [GO:0008168];mRNA (cytidine-5-)-methyltransferase activity [GO:0062152];RNA binding [GO:0003723];tRNA (cytosine-5-)-methyltransferase activity [GO:0016428];tRNA binding [GO:0000049]	chromatoid body [GO:0033391];cytoplasm [GO:0005737];extracellular exosome [GO:0070062];mitochondrion [GO:0005739];nucleolus [GO:0005730];nucleoplasm [GO:0005654];nucleus [GO:0005634];spindle [GO:0005819]	cell division [GO:0051301];hair follicle maturation [GO:0048820];in utero embryonic development [GO:0001701];meiotic cell cycle checkpoint [GO:0033313];mRNA methylation [GO:0080009];regulation of mRNA export from nucleus [GO:0010793];regulation of stem cell differentiation [GO:2000736];spermatid development [GO:0007286];tRNA methylation [GO:0030488];tRNA modification [GO:0006400];tRNA stabilizati…
Q13488	V-type proton ATPase 116 kDa subunit a isoform 3	10312	TCIRG1	apoptotic process [GO:0006915];B cell differentiation [GO:0030183];bone resorption [GO:0045453];cellular calcium ion homeostasis [GO:0006874];cellular defense response [GO:0006968];cellular response to cytokine stimulus [GO:0071345];dentin mineralization [GO:0097188];enamel mineralization [GO:0070166];hematopoietic stem cell homeostasis [GO:0061484];immunoglobulin mediated immune response [GO:001…	ATPase binding [GO:0051117];proton-transporting ATPase activity, rotational mechanism [GO:0046961];transporter activity [GO:0005215]	apical plasma membrane [GO:0016324];cell [GO:0005623];endosome membrane [GO:0010008];ficolin-1-rich granule membrane [GO:0101003];integral component of plasma membrane [GO:0005887];late endosome [GO:0005770];lysosomal membrane [GO:0005765];nucleus [GO:0005634];phagocytic vesicle membrane [GO:0030670];plasma membrane [GO:0005886];vacuolar proton-transporting V-type ATPase complex [GO:0016471];vacu…	apoptotic process [GO:0006915];B cell differentiation [GO:0030183];bone resorption [GO:0045453];cellular calcium ion homeostasis [GO:0006874];cellular defense response [GO:0006968];cellular response to cytokine stimulus [GO:0071345];dentin mineralization [GO:0097188];enamel mineralization [GO:0070166];hematopoietic stem cell homeostasis [GO:0061484];immunoglobulin mediated immune response [GO:001…
Q13619	Cullin-4A	8451	CUL4A	DNA damage response, detection of DNA damage [GO:0042769];G1/S transition of mitotic cell cycle [GO:0000082];global genome nucleotide-excision repair [GO:0070911];hemopoiesis [GO:0030097];in utero embryonic development [GO:0001701];intrinsic apoptotic signaling pathway [GO:0097193];negative regulation of granulocyte differentiation [GO:0030853];nucleotide-excision repair, DNA damage recognition […	ubiquitin protein ligase binding [GO:0031625]	Cul4-RING E3 ubiquitin ligase complex [GO:0080008];Cul4A-RING E3 ubiquitin ligase complex [GO:0031464];cullin-RING ubiquitin ligase complex [GO:0031461];nucleoplasm [GO:0005654];SCF ubiquitin ligase complex [GO:0019005]	DNA damage response, detection of DNA damage [GO:0042769];G1/S transition of mitotic cell cycle [GO:0000082];global genome nucleotide-excision repair [GO:0070911];hemopoiesis [GO:0030097];in utero embryonic development [GO:0001701];intrinsic apoptotic signaling pathway [GO:0097193];negative regulation of granulocyte differentiation [GO:0030853];nucleotide-excision repair, DNA damage recognition […
Q14166	Tubulin--tyrosine ligase-like protein 12	23170	TTLL12	histone lysine methylation [GO:0034968];innate immune response [GO:0045087];negative regulation of type I interferon-mediated signaling pathway [GO:0060339];regulation of mitotic cell cycle [GO:0007346]	ATP binding [GO:0005524];H4K20me3 modified histone binding [GO:1990889];tubulin binding [GO:0015631]	cytoplasm [GO:0005737];microtubule organizing center [GO:0005815];midbody [GO:0030496];nucleus [GO:0005634];spindle [GO:0005819]	histone lysine methylation [GO:0034968];innate immune response [GO:0045087];negative regulation of type I interferon-mediated signaling pathway [GO:0060339];regulation of mitotic cell cycle [GO:0007346];ATP binding [GO:0005524];H4K20me3 modified histone binding [GO:1990889];tubulin binding [GO:0015631];cytoplasm [GO:0005737];microtubule organizing center [GO:0005815];midbody [GO:0030496];nucleus …
Q15008	26S proteasome non-ATPase regulatory subunit 6	9861	PSMD6	anaphase-promoting complex-dependent catabolic process [GO:0031145];antigen processing and presentation of exogenous peptide antigen via MHC class I, TAP-dependent [GO:0002479];Fc-epsilon receptor signaling pathway [GO:0038095];interleukin-1-mediated signaling pathway [GO:0070498];MAPK cascade [GO:0000165];negative regulation of canonical Wnt signaling pathway [GO:0090090];negative regulation of …	ATPase activity [GO:0016887];enzyme regulator activity [GO:0030234]	cytosol [GO:0005829];extracellular region [GO:0005576];ficolin-1-rich granule lumen [GO:1904813];nucleoplasm [GO:0005654];proteasome accessory complex [GO:0022624];proteasome complex [GO:0000502];proteasome regulatory particle [GO:0005838];secretory granule lumen [GO:0034774]	anaphase-promoting complex-dependent catabolic process [GO:0031145];antigen processing and presentation of exogenous peptide antigen via MHC class I, TAP-dependent [GO:0002479];Fc-epsilon receptor signaling pathway [GO:0038095];interleukin-1-mediated signaling pathway [GO:0070498];MAPK cascade [GO:0000165];negative regulation of canonical Wnt signaling pathway [GO:0090090];negative regulation of …
Q15459	Splicing factor 3A subunit 1	10291	SF3A1	mRNA 3'-splice site recognition [GO:0000389];mRNA processing [GO:0006397];mRNA splicing, via spliceosome [GO:0000398];U2-type prespliceosome assembly [GO:1903241]	RNA binding [GO:0003723]	catalytic step 2 spliceosome [GO:0071013];nuclear speck [GO:0016607];nucleoplasm [GO:0005654];nucleus [GO:0005634];spliceosomal complex [GO:0005681];U2 snRNP [GO:0005686];U2-type precatalytic spliceosome [GO:0071005];U2-type prespliceosome [GO:0071004];U2-type spliceosomal complex [GO:0005684]	mRNA 3'-splice site recognition [GO:0000389];mRNA processing [GO:0006397];mRNA splicing, via spliceosome [GO:0000398];U2-type prespliceosome assembly [GO:1903241];RNA binding [GO:0003723];catalytic step 2 spliceosome [GO:0071013];nuclear speck [GO:0016607];nucleoplasm [GO:0005654];nucleus [GO:0005634];spliceosomal complex [GO:0005681];U2 snRNP [GO:0005686];U2-type precatalytic spliceosome [GO:007…
Q53H54	tRNA wybutosine-synthesizing protein 2 homolog	55039	TRMT12	tRNA methylation [GO:0030488];wybutosine biosynthetic process [GO:0031591]	tRNA 4-demethylwyosine alpha-amino-alpha-carboxypropyltransferase activity [GO:0102522];tRNA methyltransferase activity [GO:0008175]	cytoplasm [GO:0005737]	tRNA methylation [GO:0030488];wybutosine biosynthetic process [GO:0031591];tRNA 4-demethylwyosine alpha-amino-alpha-carboxypropyltransferase activity [GO:0102522];tRNA methyltransferase activity [GO:0008175];cytoplasm [GO:0005737]
Q63ZY3	KN motif and ankyrin repeat domain-containing protein 2	25959	KANK2	apoptotic process [GO:0006915];glomerular visceral epithelial cell migration [GO:0090521];kidney epithelium development [GO:0072073];negative regulation of cell population proliferation [GO:0008285];negative regulation of G1/S transition of mitotic cell cycle [GO:2000134];negative regulation of intracellular estrogen receptor signaling pathway [GO:0033147];negative regulation of programmed cell d…	-	cytoplasm [GO:0005737];mitochondrion [GO:0005739]	apoptotic process [GO:0006915];glomerular visceral epithelial cell migration [GO:0090521];kidney epithelium development [GO:0072073];negative regulation of cell population proliferation [GO:0008285];negative regulation of G1/S transition of mitotic cell cycle [GO:2000134];negative regulation of intracellular estrogen receptor signaling pathway [GO:0033147];negative regulation of programmed cell d…
Q6BDS2	UHRF1-binding protein 1	54887	UHRF1BP1	-	histone deacetylase binding [GO:0042826];identical protein binding [GO:0042802]	-	-;histone deacetylase binding [GO:0042826];identical protein binding [GO:0042802];-
Q6ZMW3	Echinoderm microtubule-associated protein-like 6	400954	EML6	-	microtubule binding [GO:0008017]	cytoplasm [GO:0005737];microtubule [GO:0005874]	-;microtubule binding [GO:0008017];cytoplasm [GO:0005737];microtubule [GO:0005874]
Q6ZU35	Cancer-related regulator of actin dynamics	57482	CRAD	epithelial structure maintenance [GO:0010669];maintenance of gastrointestinal epithelium [GO:0030277];negative regulation of barbed-end actin filament capping [GO:2000813];positive regulation of actin filament polymerization [GO:0030838]	-	cytosol [GO:0005829]	epithelial structure maintenance [GO:0010669];maintenance of gastrointestinal epithelium [GO:0030277];negative regulation of barbed-end actin filament capping [GO:2000813];positive regulation of actin filament polymerization [GO:0030838];-;cytosol [GO:0005829]
Q6ZU65	Ubinuclein-2	254048	UBN2	-	-	extracellular space [GO:0005615];nucleoplasm [GO:0005654]	-;-;extracellular space [GO:0005615];nucleoplasm [GO:0005654]
Q8N5S9	Calcium/calmodulin-dependent protein kinase kinase 1	84254	CAMKK1	intracellular signal transduction [GO:0035556];positive regulation of protein kinase activity [GO:0045860]	ATP binding [GO:0005524];calmodulin binding [GO:0005516];calmodulin-dependent protein kinase activity [GO:0004683];protein serine/threonine kinase activity [GO:0004674]	cytoplasm [GO:0005737];cytosol [GO:0005829];nucleoplasm [GO:0005654]	intracellular signal transduction [GO:0035556];positive regulation of protein kinase activity [GO:0045860];ATP binding [GO:0005524];calmodulin binding [GO:0005516];calmodulin-dependent protein kinase activity [GO:0004683];protein serine/threonine kinase activity [GO:0004674];cytoplasm [GO:0005737];cytosol [GO:0005829];nucleoplasm [GO:0005654]
Q8NEH6	Meiosis-specific nuclear structural protein 1	55329	MNS1	cilium organization [GO:0044782];left/right axis specification [GO:0070986];meiotic cell cycle [GO:0051321];positive regulation of cilium assembly [GO:0045724];spermatogenesis [GO:0007283]	identical protein binding [GO:0042802]	axoneme [GO:0005930];intermediate filament [GO:0005882];motile cilium [GO:0031514];nuclear envelope [GO:0005635];sperm flagellum [GO:0036126]	cilium organization [GO:0044782];left/right axis specification [GO:0070986];meiotic cell cycle [GO:0051321];positive regulation of cilium assembly [GO:0045724];spermatogenesis [GO:0007283];identical protein binding [GO:0042802];axoneme [GO:0005930];intermediate filament [GO:0005882];motile cilium [GO:0031514];nuclear envelope [GO:0005635];sperm flagellum [GO:0036126]
Q8TF72	Protein Shroom3	57619	SHROOM3	actin cytoskeleton organization [GO:0030036];actin filament organization [GO:0007015];apical protein localization [GO:0045176];cell morphogenesis [GO:0000902];cellular pigment accumulation [GO:0043482];epithelial cell development [GO:0002064];neural tube closure [GO:0001843];pattern specification process [GO:0007389];regulation of cell shape [GO:0008360]	actin filament binding [GO:0051015]	adherens junction [GO:0005912];apical junction complex [GO:0043296];apical plasma membrane [GO:0016324];cortical actin cytoskeleton [GO:0030864];cytoskeleton [GO:0005856];microtubule [GO:0005874]	actin cytoskeleton organization [GO:0030036];actin filament organization [GO:0007015];apical protein localization [GO:0045176];cell morphogenesis [GO:0000902];cellular pigment accumulation [GO:0043482];epithelial cell development [GO:0002064];neural tube closure [GO:0001843];pattern specification process [GO:0007389];regulation of cell shape [GO:0008360];actin filament binding [GO:0051015];adhere…
Q92688	Acidic leucine-rich nuclear phosphoprotein 32 family member B	10541	ANP32B	activation of cysteine-type endopeptidase activity involved in apoptotic process [GO:0006919];inner ear development [GO:0048839];negative regulation of cell differentiation [GO:0045596];nucleosome assembly [GO:0006334];positive regulation of protein export from nucleus [GO:0046827];roof of mouth development [GO:0060021];vasculature development [GO:0001944];ventricular system development [GO:00215…	histone binding [GO:0042393];RNA polymerase binding [GO:0070063]	cytoplasm [GO:0005737];extracellular exosome [GO:0070062];nucleoplasm [GO:0005654];nucleus [GO:0005634]	activation of cysteine-type endopeptidase activity involved in apoptotic process [GO:0006919];inner ear development [GO:0048839];negative regulation of cell differentiation [GO:0045596];nucleosome assembly [GO:0006334];positive regulation of protein export from nucleus [GO:0046827];roof of mouth development [GO:0060021];vasculature development [GO:0001944];ventricular system development [GO:00215…
Q92828	Coronin-2A	7464	CORO2A	intracellular signal transduction [GO:0035556]	actin filament binding [GO:0051015]	transcriptional repressor complex [GO:0017053]	intracellular signal transduction [GO:0035556];actin filament binding [GO:0051015];transcriptional repressor complex [GO:0017053]
Q96AE4	Far upstream element-binding protein 1	8880	FUBP1	positive regulation of gene expression [GO:0010628];transcription by RNA polymerase II [GO:0006366]	DNA-binding transcription factor activity [GO:0003700];RNA binding [GO:0003723];single-stranded DNA binding [GO:0003697]	nucleoplasm [GO:0005654];nucleus [GO:0005634]	positive regulation of gene expression [GO:0010628];transcription by RNA polymerase II [GO:0006366];DNA-binding transcription factor activity [GO:0003700];RNA binding [GO:0003723];single-stranded DNA binding [GO:0003697];nucleoplasm [GO:0005654];nucleus [GO:0005634]
Q96MR7	Putative uncharacterized protein OBSCN-AS1		OBSCN-AS1	-	-	-	-
Q96NL6	Sodium channel and clathrin linker 1	132320	SCLT1	ciliary basal body-plasma membrane docking [GO:0097711];cilium assembly [GO:0060271];clustering of voltage-gated sodium channels [GO:0045162]	clathrin binding [GO:0030276];protein C-terminus binding [GO:0008022];sodium channel regulator activity [GO:0017080]	centriole [GO:0005814];centrosome [GO:0005813];ciliary transition fiber [GO:0097539];clathrin complex [GO:0071439];cytosol [GO:0005829]	ciliary basal body-plasma membrane docking [GO:0097711];cilium assembly [GO:0060271];clustering of voltage-gated sodium channels [GO:0045162];clathrin binding [GO:0030276];protein C-terminus binding [GO:0008022];sodium channel regulator activity [GO:0017080];centriole [GO:0005814];centrosome [GO:0005813];ciliary transition fiber [GO:0097539];clathrin complex [GO:0071439];cytosol [GO:0005829]
Q96P56	Cation channel sperm-associated protein 2	117155	CATSPER2	fertilization [GO:0009566];flagellated sperm motility [GO:0030317];multicellular organism development [GO:0007275];regulation of ion transmembrane transport [GO:0034765];response to progesterone [GO:0032570];sperm capacitation [GO:0048240];sperm-egg recognition [GO:0035036]	calcium activated cation channel activity [GO:0005227];calcium channel activity [GO:0005262];voltage-gated ion channel activity [GO:0005244]	CatSper complex [GO:0036128];motile cilium [GO:0031514];plasma membrane [GO:0005886]	fertilization [GO:0009566];flagellated sperm motility [GO:0030317];multicellular organism development [GO:0007275];regulation of ion transmembrane transport [GO:0034765];response to progesterone [GO:0032570];sperm capacitation [GO:0048240];sperm-egg recognition [GO:0035036];calcium activated cation channel activity [GO:0005227];calcium channel activity [GO:0005262];voltage-gated ion channel activ…
Q96PE2	Rho guanine nucleotide exchange factor 17	9828	ARHGEF17	actin cytoskeleton organization [GO:0030036];G protein-coupled receptor signaling pathway [GO:0007186];positive regulation of apoptotic process [GO:0043065];regulation of small GTPase mediated signal transduction [GO:0051056]	guanyl-nucleotide exchange factor activity [GO:0005085];Rho guanyl-nucleotide exchange factor activity [GO:0005089]	cytosol [GO:0005829]	actin cytoskeleton organization [GO:0030036];G protein-coupled receptor signaling pathway [GO:0007186];positive regulation of apoptotic process [GO:0043065];regulation of small GTPase mediated signal transduction [GO:0051056];guanyl-nucleotide exchange factor activity [GO:0005085];Rho guanyl-nucleotide exchange factor activity [GO:0005089];cytosol [GO:0005829]
Q99536	Synaptic vesicle membrane protein VAT-1 homolog	10493	VAT1	negative regulation of mitochondrial fusion [GO:0010637];neutrophil degranulation [GO:0043312]	oxidoreductase activity [GO:0016491];zinc ion binding [GO:0008270]	azurophil granule lumen [GO:0035578];extracellular exosome [GO:0070062];extracellular region [GO:0005576];integral component of membrane [GO:0016021];mitochondrial outer membrane [GO:0005741]	negative regulation of mitochondrial fusion [GO:0010637];neutrophil degranulation [GO:0043312];oxidoreductase activity [GO:0016491];zinc ion binding [GO:0008270];azurophil granule lumen [GO:0035578];extracellular exosome [GO:0070062];extracellular region [GO:0005576];integral component of membrane [GO:0016021];mitochondrial outer membrane [GO:0005741]
Q9BWP8	Collectin-11	78989	COLEC11	antimicrobial humoral response [GO:0019730];complement activation [GO:0006956];complement activation, lectin pathway [GO:0001867];developmental process [GO:0032502];execution phase of apoptosis [GO:0097194];multicellular organism development [GO:0007275];receptor-mediated endocytosis [GO:0006898]	calcium ion binding [GO:0005509];calcium-dependent carbohydrate binding [GO:0120153];DNA binding [GO:0003677];fucose binding [GO:0042806];mannose binding [GO:0005537];monosaccharide binding [GO:0048029];oligosaccharide binding [GO:0070492]	collagen trimer [GO:0005581];extracellular region [GO:0005576];extracellular space [GO:0005615]	antimicrobial humoral response [GO:0019730];complement activation [GO:0006956];complement activation, lectin pathway [GO:0001867];developmental process [GO:0032502];execution phase of apoptosis [GO:0097194];multicellular organism development [GO:0007275];receptor-mediated endocytosis [GO:0006898];calcium ion binding [GO:0005509];calcium-dependent carbohydrate binding [GO:0120153];DNA binding [GO:…
Q9BZR8	Apoptosis facilitator Bcl-2-like protein 14	79370	BCL2L14	apoptotic process [GO:0006915];positive regulation of extrinsic apoptotic signaling pathway [GO:2001238];regulation of apoptotic process [GO:0042981]	protein kinase binding [GO:0019901]	cytosol [GO:0005829];endomembrane system [GO:0012505];intracellular organelle [GO:0043229];membrane [GO:0016020]	apoptotic process [GO:0006915];positive regulation of extrinsic apoptotic signaling pathway [GO:2001238];regulation of apoptotic process [GO:0042981];protein kinase binding [GO:0019901];cytosol [GO:0005829];endomembrane system [GO:0012505];intracellular organelle [GO:0043229];membrane [GO:0016020]
Q9H6N6	Putative uncharacterized protein MYH16		MYH16	-	motor activity [GO:0003774]	myosin complex [GO:0016459]	-;motor activity [GO:0003774];myosin complex [GO:0016459]
Q9H773	dCTP pyrophosphatase 1	79077	DCTPP1	dCTP catabolic process [GO:0006253];DNA protection [GO:0042262];nucleoside triphosphate catabolic process [GO:0009143]	dCTP diphosphatase activity [GO:0047840];identical protein binding [GO:0042802];magnesium ion binding [GO:0000287];nucleoside-triphosphate diphosphatase activity [GO:0047429];pyrimidine deoxyribonucleotide binding [GO:0032556]	cytosol [GO:0005829];mitochondrion [GO:0005739];nucleus [GO:0005634]	dCTP catabolic process [GO:0006253];DNA protection [GO:0042262];nucleoside triphosphate catabolic process [GO:0009143];dCTP diphosphatase activity [GO:0047840];identical protein binding [GO:0042802];magnesium ion binding [GO:0000287];nucleoside-triphosphate diphosphatase activity [GO:0047429];pyrimidine deoxyribonucleotide binding [GO:0032556];cytosol [GO:0005829];mitochondrion [GO:0005739];nucle…
Q9HB96	Fanconi anemia group E protein	2178	FANCE	interstrand cross-link repair [GO:0036297]	-	Fanconi anaemia nuclear complex [GO:0043240];nucleoplasm [GO:0005654];nucleus [GO:0005634]	interstrand cross-link repair [GO:0036297];-;Fanconi anaemia nuclear complex [GO:0043240];nucleoplasm [GO:0005654];nucleus [GO:0005634]
Q9HCD5	Nuclear receptor coactivator 5	57727	NCOA5	glucose homeostasis [GO:0042593];negative regulation of insulin receptor signaling pathway [GO:0046627]	chromatin binding [GO:0003682];RNA binding [GO:0003723]	actin cytoskeleton [GO:0015629];extracellular space [GO:0005615];nucleoplasm [GO:0005654]	glucose homeostasis [GO:0042593];negative regulation of insulin receptor signaling pathway [GO:0046627];chromatin binding [GO:0003682];RNA binding [GO:0003723];actin cytoskeleton [GO:0015629];extracellular space [GO:0005615];nucleoplasm [GO:0005654]
Q9NUJ1	Mycophenolic acid acyl-glucuronide esterase, mitochondrial	55347	ABHD10	cellular glucuronidation [GO:0052695];glucuronoside catabolic process [GO:0019391]	hydrolase activity, hydrolyzing O-glycosyl compounds [GO:0004553];mycophenolic acid acyl-glucuronide esterase activity [GO:0102390]	cytosol [GO:0005829];mitochondrial matrix [GO:0005759];mitochondrion [GO:0005739]	cellular glucuronidation [GO:0052695];glucuronoside catabolic process [GO:0019391];hydrolase activity, hydrolyzing O-glycosyl compounds [GO:0004553];mycophenolic acid acyl-glucuronide esterase activity [GO:0102390];cytosol [GO:0005829];mitochondrial matrix [GO:0005759];mitochondrion [GO:0005739]
Q9NY12	H/ACA ribonucleoprotein complex subunit 1	54433	GAR1	rRNA pseudouridine synthesis [GO:0031118];snoRNA guided rRNA pseudouridine synthesis [GO:0000454];telomere maintenance via telomerase [GO:0007004]	box H/ACA snoRNA binding [GO:0034513];RNA binding [GO:0003723];telomerase RNA binding [GO:0070034]	box H/ACA scaRNP complex [GO:0072589];box H/ACA snoRNP complex [GO:0031429];box H/ACA telomerase RNP complex [GO:0090661];fibrillar center [GO:0001650];nuclear chromosome, telomeric region [GO:0000784];nucleoplasm [GO:0005654];telomerase holoenzyme complex [GO:0005697]	rRNA pseudouridine synthesis [GO:0031118];snoRNA guided rRNA pseudouridine synthesis [GO:0000454];telomere maintenance via telomerase [GO:0007004];box H/ACA snoRNA binding [GO:0034513];RNA binding [GO:0003723];telomerase RNA binding [GO:0070034];box H/ACA scaRNP complex [GO:0072589];box H/ACA snoRNP complex [GO:0031429];box H/ACA telomerase RNP complex [GO:0090661];fibrillar center [GO:0001650];n…
Q9NYF0	Dapper homolog 1	51339	DACT1	embryonic hindgut morphogenesis [GO:0048619];negative regulation of beta-catenin-TCF complex assembly [GO:1904864];negative regulation of canonical Wnt signaling pathway [GO:0090090];negative regulation of G1/S transition of mitotic cell cycle [GO:2000134];negative regulation of JNK cascade [GO:0046329];negative regulation of protein binding [GO:0032091];negative regulation of transcription by RN…	beta-catenin binding [GO:0008013];delta-catenin binding [GO:0070097];histone deacetylase binding [GO:0042826];protein kinase A binding [GO:0051018];protein kinase C binding [GO:0005080];RNA polymerase II transcription factor binding [GO:0001085]	cell junction [GO:0030054];cytoplasm [GO:0005737];cytosol [GO:0005829];nucleoplasm [GO:0005654];nucleus [GO:0005634];synapse [GO:0045202]	embryonic hindgut morphogenesis [GO:0048619];negative regulation of beta-catenin-TCF complex assembly [GO:1904864];negative regulation of canonical Wnt signaling pathway [GO:0090090];negative regulation of G1/S transition of mitotic cell cycle [GO:2000134];negative regulation of JNK cascade [GO:0046329];negative regulation of protein binding [GO:0032091];negative regulation of transcription by RN…
Q9NZI8	Insulin-like growth factor 2 mRNA-binding protein 1	10642	IGF2BP1	CRD-mediated mRNA stabilization [GO:0070934];mRNA transport [GO:0051028];negative regulation of translation [GO:0017148];neuronal stem cell population maintenance [GO:0097150];pallium cell proliferation in forebrain [GO:0022013];regulation of cytokine biosynthetic process [GO:0042035];regulation of mRNA stability [GO:0043488];regulation of mRNA stability involved in response to stress [GO:0010610]	mRNA 3'-UTR binding [GO:0003730];mRNA 5'-UTR binding [GO:0048027];mRNA binding [GO:0003729];RNA binding [GO:0003723];translation regulator activity [GO:0045182]	cell junction [GO:0030054];CRD-mediated mRNA stability complex [GO:0070937];cytoplasm [GO:0005737];cytoplasmic stress granule [GO:0010494];cytosol [GO:0005829];dendritic spine [GO:0043197];filopodium [GO:0030175];growth cone [GO:0030426];lamellipodium [GO:0030027];nucleoplasm [GO:0005654];perinuclear region of cytoplasm [GO:0048471];ribonucleoprotein complex [GO:1990904]	CRD-mediated mRNA stabilization [GO:0070934];mRNA transport [GO:0051028];negative regulation of translation [GO:0017148];neuronal stem cell population maintenance [GO:0097150];pallium cell proliferation in forebrain [GO:0022013];regulation of cytokine biosynthetic process [GO:0042035];regulation of mRNA stability [GO:0043488];regulation of mRNA stability involved in response to stress [GO:0010610…
Q9NZM1	Myoferlin	26509	MYOF	blood circulation [GO:0008015];cellular response to heat [GO:0034605];glycerol metabolic process [GO:0006071];muscle contraction [GO:0006936];muscle fiber development [GO:0048747];myoblast fusion [GO:0007520];plasma membrane repair [GO:0001778];regulation of vascular endothelial growth factor receptor signaling pathway [GO:0030947];T-tubule organization [GO:0033292]	phospholipid binding [GO:0005543]	caveola [GO:0005901];cytoplasmic vesicle [GO:0031410];cytoplasmic vesicle membrane [GO:0030659];extracellular exosome [GO:0070062];integral component of membrane [GO:0016021];intracellular membrane-bounded organelle [GO:0043231];nuclear envelope [GO:0005635];nuclear membrane [GO:0031965];plasma membrane [GO:0005886]	blood circulation [GO:0008015];cellular response to heat [GO:0034605];glycerol metabolic process [GO:0006071];muscle contraction [GO:0006936];muscle fiber development [GO:0048747];myoblast fusion [GO:0007520];plasma membrane repair [GO:0001778];regulation of vascular endothelial growth factor receptor signaling pathway [GO:0030947];T-tubule organization [GO:0033292];phospholipid binding [GO:00055…
Q9P225	Dynein heavy chain 2, axonemal	146754	DNAH2	cilium-dependent cell motility [GO:0060285];microtubule-based movement [GO:0007018]	ATP binding [GO:0005524];ATP-dependent microtubule motor activity, minus-end-directed [GO:0008569];dynein intermediate chain binding [GO:0045505];dynein light intermediate chain binding [GO:0051959];microtubule motor activity [GO:0003777]	axonemal dynein complex [GO:0005858];axoneme [GO:0005930];dynein complex [GO:0030286];microtubule [GO:0005874];motile cilium [GO:0031514]	cilium-dependent cell motility [GO:0060285];microtubule-based movement [GO:0007018];ATP binding [GO:0005524];ATP-dependent microtubule motor activity, minus-end-directed [GO:0008569];dynein intermediate chain binding [GO:0045505];dynein light intermediate chain binding [GO:0051959];microtubule motor activity [GO:0003777];axonemal dynein complex [GO:0005858];axoneme [GO:0005930];dynein complex [GO…
Q9P258	Protein RCC2	55920	RCC2	activation of GTPase activity [GO:0090630];cell cycle [GO:0007049];cell division [GO:0051301];chromosome passenger complex localization to kinetochore [GO:0072356];establishment of protein localization [GO:0045184];focal adhesion assembly [GO:0048041];integrin-mediated signaling pathway [GO:0007229];negative regulation of focal adhesion assembly [GO:0051895];negative regulation of GTPase activity…	guanyl-nucleotide exchange factor activity [GO:0005085];microtubule binding [GO:0008017];protein domain specific binding [GO:0019904];protein kinase binding [GO:0019901];Rac GTPase binding [GO:0048365];RNA binding [GO:0003723];small GTPase binding [GO:0031267]	chromosome, centromeric core domain [GO:0034506];cytosol [GO:0005829];early endosome membrane [GO:0031901];microtubule [GO:0005874];midbody [GO:0030496];mitotic spindle midzone [GO:1990023];nucleolus [GO:0005730];plasma membrane [GO:0005886]	activation of GTPase activity [GO:0090630];cell cycle [GO:0007049];cell division [GO:0051301];chromosome passenger complex localization to kinetochore [GO:0072356];establishment of protein localization [GO:0045184];focal adhesion assembly [GO:0048041];integrin-mediated signaling pathway [GO:0007229];negative regulation of focal adhesion assembly [GO:0051895];negative regulation of GTPase activity…
Q9P2P5	E3 ubiquitin-protein ligase HECW2	57520	HECW2	negative regulation of sodium ion transmembrane transporter activity [GO:2000650];positive regulation of protein catabolic process [GO:0045732];proteasome-mediated ubiquitin-dependent protein catabolic process [GO:0043161];protein polyubiquitination [GO:0000209];protein ubiquitination [GO:0016567];regulation of dendrite morphogenesis [GO:0048814];regulation of mitotic metaphase/anaphase transitio…	ubiquitin protein ligase activity [GO:0061630]	cytoplasm [GO:0005737];mitotic spindle [GO:0072686]	negative regulation of sodium ion transmembrane transporter activity [GO:2000650];positive regulation of protein catabolic process [GO:0045732];proteasome-mediated ubiquitin-dependent protein catabolic process [GO:0043161];protein polyubiquitination [GO:0000209];protein ubiquitination [GO:0016567];regulation of dendrite morphogenesis [GO:0048814];regulation of mitotic metaphase/anaphase transitio…
Q9Y265	RuvB-like 1	8607	RUVBL1	beta-catenin-TCF complex assembly [GO:1904837];box C/D snoRNP assembly [GO:0000492];cell cycle [GO:0007049];cell division [GO:0051301];CENP-A containing nucleosome assembly [GO:0034080];chromatin remodeling [GO:0006338];DNA recombination [GO:0006310];DNA repair [GO:0006281];histone acetylation [GO:0016573];histone H2A acetylation [GO:0043968];histone H4 acetylation [GO:0043967];positive regulatio…	5'-3' DNA helicase activity [GO:0043139];ADP binding [GO:0043531];ATP binding [GO:0005524];ATPase activity [GO:0016887];ATPase binding [GO:0051117];cadherin binding [GO:0045296];DNA helicase activity [GO:0003678];TBP-class protein binding [GO:0017025];TFIID-class transcription factor complex binding [GO:0001094];transcription coactivator activity [GO:0003713]	cytosol [GO:0005829];extracellular exosome [GO:0070062];Ino80 complex [GO:0031011];membrane [GO:0016020];microtubule organizing center [GO:0005815];MLL1 complex [GO:0071339];NuA4 histone acetyltransferase complex [GO:0035267];nuclear matrix [GO:0016363];nucleoplasm [GO:0005654];nucleus [GO:0005634];R2TP complex [GO:0097255];ribonucleoprotein complex [GO:1990904];Swr1 complex [GO:0000812]	beta-catenin-TCF complex assembly [GO:1904837];box C/D snoRNP assembly [GO:0000492];cell cycle [GO:0007049];cell division [GO:0051301];CENP-A containing nucleosome assembly [GO:0034080];chromatin remodeling [GO:0006338];DNA recombination [GO:0006310];DNA repair [GO:0006281];histone acetylation [GO:0016573];histone H2A acetylation [GO:0043968];histone H4 acetylation [GO:0043967];positive regulatio…
Q9Y3D9	28S ribosomal protein S23, mitochondrial	51649	MRPS23	mitochondrial translational elongation [GO:0070125];mitochondrial translational termination [GO:0070126]	RNA binding [GO:0003723];structural constituent of ribosome [GO:0003735]	mitochondrial inner membrane [GO:0005743];mitochondrion [GO:0005739];nuclear membrane [GO:0031965];ribosome [GO:0005840]	mitochondrial translational elongation [GO:0070125];mitochondrial translational termination [GO:0070126];RNA binding [GO:0003723];structural constituent of ribosome [GO:0003735];mitochondrial inner membrane [GO:0005743];mitochondrion [GO:0005739];nuclear membrane [GO:0031965];ribosome [GO:0005840]
Q9Y3U8	60S ribosomal protein L36	25873	RPL36	cytoplasmic translation [GO:0002181];nuclear-transcribed mRNA catabolic process, nonsense-mediated decay [GO:0000184];SRP-dependent cotranslational protein targeting to membrane [GO:0006614];translation [GO:0006412];translational initiation [GO:0006413];viral transcription [GO:0019083]	RNA binding [GO:0003723];structural constituent of ribosome [GO:0003735]	cytoplasm [GO:0005737];cytosol [GO:0005829];cytosolic large ribosomal subunit [GO:0022625];membrane [GO:0016020];nucleolus [GO:0005730];polysomal ribosome [GO:0042788]	cytoplasmic translation [GO:0002181];nuclear-transcribed mRNA catabolic process, nonsense-mediated decay [GO:0000184];SRP-dependent cotranslational protein targeting to membrane [GO:0006614];translation [GO:0006412];translational initiation [GO:0006413];viral transcription [GO:0019083];RNA binding [GO:0003723];structural constituent of ribosome [GO:0003735];cytoplasm [GO:0005737];cytosol [GO:0005…
Q9Y5B9	FACT complex subunit SPT16	11198	SUPT16H	DNA repair [GO:0006281];DNA replication [GO:0006260];DNA replication-independent nucleosome organization [GO:0034724];nucleosome disassembly [GO:0006337];positive regulation of DNA-templated transcription, elongation [GO:0032786];positive regulation of transcription elongation from RNA polymerase II promoter [GO:0032968];regulation of signal transduction by p53 class mediator [GO:1901796];transcr…	histone binding [GO:0042393];nucleosome binding [GO:0031491];RNA binding [GO:0003723]	chromosome [GO:0005694];FACT complex [GO:0035101];nucleoplasm [GO:0005654]	DNA repair [GO:0006281];DNA replication [GO:0006260];DNA replication-independent nucleosome organization [GO:0034724];nucleosome disassembly [GO:0006337];positive regulation of DNA-templated transcription, elongation [GO:0032786];positive regulation of transcription elongation from RNA polymerase II promoter [GO:0032968];regulation of signal transduction by p53 class mediator [GO:1901796];transcr…
Q9Y6V0	Protein piccolo	27445	PCLO	cAMP-mediated signaling [GO:0019933];cytoskeleton organization [GO:0007010];insulin secretion [GO:0030073];presynapse to nucleus signaling pathway [GO:0099526];protein localization to synapse [GO:0035418];regulation of exocytosis [GO:0017157];synapse assembly [GO:0007416];synaptic vesicle clustering [GO:0097091];synaptic vesicle exocytosis [GO:0016079]	calcium ion binding [GO:0005509];calcium-dependent phospholipid binding [GO:0005544];profilin binding [GO:0005522];structural constituent of presynaptic active zone [GO:0098882]	cell junction [GO:0030054];cell projection [GO:0042995];cytoskeleton [GO:0005856];cytoskeleton of presynaptic active zone [GO:0048788];extracellular exosome [GO:0070062];postsynaptic density [GO:0014069];synapse [GO:0045202]	cAMP-mediated signaling [GO:0019933];cytoskeleton organization [GO:0007010];insulin secretion [GO:0030073];presynapse to nucleus signaling pathway [GO:0099526];protein localization to synapse [GO:0035418];regulation of exocytosis [GO:0017157];synapse assembly [GO:0007416];synaptic vesicle clustering [GO:0097091];synaptic vesicle exocytosis [GO:0016079];calcium ion binding [GO:0005509];calcium-dep…
A0A024R1E2	Myosin XVIIIB, isoform CRA_c		MYO18B	-	actin binding [GO:0003779];ATP binding [GO:0005524];motor activity [GO:0003774]	myosin complex [GO:0016459]	-;actin binding [GO:0003779];ATP binding [GO:0005524];motor activity [GO:0003774];myosin complex [GO:0016459]
A0A024R1N4	X-ray repair complementing defective repair in Chinese hamster cells 6 (Ku autoantigen, 70kDa), isoform CRA_a	2547	XRCC6	brain development [GO:0007420];cellular hyperosmotic salinity response [GO:0071475];cellular response to X-ray [GO:0071481];double-strand break repair via nonhomologous end joining [GO:0006303];telomere maintenance [GO:0000723]	damaged DNA binding [GO:0003684];DNA helicase activity [GO:0003678];double-stranded DNA binding [GO:0003690];telomeric DNA binding [GO:0042162]	cytoplasm [GO:0005737];Ku70 [GO:0043564];nucleolus [GO:0005730];nucleoplasm [GO:0005654]	brain development [GO:0007420];cellular hyperosmotic salinity response [GO:0071475];cellular response to X-ray [GO:0071481];double-strand break repair via nonhomologous end joining [GO:0006303];telomere maintenance [GO:0000723];damaged DNA binding [GO:0003684];DNA helicase activity [GO:0003678];double-stranded DNA binding [GO:0003690];telomeric DNA binding [GO:0042162];cytoplasm [GO:0005737];Ku70…
A0A024R3Q3	ADP-ribosylation factor 1, isoform CRA_a	375	ARF1	actin filament organization [GO:0007015];dendritic spine organization [GO:0097061];Golgi to transport vesicle transport [GO:0055108];long-term synaptic depression [GO:0060292];lysosomal membrane organization [GO:0097212];mitotic cleavage furrow ingression [GO:1990386];positive regulation of calcium ion-dependent exocytosis [GO:0045956];positive regulation of dendritic spine development [GO:006099…	GDP binding [GO:0019003];GTP binding [GO:0005525];magnesium ion binding [GO:0000287];phospholipase D activator activity [GO:1990583]	cell [GO:0005623];COPI-coated vesicle [GO:0030137];cytosol [GO:0005829];glutamatergic synapse [GO:0098978];Golgi membrane [GO:0000139];late endosome [GO:0005770];peroxisomal membrane [GO:0005778];postsynaptic density [GO:0014069];protein-containing complex [GO:0032991];sarcomere [GO:0030017];trans-Golgi network [GO:0005802]	actin filament organization [GO:0007015];dendritic spine organization [GO:0097061];Golgi to transport vesicle transport [GO:0055108];long-term synaptic depression [GO:0060292];lysosomal membrane organization [GO:0097212];mitotic cleavage furrow ingression [GO:1990386];positive regulation of calcium ion-dependent exocytosis [GO:0045956];positive regulation of dendritic spine development [GO:006099…
A0A024R3T8	Poly [ADP-ribose] polymerase	142	PARP1	cellular response to amyloid-beta [GO:1904646];cellular response to zinc ion [GO:0071294];DNA damage response, detection of DNA damage [GO:0042769];positive regulation of cardiac muscle hypertrophy [GO:0010613];positive regulation of intracellular estrogen receptor signaling pathway [GO:0033148];positive regulation of mitochondrial depolarization [GO:0051901];positive regulation of myofibroblast …	DNA binding [GO:0003677];estrogen receptor binding [GO:0030331];histone deacetylase binding [GO:0042826];NAD binding [GO:0051287];NAD+ ADP-ribosyltransferase activity [GO:0003950];R-SMAD binding [GO:0070412];zinc ion binding [GO:0008270]	cytoplasm [GO:0005737];nuclear body [GO:0016604];nucleolus [GO:0005730];nucleoplasm [GO:0005654]	cellular response to amyloid-beta [GO:1904646];cellular response to zinc ion [GO:0071294];DNA damage response, detection of DNA damage [GO:0042769];positive regulation of cardiac muscle hypertrophy [GO:0010613];positive regulation of intracellular estrogen receptor signaling pathway [GO:0033148];positive regulation of mitochondrial depolarization [GO:0051901];positive regulation of myofibroblast …
A0A024R5D9	Splicing factor 1, isoform CRA_c	7536	SF1	mRNA splicing, via spliceosome [GO:0000398]	pre-mRNA branch point binding [GO:0045131];zinc ion binding [GO:0008270]	nucleoplasm [GO:0005654]	mRNA splicing, via spliceosome [GO:0000398];pre-mRNA branch point binding [GO:0045131];zinc ion binding [GO:0008270];nucleoplasm [GO:0005654]
A0A024R5Q1	HCG2003792, isoform CRA_b	25764	hCG_2003792	-	-	cytoplasm [GO:0005737];microtubule cytoskeleton [GO:0015630];nucleoplasm [GO:0005654]	-;-;cytoplasm [GO:0005737];microtubule cytoskeleton [GO:0015630];nucleoplasm [GO:0005654]
A0A024R8E6	HCG2024170, isoform CRA_a		hCG_2024170	-	-	-	-
A0A087WU53	Magnesium transporter protein 1	84061	MAGT1	protein N-linked glycosylation [GO:0006487]	magnesium ion transmembrane transporter activity [GO:0015095]	integral component of membrane [GO:0016021];oligosaccharyltransferase complex [GO:0008250]	protein N-linked glycosylation [GO:0006487];magnesium ion transmembrane transporter activity [GO:0015095];integral component of membrane [GO:0016021];oligosaccharyltransferase complex [GO:0008250]
A0A087X090	Farnesyl diphosphate synthase (Farnesyl pyrophosphate synthetase, dimethylallyltranstransferase, geranyltranstransferase), isoform CRA_a	2224	FDPS	isoprenoid biosynthetic process [GO:0008299]	transferase activity [GO:0016740]	integral component of membrane [GO:0016021]	isoprenoid biosynthetic process [GO:0008299];transferase activity [GO:0016740];integral component of membrane [GO:0016021]
A0A0S2Z3L0	Electron-transfer-flavoprotein alpha polypeptide isoform 1	2108	ETFA	-	electron transfer activity [GO:0009055];flavin adenine dinucleotide binding [GO:0050660]	mitochondrion [GO:0005739]	-;electron transfer activity [GO:0009055];flavin adenine dinucleotide binding [GO:0050660];mitochondrion [GO:0005739]
A0A0S2Z489	Proteasome (Prosome, macropain) 26S subunit, non-ATPase, 12, isoform CRA_a	5718	PSMD12	-	-	proteasome regulatory particle [GO:0005838]	-;-;proteasome regulatory particle [GO:0005838]
A0A0S2Z633	Zinc finger protein 688 isoform 1	146542	ZNF688	regulation of transcription, DNA-templated [GO:0006355]	metal ion binding [GO:0046872];nucleic acid binding [GO:0003676]	-	regulation of transcription, DNA-templated [GO:0006355];metal ion binding [GO:0046872];nucleic acid binding [GO:0003676];-
A0A1B0GTG9	Adenylosuccinate lyase		ADSL	-	catalytic activity [GO:0003824]	-	-;catalytic activity [GO:0003824];-
A0A1Z4F6C0	Organic anion transporter 11		hOAT11	-	transmembrane transporter activity [GO:0022857]	integral component of membrane [GO:0016021]	-;transmembrane transporter activity [GO:0022857];integral component of membrane [GO:0016021]
A0A2R2Y2Q3	Tropomyosin 3 nu		TPM3	-	-	-	-
A0A2R8Y7I7	Glutathione synthetase		GSS	-	ATP binding [GO:0005524];glutathione synthase activity [GO:0004363]	-	-;ATP binding [GO:0005524];glutathione synthase activity [GO:0004363];-
A0A384MTR2	Epididymis secretory sperm binding protein	10935	PRDX3	cell redox homeostasis [GO:0045454];maternal placenta development [GO:0001893];myeloid cell differentiation [GO:0030099];response to lipopolysaccharide [GO:0032496];response to oxidative stress [GO:0006979]	identical protein binding [GO:0042802];peroxiredoxin activity [GO:0051920]	cell [GO:0005623]	cell redox homeostasis [GO:0045454];maternal placenta development [GO:0001893];myeloid cell differentiation [GO:0030099];response to lipopolysaccharide [GO:0032496];response to oxidative stress [GO:0006979];identical protein binding [GO:0042802];peroxiredoxin activity [GO:0051920];cell [GO:0005623]
A0A3B3ISY3	CTP synthase 1		CTPS1	pyrimidine nucleotide biosynthetic process [GO:0006221]	CTP synthase activity [GO:0003883]	-	pyrimidine nucleotide biosynthetic process [GO:0006221];CTP synthase activity [GO:0003883];-
A0A455I2N7	MAGI-1b			-	molecular adaptor activity [GO:0060090]	bicellular tight junction [GO:0005923]	-;molecular adaptor activity [GO:0060090];bicellular tight junction [GO:0005923]
A0A494C0Q3	Alpha-actinin-2		ACTN2	-	actin binding [GO:0003779]	-	-;actin binding [GO:0003779];-
A8K4C8	60S ribosomal protein L13	6137	RPL13	translation [GO:0006412]	structural constituent of ribosome [GO:0003735]	cytosol [GO:0005829];endoplasmic reticulum [GO:0005783];nucleolus [GO:0005730];ribosome [GO:0005840]	translation [GO:0006412];structural constituent of ribosome [GO:0003735];cytosol [GO:0005829];endoplasmic reticulum [GO:0005783];nucleolus [GO:0005730];ribosome [GO:0005840]
A8K651	cDNA FLJ75700, highly similar to Homo sapiens complement component 1, q subcomponent binding protein (C1QBP), nuclear gene encoding mitochondrial protein, mRNA			-	-	mitochondrial matrix [GO:0005759]	-;-;mitochondrial matrix [GO:0005759]
A8K6X5	cDNA FLJ78680, highly similar to Homo sapiens dishevelled associated activator of morphogenesis 1, mRNA			actin cytoskeleton organization [GO:0030036]	actin binding [GO:0003779];Rho GTPase binding [GO:0017048]	-	actin cytoskeleton organization [GO:0030036];actin binding [GO:0003779];Rho GTPase binding [GO:0017048];-
B1AN99	Trypsin-3		PRSS3	-	serine-type endopeptidase activity [GO:0004252]	-	-;serine-type endopeptidase activity [GO:0004252];-
B2R4D8	60S ribosomal protein L27			translation [GO:0006412]	structural constituent of ribosome [GO:0003735]	ribosome [GO:0005840]	translation [GO:0006412];structural constituent of ribosome [GO:0003735];ribosome [GO:0005840]
B2R4P9	Histone H3	3020	H3F3B	brain development [GO:0007420];cell population proliferation [GO:0008283];embryo implantation [GO:0007566];male gonad development [GO:0008584];multicellular organism growth [GO:0035264];muscle cell differentiation [GO:0042692];negative regulation of chromosome condensation [GO:1902340];nucleus organization [GO:0006997];oogenesis [GO:0048477];osteoblast differentiation [GO:0001649];pericentric het…	DNA binding [GO:0003677];protein heterodimerization activity [GO:0046982]	Barr body [GO:0001740];nucleosome [GO:0000786]	brain development [GO:0007420];cell population proliferation [GO:0008283];embryo implantation [GO:0007566];male gonad development [GO:0008584];multicellular organism growth [GO:0035264];muscle cell differentiation [GO:0042692];negative regulation of chromosome condensation [GO:1902340];nucleus organization [GO:0006997];oogenesis [GO:0048477];osteoblast differentiation [GO:0001649];pericentric het…
B2R6E2	cDNA, FLJ92910, highly similar to Homo sapiens programmed cell death 4 (neoplastic transformation inhibitor) (PDCD4), transcript variant 1, mRNA			negative regulation of transcription, DNA-templated [GO:0045892]	-	-	negative regulation of transcription, DNA-templated [GO:0045892];-;-
B2RBY7	cDNA, FLJ95770			-	-	-	-
B2RDQ3	cDNA, FLJ96718, highly similar to Homo sapiens splicing factor, arginine/serine-rich 10 (transformer 2 homolog, Drosophila) (SFRS10), mRNA			-	RNA binding [GO:0003723]	-	-;RNA binding [GO:0003723];-
B3KNL2	RuvB-like helicase	10856	RUVBL2	DNA recombination [GO:0006310];DNA repair [GO:0006281]	5'-3' DNA helicase activity [GO:0043139];ATP binding [GO:0005524]	Ino80 complex [GO:0031011];NuA4 histone acetyltransferase complex [GO:0035267];R2TP complex [GO:0097255]	DNA recombination [GO:0006310];DNA repair [GO:0006281];5'-3' DNA helicase activity [GO:0043139];ATP binding [GO:0005524];Ino80 complex [GO:0031011];NuA4 histone acetyltransferase complex [GO:0035267];R2TP complex [GO:0097255]
B3KV06	Matrix metalloproteinase-28	79148	MMP28	-	metalloendopeptidase activity [GO:0004222];zinc ion binding [GO:0008270]	extracellular matrix [GO:0031012]	-;metalloendopeptidase activity [GO:0004222];zinc ion binding [GO:0008270];extracellular matrix [GO:0031012]
B3KVM5	cDNA FLJ16751 fis, clone BEAST2001444, highly similar to Orphan nuclear receptor PXR			regulation of transcription, DNA-templated [GO:0006355]	DNA binding [GO:0003677];steroid hormone receptor activity [GO:0003707]	nucleus [GO:0005634]	regulation of transcription, DNA-templated [GO:0006355];DNA binding [GO:0003677];steroid hormone receptor activity [GO:0003707];nucleus [GO:0005634]
B4DGR3	cDNA FLJ54349, highly similar to Vesicle-fusing ATPase			SNARE complex disassembly [GO:0035494]	ATP binding [GO:0005524];ATPase activity [GO:0016887]	lysosomal membrane [GO:0005765]	SNARE complex disassembly [GO:0035494];ATP binding [GO:0005524];ATPase activity [GO:0016887];lysosomal membrane [GO:0005765]
B4DP01	cDNA FLJ56120, highly similar to Aminopeptidase N			-	aminopeptidase activity [GO:0004177];metallopeptidase activity [GO:0008237];zinc ion binding [GO:0008270]	lysosomal membrane [GO:0005765]	-;aminopeptidase activity [GO:0004177];metallopeptidase activity [GO:0008237];zinc ion binding [GO:0008270];lysosomal membrane [GO:0005765]
B4DRN6	cDNA FLJ51284, highly similar to Adapter-relatedprotein complex 3 mu-1 subunit	26985		intracellular protein transport [GO:0006886];vesicle-mediated transport [GO:0016192]	-	clathrin adaptor complex [GO:0030131]	intracellular protein transport [GO:0006886];vesicle-mediated transport [GO:0016192];-;clathrin adaptor complex [GO:0030131]
B4DS46	cDNA FLJ55751, highly similar to DNA replication licensing factor MCM3			DNA replication initiation [GO:0006270]	ATP binding [GO:0005524];DNA binding [GO:0003677]	MCM complex [GO:0042555]	DNA replication initiation [GO:0006270];ATP binding [GO:0005524];DNA binding [GO:0003677];MCM complex [GO:0042555]
B4DTV4	cDNA FLJ50215, highly similar to Myosin Ia			-	actin binding [GO:0003779];ATP binding [GO:0005524];motor activity [GO:0003774]	myosin complex [GO:0016459]	-;actin binding [GO:0003779];ATP binding [GO:0005524];motor activity [GO:0003774];myosin complex [GO:0016459]
B4DWV5	GrpE protein homolog			protein folding [GO:0006457]	adenyl-nucleotide exchange factor activity [GO:0000774];chaperone binding [GO:0051087];protein homodimerization activity [GO:0042803]	mitochondrial matrix [GO:0005759]	protein folding [GO:0006457];adenyl-nucleotide exchange factor activity [GO:0000774];chaperone binding [GO:0051087];protein homodimerization activity [GO:0042803];mitochondrial matrix [GO:0005759]
B4DX69	cDNA FLJ55158, highly similar to Thioredoxin, mitochondrial	25828		cell redox homeostasis [GO:0045454];glycerol ether metabolic process [GO:0006662]	protein disulfide oxidoreductase activity [GO:0015035]	cell [GO:0005623]	cell redox homeostasis [GO:0045454];glycerol ether metabolic process [GO:0006662];protein disulfide oxidoreductase activity [GO:0015035];cell [GO:0005623]
B4DXM6	HCG1820408, isoform CRA_b		hCG_1820408	-	-	-	-
B4DYA2	cDNA FLJ50292, highly similar to Squamous cell carcinoma antigen recognized byT-cells 3			-	RNA binding [GO:0003723]	-	-;RNA binding [GO:0003723];-
B4DZQ0	cDNA FLJ59289, highly similar to Retinoblastoma-binding protein 6			mRNA processing [GO:0006397]	nucleic acid binding [GO:0003676];ubiquitin protein ligase activity [GO:0061630];zinc ion binding [GO:0008270]	-	mRNA processing [GO:0006397];nucleic acid binding [GO:0003676];ubiquitin protein ligase activity [GO:0061630];zinc ion binding [GO:0008270];-
B4E0R6	cDNA FLJ54573, highly similar to Importin beta-3			protein import into nucleus [GO:0006606]	-	-	protein import into nucleus [GO:0006606];-;-
B4YAH7	ALDH2		ALDH2	-	oxidoreductase activity, acting on the aldehyde or oxo group of donors, NAD or NADP as acceptor [GO:0016620]	-	-;oxidoreductase activity, acting on the aldehyde or oxo group of donors, NAD or NADP as acceptor [GO:0016620];-
B7Z3E5	cDNA FLJ53573, highly similar to Myosin Ic			-	actin binding [GO:0003779];ATP binding [GO:0005524];motor activity [GO:0003774]	myosin complex [GO:0016459]	-;actin binding [GO:0003779];ATP binding [GO:0005524];motor activity [GO:0003774];myosin complex [GO:0016459]
B7Z4G9	cDNA FLJ59344, highly similar to Membrane protein MLC1			-	-	integral component of membrane [GO:0016021]	-;-;integral component of membrane [GO:0016021]
B7Z7I4	T-complex protein 1 subunit eta			protein folding [GO:0006457]	ATP binding [GO:0005524];unfolded protein binding [GO:0051082]	cytoplasm [GO:0005737]	protein folding [GO:0006457];ATP binding [GO:0005524];unfolded protein binding [GO:0051082];cytoplasm [GO:0005737]
B7Z8Q2	cDNA FLJ55606, highly similar to Alpha-2-HS-glycoprotein			-	cysteine-type endopeptidase inhibitor activity [GO:0004869]	extracellular space [GO:0005615]	-;cysteine-type endopeptidase inhibitor activity [GO:0004869];extracellular space [GO:0005615]
C9JF79	Malate dehydrogenase		MDH1	carbohydrate metabolic process [GO:0005975];malate metabolic process [GO:0006108];tricarboxylic acid cycle [GO:0006099]	L-malate dehydrogenase activity [GO:0030060]	-	carbohydrate metabolic process [GO:0005975];malate metabolic process [GO:0006108];tricarboxylic acid cycle [GO:0006099];L-malate dehydrogenase activity [GO:0030060];-
C9JTY3	Protein TFG		TFG	COPII vesicle coating [GO:0048208]	identical protein binding [GO:0042802]	Golgi membrane [GO:0000139]	COPII vesicle coating [GO:0048208];identical protein binding [GO:0042802];Golgi membrane [GO:0000139]
C9JW96	Prohibitin		PHB	-	-	mitochondrial inner membrane [GO:0005743]	-;-;mitochondrial inner membrane [GO:0005743]
[truncated: 53 more rows]

## Sheet: pcDNA3.1-CTRL1
Description: The table shows the RBP interacted with pcDNA3.1 in the absence of Kenpaullone, which was indentified by using RNA pulldown combined with LC-MS/MS. This group was set as a blank control in contrast with RBPs in ADAM10 5'UTR -CTRL1.
[truncated: 193 more rows]

[truncated: 14 more sheets: pcDNA3.1-KEN1, ADAM10 5'UTR-CTRL1 (peptide ), ADAM10 5'UTR-KEN1 (peptide), pcDNA3.1-CTRL1 (peptide), pcDNA3.1-KEN1 (peptide), ADAM10 5'UTR-CTRL2, ADAM10 5'UTR-KEN2, pcDNA3.1-CTRL2, pcDNA3.1-KEN2, ADAM10 5'UTR-CTRL2 (peptide), ADAM10 5'UTR-KEN2 (peptide), pcDNA3.1-CTRL2 (peptide), pcDNA3.1-KEN2 (peptide), CE-C-DNA]
