# Supplementary material for: SHMT2 Mediates Small‐Molecule‐Induced Alleviation of Alzheimer Pathology Via the 5′UTR‐dependent ADAM10 Translation Initiation
Source: Adv Sci (Weinh). 2024 Jan 6;11(11):2305260. doi: 10.1002/advs.202305260 (PMC10953581; doi:10.1002/advs.202305260)
Supplement: Supplementary file 4 — Supporting Information [file ADVS-11-2305260-s002.xlsx]

## Sheet: KEGG common in CTRL and KEN
In the absence or presence of KEN,the putative RNA targets were identified by anti-SHMT2 RIP-seq, which were listed in column N (Control, total n=6266) and column Q (KEN, total n=6874). The table shows top KEGG-pathway terms related to these genes that shared in both control and KEN group.
													Control (6266)			KEN (6874)
													GeneName			GeneName
													MIB2			RP5-994D16.12
													ITM2C			COPS7B
													C2orf72			DIS3L2
													TIGD1			RP11-342M1.3
													ATG16L1			ASB1
													ZNF691			MPL
		KEGG-pathway shared in two groups.											DGKD			FARP2
													SH3BP4			RP1-92O14.6
													LRRFIP1			NBAS
													RAMP1			MATN3
Control													SCLY			SF3B6
	ID	Description	GeneRatio	BgRatio	pvalue	p.adjust	qvalue	geneID	Count				ESPNL			KIF3C
hsa03010	hsa03010	Ribosome	86/2124	158/8113	2.62643e-14	8.64096e-12	6.1652e-12	RPS8/MRPS5/RPSA/RPL14/RPL29/RPL24/RPL34/RPL9/MRPS21/RPL37/RPS27/RPS18/RPL10A/RPS12/RPS10/MRPL2/MRPS18A/MRPL14/RPS20/RPL7/RPL30/RPL8/RPL7A/RPS6/RPL35/RPL12/RPS24/RPLP2/MRPL23/RPL27A/RPS3/MRPL17/RPS13/MRPL16/FAU/MRPL11/MRPL21/RPS25/MRPS15/RPS26/RPL41/RPLP0/RPL21/RPS29/RPLP1/RPL11/RPS27L/RPL4/RPS17/RPL13/MRPL28/RPS2/RPS15A/MRPL24/RPL23A/RPL19/RPL27/RPL38/MRPS7/MRPL12/RPL23/MRPL10/RPL17/RPS15/RPL36/R…	86				AC096574.4			KRTCAP3
hsa05010	hsa05010	Alzheimer disease	159/2124	384/8113	2.12145e-11	3.48979e-09	2.48992e-09	RTN4/EIF2AK3/UQCRH/IRS1/NDUFA10/ITPR1/NDUFB4/NDUFB5/PSMD2/UQCRC1/PIK3R4/NDUFC1/SLC25A4/SDHA/NDUFS6/NDUFS4/COX7C/UQCRQ/NDUFA2/PSMB4/CSNK2B/SLC39A7/KLC4/NCSTN/NDUFS2/TUBB2B/AGER/COX7A2/MAP3K5/PSMB1/WIPI2/FZD1/NDUFB2/CDK5/SLC39A14/PPP3CC/FZD3/CAPN2/NDUFB9/PSEN2/CYC1/UQCRB/COX6C/SLC39A4/TRAF2/GRIN1/TUBB4B/DVL1/PSMB7/DKK1/VDAC2/PIK3CD/MTOR/CASP9/UQCRHL/FRAT2/NDUFB8/PSMD13/SLC39A13/NDUFS3/PLCB3/CAPN1/K…	159				GPC1			RP11-158I13.2
hsa05016	hsa05016	Huntington disease	128/2124	306/8113	9.71129e-10	1.06501e-07	7.59866e-08	DCTN1/UQCRH/ACTR1B/GPX7/NDUFA10/ITPR1/NDUFB4/NDUFB5/AP2M1/PSMD2/POLR2H/UQCRC1/IFT57/PIK3R4/REST/NDUFC1/SLC25A4/SDHA/NDUFS6/NDUFS4/COX7C/UQCRQ/NDUFA2/PSMB4/CLTB/KLC4/NDUFS2/SOD2/TUBB2B/COX7A2/MAP3K5/PSMB1/WIPI2/NDUFB2/STX1A/POLR2J/POLR2J3/NDUFB9/CYC1/UQCRB/COX6C/CREB3/CLTA/TRAF2/GRIN1/TUBB4B/DCTN3/PSMB7/VDAC2/ACTR1A/MTOR/CASP9/UQCRHL/NDUFB8/PSMD13/NDUFS3/POLR2G/PLCB3/KLC2/NDUFV1/NDUFS8/SDHD/POLR2L…	128				ANKMY1			ST3GAL3
hsa04932	hsa04932	Non-alcoholic fatty liver disease	75/2124	155/8113	1.84106e-09	1.51427e-07	1.08041e-07	EIF2AK3/UQCRH/IRS1/NDUFA10/NDUFB4/NDUFB5/UQCRC1/NDUFC1/SDHA/NDUFS6/NDUFS4/COX7C/UQCRQ/NDUFA2/MAPK14/NDUFS2/COX7A2/MAP3K5/NDUFB2/NDUFB9/CYC1/UQCRB/COX6C/TRAF2/PIK3CD/UQCRHL/NDUFB8/NR1H3/NDUFS3/NDUFV1/NDUFS8/SDHD/MAP3K11/RELA/NDUFC2/PRKAB1/MLXIP/TNFRSF1A/DDIT3/JUN/IRS2/FOS/AKT1/NDUFB10/COX4I1/SREBF1/ERN1/SOCS3/ADIPOR1/NDUFS7/NDUFA13/COX6B1/TGFB1/BAX/NDUFA3/INSR/NDUFA7/NDUFB7/AKT2/COX4I2/NDUFV3/UQCR…	75				RNPEPL1			FEZ2
hsa04714	hsa04714	Thermogenesis	99/2124	232/8113	2.42322e-08	1.59448e-06	1.13764e-06	UQCRH/COA5/NDUFA10/NDUFAF3/NDUFB4/NDUFB5/UQCRC1/COX17/NDUFC1/COX18/ACSL1/SDHA/NDUFS6/NDUFS4/NDUFAF2/COX7C/UQCRQ/KDM3B/NDUFA2/MAPK14/NDUFS2/ARID1B/COX7A2/MAP3K5/RPS6KA2/NDUFB2/ACTL6B/SMARCD3/RHEB/NDUFAF6/NDUFB9/CYC1/FGFR1/UQCRB/COX6C/CREB3/RPS6/MTOR/UQCRHL/NDUFB8/PNPLA2/NDUFS3/RPS6KB2/NDUFV1/NDUFS8/SDHD/HRAS/NDUFC2/SMARCD1/PRKAB1/ADCY6/SLC25A29/NDUFAF1/NDUFB10/TSC2/MLST8/ADCY7/COX4I1/ADCY9/MAP2K3/…	99				CAPN10			DPH2
hsa05012	hsa05012	Parkinson disease	110/2124	266/8113	3.19132e-08	1.74991e-06	1.24853e-06	EIF2AK3/UQCRH/NDUFA10/ITPR1/GNAI2/NDUFB4/NDUFB5/PSMD2/UQCRC1/NDUFC1/SLC25A4/SDHA/NDUFS6/NDUFS4/COX7C/UQCRQ/NDUFA2/PSMB4/SLC39A7/KLC4/NDUFS2/TUBB2B/COX7A2/MAP3K5/PSMB1/NDUFB2/CAMK2B/GPR37/SLC39A14/NDUFB9/CYC1/SLC18A1/UQCRB/COX6C/SLC39A4/TUBB4B/UBE2J2/TXN/PSMB7/VDAC2/CASP9/UQCRHL/NDUFB8/PSMD13/SLC39A13/NDUFS3/KLC2/NDUFV1/NDUFS8/SDHD/PSMC3/NDUFC2/APAF1/PSMD9/ITPR2/TUBA1A/PINK1/DDIT3/UBC/KLC1/PSMB5/N…	110				PPP1R7			THADA
hsa05415	hsa05415	Diabetic cardiomyopathy	88/2124	203/8113	6.12644e-08	2.87943e-06	2.05443e-06	UQCRH/PRKCZ/IRS1/NDUFA10/PRKCD/NDUFB4/NDUFB5/UQCRC1/PDHB/NDUFC1/SLC25A4/SDHA/NDUFS6/NDUFS4/COX7C/UQCRQ/NDUFA2/MAPK14/NDUFS2/MPC2/AGER/COX7A2/NDUFB2/NOS3/CAMK2B/NDUFB9/CYC1/UQCRB/COX6C/PTPA/VDAC2/PIK3CD/MTOR/UQCRHL/NDUFB8/CTSD/NDUFS3/PLCB3/NDUFV1/NDUFS8/SDHD/RELA/PPP1CA/NDUFC2/GAPDH/SLC2A1/TBC1D4/AKT1/PLCB2/NDUFB10/ATP2A1/MMP2/COX4I1/CYBA/PDK2/ACE/ATP2A3/COL1A1/NDUFS7/NDUFA13/COX6B1/PARP1/TGFB1/PR…	88				ANO7			SIX3-AS1
hsa05022	hsa05022	Pathways of neurodegeneration - multiple diseases	174/2124	476/8113	1.79779e-07	7.39342e-06	5.2751e-06	DCTN1/EIF2AK3/UQCRH/ACTR1B/GPX7/NDUFA10/ITPR1/RAB5A/NDUFB4/NDUFB5/PSMD2/UQCRC1/IFT57/PIK3R4/NDUFC1/SLC25A4/SDHA/NDUFS6/NDUFS4/COX7C/UQCRQ/NDUFA2/SQSTM1/PSMB4/CSNK2B/MAPK14/KLC4/NDUFS2/TOMM40L/TUBB2B/AGER/COX7A2/MAP3K5/PSMB1/WIPI2/FZD1/NDUFB2/CAMK2B/STX1A/GPR37/CDK5/PPP3CC/FZD3/CAPN2/NDUFB9/PSEN2/CYC1/UQCRB/COX6C/TRAF2/GRIN1/TUBB4B/DCTN3/SIGMAR1/UBE2J2/DVL1/PSMB7/DKK1/VDAC2/ACTR1A/MTOR/CASP9/UQCRH…	174				CDC20			RP11-761B3.1
hsa05171	hsa05171	Coronavirus disease - COVID-19	95/2124	232/8113	4.80886e-07	1.7579e-05	1.25424e-05	RPS8/RPSA/RPL14/RPL29/RPL24/RPL34/RPL9/C7/RPL37/RPS27/C2/RPS18/RPL10A/MAPK14/RPS12/RPS10/RPS20/RPL7/RPL30/RPL8/RPL7A/RPS6/RPL35/RPL12/RPS24/PIK3CD/RPLP2/RPL27A/RPS3/ISG15/RPS13/FAU/RELA/RPS25/RPS26/RPL41/TNFRSF1A/C1R/STAT2/JUN/RPLP0/RPL21/JAK1/IRF9/RPS29/FOS/RPLP1/RPL11/RPS27L/RPL4/RPS17/PLCG2/RPL13/RPS2/RPS15A/MAPK3/RPL23A/RPL19/RPL27/ACE/RPL38/RPL23/RPL17/RPS15/RPL36/RPS28/RPL18A/NFKBIB/RPS19/R…	95				BOK			PPP4R3B
hsa05014	hsa05014	Amyotrophic lateral sclerosis	137/2124	364/8113	6.01927e-07	1.98034e-05	1.41295e-05	DCTN1/EIF2AK3/UQCRH/ACTR1B/GPX7/NDUFA10/RAB5A/NDUFB4/NDUFB5/PSMD2/SEC13/NUP210/UQCRC1/PIK3R4/NDUFC1/SDHA/NDUFS6/NDUFS4/COX7C/UQCRQ/NDUFA2/SQSTM1/PSMB4/NRG2/MAPK14/KLC4/NDUFS2/TOMM40L/TUBB2B/COX7A2/MAP3K5/PSMB1/WIPI2/NDUFB2/POM121/POM121C/PPP3CC/NDUFB9/CYC1/UQCRB/COX6C/NUP188/TRAF2/GRIN1/TUBB4B/DCTN3/SIGMAR1/PSMB7/SETX/ACTR1A/MTOR/CASP9/ANXA11/UQCRHL/NDUFB8/PSMD13/NDUFS3/KLC2/CCS/NDUFV1/NDUFS8/SDH…	137				ATG4B			FAM161A
hsa05020	hsa05020	Prion disease	106/2124	273/8113	2.23188e-06	6.67535e-05	4.76277e-05	EIF2AK3/UQCRH/NDUFA10/ITPR1/PRKCD/NDUFB4/NDUFB5/PSMD2/UQCRC1/NDUFC1/SLC25A4/SDHA/NDUFS6/C7/NDUFS4/COX7C/UQCRQ/EGR1/NDUFA2/PSMB4/CSNK2B/HSPA1B/MAPK14/KLC4/NDUFS2/TUBB2B/ATF6B/COX7A2/FYN/PSMB1/LAMC1/NDUFB2/PPP3CC/NDUFB9/CYC1/UQCRB/COX6C/CREB3/GRIN1/TUBB4B/PSMB7/NOTCH1/VDAC2/PIK3CD/CASP9/UQCRHL/NDUFB8/PSMD13/NDUFS3/KLC2/NDUFV1/NDUFS8/SDHD/PSMC3/NDUFC2/APAF1/PSMD9/CACNA1C/ITPR2/TUBA1A/DDIT3/KLC1/PSMB…	106				D2HGDH			CCT4
													PXDN			RP11-474G23.1
													MYT1L			SNRPG
													SZT2			ADD2
													TSSC1			ATP6V1B1
KEN													ROCK2			TEX261
	ID	Description	GeneRatio	BgRatio	pvalue	p.adjust	qvalue	geneID	Count				E2F6			AC007040.6
hsa03010	hsa03010	Ribosome	95/2383	158/8113	5.2926e-16	1.74656e-13	1.28694e-13	MRPL3/RPL22L1/MRPL22/MRPL18/MRPL15/MRPL20/MRPS2/RPL36AL/MRPL9/RPL17-C18orf32/MRPS6/RPS8/MRPS5/RPSA/RPL14/RPL29/RPL24/RPL34/RPL9/MRPS21/RPL37/RPS27/RPS18/RPL10A/RPS12/RPS10/MRPL2/MRPS18A/MRPL14/RPS20/RPL7/RPL30/RPL8/RPL7A/RPS6/RPL35/RPL12/RPS24/RPLP2/MRPL23/RPL27A/RPS3/MRPL17/RPS13/MRPL16/FAU/MRPL11/MRPL21/RPS25/MRPS15/RPS26/RPL41/RPLP0/RPL21/RPS29/RPLP1/RPL11/RPS27L/RPL4/RPS17/RPL13/MRPL28/RPS2/R…	95				NT5C1B-RDH14			TOE1
hsa05010	hsa05010	Alzheimer disease	181/2383	384/8113	4.01671e-14	6.62757e-12	4.88347e-12	CTNNB1/DVL3/SNCA/SLC39A8/PSMD4/TUBB2A/TUBB/FZD9/WNT16/PSMA2/NDUFB6/NRBF2/PPIF/SDHB/PSMB2/TUBA1C/KIF5A/LRP6/NDUFA12/NDUFB1/COX5A/PSMD11/BECN1/PSMD12/PSENEN/UQCRFS1/ADRM1/COX7B/KIF5C/NDUFB3/RTN4/EIF2AK3/UQCRH/IRS1/NDUFA10/ITPR1/NDUFB4/NDUFB5/PSMD2/UQCRC1/PIK3R4/NDUFC1/SLC25A4/SDHA/NDUFS6/NDUFS4/COX7C/UQCRQ/NDUFA2/PSMB4/CSNK2B/SLC39A7/KLC4/NCSTN/NDUFS2/TUBB2B/AGER/COX7A2/MAP3K5/PSMB1/WIPI2/FZD1/NDUF…	181				HS1BP3			SFXN5
hsa05016	hsa05016	Huntington disease	149/2383	306/8113	3.27188e-13	3.59906e-11	2.65194e-11	DNAH7/HTT/PSMD4/TUBB2A/TUBB/PSMA2/NDUFB6/NRBF2/PPIF/SDHB/PSMB2/TUBA1C/KIF5A/NDUFA12/NDUFB1/COX5A/POLR2C/PSMD11/AP2B1/BECN1/PSMD12/UQCRFS1/ADRM1/COX7B/DNALI1/KIF5C/NDUFB3/DCTN1/UQCRH/ACTR1B/GPX7/NDUFA10/ITPR1/NDUFB4/NDUFB5/AP2M1/PSMD2/POLR2H/UQCRC1/IFT57/PIK3R4/REST/NDUFC1/SLC25A4/SDHA/NDUFS6/NDUFS4/COX7C/UQCRQ/NDUFA2/PSMB4/CLTB/KLC4/NDUFS2/SOD2/TUBB2B/COX7A2/MAP3K5/PSMB1/WIPI2/NDUFB2/STX1A/POLR2J…	149				PTPRF			TPRKB
hsa05012	hsa05012	Parkinson disease	131/2383	266/8113	3.34778e-12	2.76192e-10	2.0351e-10	PARK7/SNCA/SLC39A8/PSMD4/TUBB2A/TUBB/PSMA2/NDUFB6/PPIF/CAMK2G/SDHB/UBE2L6/PSMB2/TUBA1C/KIF5A/NDUFA12/NDUFB1/COX5A/PSMD11/PSMD12/UQCRFS1/ADRM1/COX7B/KIF5C/NDUFB3/EIF2AK3/UQCRH/NDUFA10/ITPR1/GNAI2/NDUFB4/NDUFB5/PSMD2/UQCRC1/NDUFC1/SLC25A4/SDHA/NDUFS6/NDUFS4/COX7C/UQCRQ/NDUFA2/PSMB4/SLC39A7/KLC4/NDUFS2/TUBB2B/COX7A2/MAP3K5/PSMB1/NDUFB2/CAMK2B/GPR37/SLC39A14/NDUFB9/CYC1/SLC18A1/UQCRB/COX6C/SLC39A4/TU…	131				FAM228B			PCGF1
hsa05022	hsa05022	Pathways of neurodegeneration - multiple diseases	205/2383	476/8113	4.10605e-11	2.70999e-09	1.99684e-09	DNAH7/CTNNB1/DVL3/HTT/PARK7/SNCA/PSMD4/TUBB2A/TUBB/RAC1/FZD9/WNT16/PSMA2/NEFM/NDUFB6/NRBF2/PPIF/CAMK2G/SDHB/UBE2L6/PSMB2/TUBA1C/PRPH/KIF5A/LRP6/NDUFA12/ZFYVE1/NDUFB1/COX5A/PSMD11/BECN1/PSMD12/UQCRFS1/ADRM1/COX7B/DNALI1/KIF5C/NDUFB3/DCTN1/EIF2AK3/UQCRH/ACTR1B/GPX7/NDUFA10/ITPR1/RAB5A/NDUFB4/NDUFB5/PSMD2/UQCRC1/IFT57/PIK3R4/NDUFC1/SLC25A4/SDHA/NDUFS6/NDUFS4/COX7C/UQCRQ/NDUFA2/SQSTM1/PSMB4/CSNK2B/MA…	205				ITSN2			GCFC2
hsa04932	hsa04932	Non-alcoholic fatty liver disease	83/2383	155/8113	1.84657e-10	1.01562e-08	7.48348e-09	RAC1/RXRA/NDUFB6/SDHB/ADIPOR2/NDUFA12/NDUFB1/COX5A/MLX/UQCRFS1/COX7B/NDUFB3/EIF2AK3/UQCRH/IRS1/NDUFA10/NDUFB4/NDUFB5/UQCRC1/NDUFC1/SDHA/NDUFS6/NDUFS4/COX7C/UQCRQ/NDUFA2/MAPK14/NDUFS2/COX7A2/MAP3K5/NDUFB2/NDUFB9/CYC1/UQCRB/COX6C/TRAF2/PIK3CD/UQCRHL/NDUFB8/NR1H3/NDUFS3/NDUFV1/NDUFS8/SDHD/MAP3K11/RELA/NDUFC2/PRKAB1/MLXIP/TNFRSF1A/DDIT3/JUN/IRS2/FOS/AKT1/NDUFB10/COX4I1/SREBF1/ERN1/SOCS3/ADIPOR1/NDUFS…	83				PTRHD1			SUCLG1
hsa05014	hsa05014	Amyotrophic lateral sclerosis	162/2383	364/8113	2.73671e-10	1.29016e-08	9.50647e-09	DNAH7/PSMD4/TUBB2A/NUP153/TUBB/RAC1/PSMA2/NEFM/NCBP1/NUP214/NDUFB6/NRBF2/SDHB/PSMB2/TUBA1C/PRPH/KIF5A/NDUFA12/NDUFB1/COX5A/PSMD11/BECN1/PSMD12/ALYREF/UQCRFS1/ADRM1/COX7B/RANBP2/DNALI1/KIF5C/NDUFB3/DCTN1/EIF2AK3/UQCRH/ACTR1B/GPX7/NDUFA10/RAB5A/NDUFB4/NDUFB5/PSMD2/SEC13/NUP210/UQCRC1/PIK3R4/NDUFC1/SDHA/NDUFS6/NDUFS4/COX7C/UQCRQ/NDUFA2/SQSTM1/PSMB4/NRG2/MAPK14/KLC4/NDUFS2/TOMM40L/TUBB2B/COX7A2/MAP3K…	162				DTNB			POLR1A
hsa05415	hsa05415	Diabetic cardiomyopathy	97/2383	203/8113	1.66238e-08	6.36807e-07	4.69226e-07	TGFBR2/RAC1/NDUFB6/PPIF/CAMK2G/SDHB/NDUFA12/NDUFB1/COX5A/UQCRFS1/GYS1/COX7B/NDUFB3/UQCRH/PRKCZ/IRS1/NDUFA10/PRKCD/NDUFB4/NDUFB5/UQCRC1/PDHB/NDUFC1/SLC25A4/SDHA/NDUFS6/NDUFS4/COX7C/UQCRQ/NDUFA2/MAPK14/NDUFS2/MPC2/AGER/COX7A2/NDUFB2/NOS3/CAMK2B/NDUFB9/CYC1/UQCRB/COX6C/PTPA/VDAC2/PIK3CD/MTOR/UQCRHL/NDUFB8/CTSD/NDUFS3/PLCB3/NDUFV1/NDUFS8/SDHD/RELA/PPP1CA/NDUFC2/GAPDH/SLC2A1/TBC1D4/AKT1/PLCB2/NDUFB10/…	97				HADHA			AC015971.2
hsa05020	hsa05020	Prion disease	123/2383	273/8113	1.73675e-08	6.36807e-07	4.69226e-07	PSMD4/HSPA1A/TUBB2A/TUBB/RAC1/PSMA2/NDUFB6/PPIF/SDHB/STIP1/PSMB2/TUBA1C/KIF5A/NDUFA12/NDUFB1/COX5A/PSMD11/PSMD12/UQCRFS1/ADRM1/COX7B/KIF5C/NDUFB3/EIF2AK3/UQCRH/NDUFA10/ITPR1/PRKCD/NDUFB4/NDUFB5/PSMD2/UQCRC1/NDUFC1/SLC25A4/SDHA/NDUFS6/C7/NDUFS4/COX7C/UQCRQ/EGR1/NDUFA2/PSMB4/CSNK2B/HSPA1B/MAPK14/KLC4/NDUFS2/TUBB2B/ATF6B/COX7A2/FYN/PSMB1/LAMC1/NDUFB2/PPP3CC/NDUFB9/CYC1/UQCRB/COX6C/CREB3/GRIN1/TUBB4B…	123				OST4			NSUN4
hsa04714	hsa04714	Thermogenesis	104/2383	232/8113	3.03474e-07	9.48893e-06	6.99184e-06	COX19/NDUFB6/SDHB/CPT1A/COA4/NDUFA12/NDUFB1/COX5A/SMARCE1/UQCRFS1/COX7B/RPS6KA3/NDUFB3/ACSL3/UQCRH/COA5/NDUFA10/NDUFAF3/NDUFB4/NDUFB5/UQCRC1/COX17/NDUFC1/COX18/ACSL1/SDHA/NDUFS6/NDUFS4/NDUFAF2/COX7C/UQCRQ/KDM3B/NDUFA2/MAPK14/NDUFS2/ARID1B/COX7A2/MAP3K5/RPS6KA2/NDUFB2/ACTL6B/SMARCD3/RHEB/NDUFAF6/NDUFB9/CYC1/FGFR1/UQCRB/COX6C/CREB3/RPS6/MTOR/UQCRHL/NDUFB8/PNPLA2/NDUFS3/RPS6KB2/NDUFV1/NDUFS8/SDHD/HR…	104				CGREF1			FAAH
hsa05171	hsa05171	Coronavirus disease - COVID-19	95/2383	232/8113	8.8608e-05	0.00146203	0.00107729	RPL22L1/EGFR/SYK/RPL36AL/RPL17-C18orf32/RPS8/RPSA/RPL14/RPL29/RPL24/RPL34/RPL9/C7/RPL37/RPS27/C2/RPS18/RPL10A/MAPK14/RPS12/RPS10/RPS20/RPL7/RPL30/RPL8/RPL7A/RPS6/RPL35/RPL12/RPS24/PIK3CD/RPLP2/RPL27A/RPS3/ISG15/RPS13/FAU/RELA/RPS25/RPS26/RPL41/TNFRSF1A/C1R/STAT2/JUN/RPLP0/RPL21/JAK1/IRF9/RPS29/FOS/RPLP1/RPL11/RPS27L/RPL4/RPS17/PLCG2/RPL13/RPS2/RPS15A/MAPK3/RPL23A/RPL19/RPL27/ACE/RPL38/RPL23/RPL17…	95				PREB			GPAT2
													SLC5A6			CHST10
													KDM4A			FHL2
													MPV17			GCC2-AS1
													AC074117.10			MIR4435-2HG
													EIF2B4			RPL23AP7
													ZNF513			SLC35F5
													PPM1G			STEAP3-AS1
													SUPT7L			WDR33
													TRMT61B			PRPF40A
													GALNT14			GRB14
													DPY30			TTC21B
													IPO13			METTL5
													CEBPZ			OLA1
													CDC42EP3			TTC30A
													ATP6V0B			PRKRA
													LRPPRC			SCP2
													SLC6A9			DNAH7
													RP5-1198O20.4			KCTD18
													AC079250.1			LRRC42
													FBXO11			RP11-686O6.2
													DMAP1			KANSL1L
													PSME4			TNS1
													RTN4			ACOT11
													CCDC88A			MROH7-TTC4
													RPS8			TTC4
													XPO1			CUL3
													PLK3			LINC00471
													UROD			HJURP
													AC016700.5			ARL4C
													C2orf42			HDAC4
													MUTYH			HDLBP
													EXOC6B			BHLHE40
													RAB11FIP5			ARPC4
													PRADC1			ARPC4-TTLL3
													DCTN1			EMC3
													RTKN			FANCD2
													MOGS			LINC00620
													MRPL53			LSM3
													AUP1			TGFBR2
													LOXL3			FBXL2
													AKR1A1			ARPP21
													RN7SKP203			STAC
													MAST2			OXSR1
													RETSAT			TTC21A
													USP39			MYRIP
													POMGNT1			ZNF621
													EIF2AK3			RP11-761N21.2
													UQCRH			CTNNB1
													MRPS5			RP11-944L7.4
													ZNF514			KIF15
													STARD7			PTH1R
													TMEM127			uc_338
													SNRNP200			MANF
													KANSL3			RP5-1157M23.2
													LMAN2L			ARF4
													ANKRD23			PXK
													ANKRD39			GADD45A
													SEMA4C			CRYBG3
													FAHD2B			TFG
													ACTR1B			BOC
													TMEM131			GRAMD1C
													COA5			DIRC2
													REV1			PDIA5
													RNF149			MYLK
													MFSD9			UMPS
													PRKCZ			FAM86JP
													RP11-141B14.1			HMCES
													BIN1			SLC35G2
													ERCC3			RAP2B
													AC010976.2			VEPH1
													SAP130			FAM73A
													HS6ST1			DVL3
													SMPD4			EPHB3
													MZT2B			RPS20P14
													CCDC115			CCDC50
													IMP4			LRCH3
													MZT2A			PRRT3-AS1
													SKI			CIDECP
													AC012501.2			SYN2
													ACVR1			MRPS25
													RP5-857K21.4			HACL1
													GAD1			OXSM
													ITGA6			SPATA1
													GPR155			DCLK3
													GPX7			ULK4
													ATP5G3			SETD2
													AC016739.2			MAP4
													AGPS			SHISA5
													RER1			USP4
													NCKAP1			NICN1
													GTF3C3			POC1A
													CLK1			RP11-330H6.5
													TNFRSF14			NT5DC2
													MRPL37			RFT1
													AC098820.2			EPHX4
													AAMP			PRICKLE2
													PNKD			ADAMTS9
													RNF25			FAM86DP
													LINC00608			UNC93B3
													CNPPD1			ZNF717
													FAM134A			KCNAB2
													ABCB6			B4GALT4-AS1
													ATG9A			SLC44A3
													PTPRN			KPNA1
													DNPEP			RP11-723O4.2
													CHPF			ISY1
													OBSL1			MBD4
													SERPINE2			MRPL3
													RP11-67L3.5			ACAD11
													IRS1			RAB6B
													SLC16A14			DBR1
													PDE6D			TFDP2
													ECEL1			GK5
													GBX2			U2SURP
													ILKAP			TM4SF1
													NDUFA10			DHX36
													CAPN10-AS1			AGL
													KIF1A			RPL22L1
													PASK			ABCC5
													THAP4			TFRC
													DTYMK			BDH1
													ITPR1			PIGG
													MTMR14			HTT
													BRPF1			ADRA2C
													CAMK1			AFAP1-AS1
													TTLL3			PHF13
													JAGN1			OCIAD1
													IL17RC			EXOC1
													CRELD1			EPHA5
													VHL			MTHFD2L
													MKRN2			USO1
													CAND2			AFF1
													HDAC11			NUDT9
													TMEM43			CAMTA1
													CCDC174			AHCYL1
													CAPN7			FGF2
													ANKRD28			KCNC4
													RAB5A			RP11-102N12.3
													UBE2E1			SH3D19
													CMTM8			AC097467.2
													CMTM7			RP11-96K19.5
													CNOT10			NACA3P
													CRTAP			PALLD
													ITGA9			SAP30
													SLC25A38			PARK7
													RPSA			NEIL3
													SNORA62			ING2
													RPL14			STOX2
													TRAK1			ATP5F1
													ZBTB47			TMEM128
													ZKSCAN7			LYAR
													EXOSC7			EVC2
													TMIE			CCDC96
													NBEAL2			GRPEL1
													KLHL18			ACOX3
													PTPN23			SLC16A1
													TMA7			SLC16A1-AS1
													ATRIP			UGDH
													TREX1			LRIG2
													PRKAR2A-AS1			UBA6-AS1
													WDR6			AP4B1-AS1
													NDUFAF3			SCARB2
													KLHDC8B			PAQR3
													TCTA			HNRNPD
													BSN			SEC31A
													APEH			LIN54
													RNF123			HELQ
													FAM212A			SNCA
													RBM5			H2AFZ
													SEMA3F			SLC39A8
													GNAI2			CASP6
													U73166.2			TIFA
													RASSF1			ANXA5
													XXcos-LUCA11.5			CCNA2
													CYB561D2			PCDH18
													HEMK1			RP11-83A24.2
													MAPKAPK3			SCOC
													RBM15B			PRMT9
													RAD54L2			RNF175
													TEX264			HMGB2
													ABHD14B			NBPF8
													ABHD14A-ACY1			FLJ38576
													ALAS1			DUX4L9
													PPM1M			TRIP13
													NISCH			TARS
													SMIM4			RAD1
													SPCS1			NIPBL
													PRKCD			LIFR
													FLNB			FBXO4
													ABHD6			CTD-2089N3.2
													RP11-80H18.3			ISL1
													PTPRG			ITGA1
													TPRG1L			GPR89A
													ZBTB11-AS1			SREK1
													TAGLN3			NSA2
													RP11-90K6.1			FAM169A
													HHLA3			CTD-2377O17.1
													RN7SL767P			HMGCR
													ARHGAP31			SV2C
													TIMMDC1			IQGAP2
													RP11-18H7.1			RP11-337C18.10
													NDUFB4			LINC00624
													KALRN			PAM
													RP11-379B18.5			WDR36
													CHCHD6			SLC12A2
													PLXNA1			RAD50
													MCM2			PKD2L2
													TP73			ZMAT2
													PODXL2			VTRNA1-2
													SEC61A1			PCDHGC5
													RUVBL1			PRPF3
													EEFSEC			AFAP1L1
													H1FX-AS1			PPARGC1B
													IFT122			FALEC
													PLXND1			SAP30L-AS1
													NUDT16			MRPL22
													SRPRB			SETDB1
													PCCB			CTB-63M22.1
													RP11-319G6.1			MLLT11
													CLSTN2			SFXN1
													SLC25A36			PSMD4
													RNF7			RP11-1379J22.5
													HPS3			TERT
													TSC22D2			MED10
													SELT			CTD-2256P15.2
													MED12L			LINC01194
													ARHGEF26			FAM134B
													SCHIP1			RP11-98D18.9
													IL12A-AS1			MTMR12
													RP11-3P17.4			CTD-2517O10.6
													RPL23AP42			POC5
													PIGK			TBCA
													NDUFB5			CKMT2-AS1
													SMIM1			RP11-216N14.8
													SOX2-OT			CETN3
													YEATS2			TRIM36
													EIF2B5			CCDC112
													AP2M1			FEM1C
													ABCF3			CTD-2287O16.5
													ECE2			CTB-118N6.2
													PSMD2			RAPGEF6
													EIF4G1			CTC-432M15.3
													FAM131A			FSTL4
													POLR2H			CTD-2410N18.4
													EIF4A2			CDKL3
													TMEM44-AS1			KLHL3
													FAM43A			BRD8
													RP1-286D6.5			CTB-35F21.4
													LINC00969			TAF7
													TNK2			PCDH1
													NCBP2-AS2			TIGD6
													IQCG			SPARC
													SUMF1			CLINT1
													ITPR1-AS1			HCN3
													SRGAP3			RNF145
													THUMPD3-AS1			SLU7
													LHFPL4			MSTO1
													OGG1			DAP3
													TADA3			LMNA
													PRRT3			BPHL
													SEC13			PMF1-BGLAP
													IQSEC1			TMEM14B
													NUP210			JARID2
													AC093495.4			GMPR
													RFTN1			ISG20L2
													DYNC1LI1			U91328.2
													GLB1			BTN3A2
													SUSD5			BTN3A1
													PLCD1			BTN2A3P
													ACAA1			LINC01012
													ACVR2B			HLA-H
													SCN5A			HCG17
													GORASP1			TRIM39-RPP21
													CSRNP1			MDC1-AS1
													RP4-613B23.5			XXbac-BPG252P9.9
													CCDC13			TCF19
													POMGNT2			LY6G5B
													RP4-555D20.4			HSPA1A
													RP4-555D20.1			EHMT2-AS1
													FYCO1			ZBTB9
													KIF9			PACSIN1
													RP11-708J19.1			SNRPC
													SCAP			KLHDC3
													ELP6			RP11-203B9.4
													CSPG5			COL19A1
													CDC25A			BCKDHB
													PLXNB1			KLHDC9
													CCDC51			SMPD2
													RP11-24C3.2			GTF3C6
													PFKFB4			RP11-122G18.12
													UQCRC1			RNU1-18P
													SLC26A6			RNF146
													CELSR3			HEBP2
													NCKIPSD			CCDC28A
													IP6K2			RP3-466P17.1
													DALRD3			RAET1E-AS1
													IMPDH2			NUF2
													QRICH1			SCAF8
													QARS			MRPL18
													USP19			RP3-428L16.2
													LAMB2			FAM120B
													CCDC71			EXOC2
													BSN-AS2			GMDS
													GMPPB			TUBB2A
													IP6K1			RP1-80N2.3
													TRAIP			SLC35B3
													CAMKV			NEDD9
													MON1A			RANBP9
													IFRD2			NUP153
													HYAL3			DCAF6
													HYAL2			ZNRD1ASP
													TUSC2			NRM
													NPRL2			TUBB
													CACNA2D2			CCHCR1
													CISH			DDX39B
													RRP9			GPANK1
													PCBP4			LSM2
													RPL29			TAP2
													DUSP7			XXbac-BPG246D15.9
													TWF2			RXRB
													WDR82			B3GALT4
													BAP1			IP6K3
													TNNC1			C6orf106
													TKT			TAF11
													CHDH			RPL24P4
													FAM208A			PTCHD4
													PDHB			TMEM30A
													CADPS			ELOVL4
													PDZRN3			ME1
													FAM69A			RP11-393I2.4
													PROS1			MMS22L
													MTRNR2L12			CACYBP
													DCBLD2			ASCC3
													RPL24			ATG5
													IFT57			SNX3
													RP4-561L24.3			SESN1
													B4GALT4			WASF1
													LINC01057			CDK19
													COX17			LAMA4
													WDR5B			RP3-399L15.3
													SEMA5B			TSPYL4
													ITGB5			GOPC
													HEG1			HDDC2
													SLC41A3			MTFR2
													KLF15			IFNGR1
													TPRA1			EPM2A
													GATA2			LRP11
													RPN1			TMEM242
													RNF207			DYNLT1
													ISY1-RAB43			EZR-AS1
													H1FX			FAM163A
													RPL32P3			TCP1
													PIK3R4			SFT2D1
													AMOTL2			AC093627.10
													MSL2			CYP2W1
													NCK1-AS1			AC091729.9
													DZIP1L			PSMG3-AS1
													PCOLCE2			FSCN1
													CCNL1			CCZ1
													SHOX2			RAC1
													SCARNA7			PMS2CL
													TERC			RP11-511H23.2
													Telomerase-vert			RPS2P32
													ACOT7			FAM221A
													KCNMB3			RP5-877J2.1
													RNA5SP149			RP11-379H18.1
													MFSD14A			YAE1D1
													DNAJC19			RNF2
													MCCC1			BLVRA
													MAP6D1			EGFR
													PARL			GBAS
													ALG3			VKORC1L1
													CLCN2			TMEM248
													MAGEF1			FZD9
													TMEM41A			GTF2IRD2B
													TRA2B			STEAP2
													TBCCD1			SDHAF3
													RPL39L			ARPC1A
													TMEM44			ARPC1B
													XXYLT1			BUD31
													SDHAP1			ZCWPW1
													MELTF			SLC12A9
													RUBCN			RP11-132A1.4
													PDE6B			C1orf53
													MYL5			PMPCB
													TMEM175			DNAJB9
													MAEA			WNT16
													UVSSA			HILPDA
													TACC3			RP11-274B21.1
													C4orf48			IRF5
													FAM193A			STRIP2
													SH3BP2			MEST
													NOP14			AC009542.2
													GRK4			C7orf55-LUC7L2
													RGS12			ZNF212
													ZBTB49			RP4-800G7.2
													WFS1			REPIN1
													MAN2B2			RP4-548D19.3
													AC093323.3			GALNT11
													BLOC1S4			RP11-449P15.2
													KIAA0232			COX19
													ZBTB48			PMS2
													TADA2B			DAGLB
													SH3TC1			KDELR2
													FAM200B			RPA3
													RP11-717K11.2			VWDE
													PRPF38B			STEAP1B
													SLC10A4			AC004540.4
													TMEM165			RP4-777O23.3
													KIAA1211			MPLKIP
													SRP72			INHBA
													THAP3			PSMA2
													SCARNA2			AC004985.12
													REST			PSPH
													SARS			GS1-124K5.2
													CELSR2			GS1-124K5.3
													ATXN7L2			TYW1B
													SHROOM3			NSUN5P2
													CCNG2			PMS2P2
													FRAS1			FAM133B
													PTPN13			ASNS
													PKD2			TRIM4
													AMPD2			CLDN15
													RP11-710C12.1			SPDYE6
													GSTM4			ORC5
													FLJ20021			ATXN7L1
													RPL34			ST7-AS1
													SEC24B			FAM3C
													C4orf32			ZC3HC1
													RP11-402J6.1			PPP2R5A
													ANK2			MKLN1
													SNHG8			PODXL
													STRIP1			CHCHD3
													RP11-384K6.6			RP11-38M8.1
													BBS12			ZNF425
													NDUFC1			RN7SL521P
													USP38			RP4-751H13.7
													RBM15			RP5-912I13.2
													SMARCA5			ARHGEF10
													LAMTOR5-AS1			KBTBD11-OT1
													DCLK2			VPS13D
													KIAA0922			AC145124.2
													CPE			VPS37A
													SLC25A4			NEFM
													CYP4V2			ELP3
													RP11-431K24.1			2021-03-02
													ATP5I			ERLIN2
													CPLX1			BAG4
													GAK			POLB
													DGKQ			MRPL15
													CTBP1			RAB2A
													FAM212B			TERF1
													TMEM129			E2F5
													LETM1			OSGIN2
													NELFA			TMEM67
													MXD4			PDP1
													TNIP2			INTS8
													MFSD10			SPAG1
													LRPAP1			KB-1980E6.3
													AC226119.5			KB-1732A1.1
													STX18			AZIN1-AS1
													CRMP1			CTHRC1
													JAKMIP1			EPHX1
													MOV10			ENY2
													RP11-426L16.3			H3F3A
													QDPR			PVT1
													RPL9			RP11-629O1.2
													PDS5A			KHDRBS3
													OCIAD2			RP13-582O9.6
													RP11-231C18.3			ZNF623
													NOA1			RP11-115C21.2
													GRSF1			CTD-2135J3.4
													COX18			FAM86B1
													ANKRD17			LONRF1
													ANTXR2			RP5-1139B12.3
													VANGL1			RP4-676L2.1
													PTGFRN			GTF2E2
													NEUROG2			PURG
													PRSS12			STAR
													PGRMC2			TM2D2
													TBC1D9			KAT6A
													LRBA			PRKDC
													GATB			PXDNL
													TIGD4			ATP6V1H
													NAF1			GGH
													SH3RF1			SNHG6
													PHGDH			JPH1
													HAND2			CALB1
													ACSL1			TMEM55A
													FAT1			RUNX1T1
													SDHA			RIDA
													PDCD6			ANKRD46
													AHRR			ATP6V1C1
													NDUFS6			ZHX1-C8orf76
													SRD5A1			TATDN1
													BASP1			MTSS1
													GUSBP1			LINC01132
													H6PD			RP11-661A12.12
													RP5-998N21.7			PPP1R16A
													RP11-1023L17.1			ZNF16
													WDR70			VLDLR
													RNVU1-15			UHRF2
													C7			ACTN2
													CTD-2201E18.3			LURAP1L-AS1
													NDUFS4			RN7SL151P
													RNVU1-14			TOPORS-AS1
													CH17-373J23.1			NUDT2
													MAP3K1			UNC13B
													NDUFAF2			TESK1
													SMIM15			RP11-403F21.4
													ZSWIM6			RP11-262H14.4
													POLR3C			FXN
													NUDT17			SMC5
													PPWD1			ZBTB18
													RP11-315I20.1			DAPK1
													SLC30A5			SYK
													CH17-270A2.2			FAM120AOS
													CARTPT			EFCAB2
													MAP1B			CCDC180
													U1			NCBP1
													BTF3			ANP32B
													HEXB			SEC61B
													JMY			CNST
													VCAN			FAM206A
													COX7C			AKAP2
													BCL9			SCCPDH
													RASA1			MRRF
													RGMB			MVB12B
													RGMB-AS1			GARNL3
													FAM174A			STXBP1
													TSLP			SLC25A25
													EPB41L4A			TRUB2
													ISOC1			SPTAN1
													ADAMTS19			NUP214
													PDE4DIP			NTNG2
													P4HA2			CFAP77
													UQCRQ			WDR5
													HSPA4			RXRA
													CAMLG			KCNT1
													TXNDC15			RABL6
													PCBD2			NDOR1
													FAM53C			CDC37L1-AS1
													KDM3B			AK3
													REEP2			KIAA2026
													EGR1			PGBD2
													SIL1			KLHL9
													CXXC5			CAAP1
													ANKHD1			NDUFB6
													AC011380.9			B4GALT1
													NDUFA2			AQP3
													WDR55			DCAF12
													HARS2			C9orf24
													PCDHA12			RPP25L
													HIST2H2AA4			PAX5
													HIST2H2AC			ZBTB5
													SPSB1			RP11-613M10.9
													BOLA1			EXOSC3
													PLEKHO1			FAM27E3
													PCDHGA3			FRMD3
													RELL2			SHC3
													FCHSD1			IARS
													KIAA0141			RP11-498P14.5
													NDFIP1			TMEM246
													MRPS21			CTNNAL1
													TARS2			SUSD1
													PCYOX1L			HDHD3
													ARHGEF37			MRPL20
													TCOF1			LHX6
													NDST1			RBM18
													SYNPO			RP11-228B15.4
													MFAP3			CDK11B
													GALNT10			SLC25A25-AS1
													SAP30L			RP11-545E17.3
													LARP1			RP11-247A12.2
													CYFIP2			RP1-283E3.8
													RP11-175K6.1			DDX31
													PTTG1			TMEM8C
													WWC1			C9orf116
													PRUNE1			MRPS2
													FBLL1			GNB1
													CTC-575D19.1			EXD3
													C1orf56			DIP2C
													TLX3			RP11-499P20.2
													ERGIC1			PANK4
													ATP6V0E1			COMMD3
													BNIP1			MEGF6
													CPLX2			SPEN
													SCNM1			RASSF4
													ARL10			FAM21C
													TSPAN17			FAM21A
													PIP5K1A			BICC1
													UNC5A			NRBF2
													ZNF346			SIRT1
													FGFR4			SUPV3L1
													MXD3			H2AFY2
													RGS14			DNAJC9-AS1
													GRK6			RP11-464F9.20
													PRR7			GLUD1P3
													TMED9			SEC24C
													B4GALT7			RP11-574K11.26
													ZNF687			PPIF
													N4BP3			TMEM254
													RMND5B			GHITM
													TMEM201			LINC00863
													HNRNPAB			RP11-80H5.6
													PHYKPL			PGAM1
													ZNF454			GBF1
													RUFY1			ENO1
													CANX			RPARP-AS1
													MAML1			TAF5
													SQSTM1			PDCD11
													CTB-129O4.1			SMC3
													MGAT1			RP11-383C5.8
													HEIH			BCCIP
													CTC-338M12.5			PPP2R2D
													TRIM41			FAM188A
													RFX5			VIM-AS1
													CTC-338M12.9			HACD1
													PSMB4			KIAA1462
													CGN			CCNY
													BRD9			ZNF488
													CLPTM1L			PPA1
													LPCAT1			RP11-442H21.2
													SDHAP3			SYNPO2L
													NSUN2			RP11-574K11.29
													RN7SKP79			RP11-574K11.24
													TUFT1			RP11-574K11.32
													EEF1A1P13			CAMK2G
													2021-03-11			RP11-342M3.5
													ZNF622			FAM35A
													RPL37			FGFBP3
													PAIP1			FRA10AC1
													CTD-2314G24.2			TM9SF3
													PLPP1			PIK3AP1
													KIF2A			PYROXD2
													RP11-1415C14.3			ERLIN1
													GUSBP9			RP11-411B6.6
													ENC1			RP11-47A8.5
													GFM2			CFAP58-AS1
													INTS3			ADD3-AS1
													SLC27A3			PDCD4-AS1
													RPS27			C10orf88
													LINC01023			FAM53B
													MAN2A1			CTBP2
													NREP			CFAP46
													HAX1			RP11-326C3.11
													MCC			DRD4
													SEMA6A			AP006621.5
													CEP120			PANO1
													ALDH7A1			RNU1-3
													LINC01184			SDHB
													HINT1			RPL23AP65
													CHRNB2			RP13-279N23.2
													HNRNPA0			KCNC1
													FLAD1			CD44
													GFRA3			FJX1
													ETF1			TRIM44
													DCST1			RAG1
													ADAM15			RTN4RL2
													NRG2			ZDHHC5
													SRA1			TMX2
													HARS			TMEM138
													RP11-540D14.8			METTL12
													ARAP3			RP11-727F15.9
													EFNA3			NAA40
													EFNA1			STIP1
													SLC50A1			CDC42EP2
													HMGXB3			DPF2
													PDGFRB			TIGD3
													RP11-201K10.3			HSPG2
													TNIP1			EIF1AD
													ANXA6			RP11-1167A19.2
													HAND1			PACS1
													FAXDC2			RAB1B
													RP11-263K19.6			GAL
													ADAM19			ZNF436
													PWWP2A			DHCR7
													FDPS			PPME1
													RUSC1-AS1			TPBGL
													RUSC1			TCEB3-AS1
													STK10			MYO7A
													SH3PXD2B			DISC1FP1
													NEURL1B			SMCO4
													RP11-779O18.3			ANGPTL5
													STC2			TMEM123
													CLTB			AASDHPPT
													RNF44			C11orf1
													GPRIN1			RHCE
													ASH1L-AS1			REXO2
													RAB24			RP11-136I14.5
													LMAN2			AP000892.6
													F12			UBE4A
													DBN1			KMT2A
													PDLIM7			FAM118B
													DDX41			DCPS
													FAM193B			CRACR2B
													NHP2			KRTAP5-AS1
													MGAT4B			KCNQ1
													TBC1D9B			CARS-AS1
													ZFP62			CYB5R2
													RACK1			IFI6
													CTC-338M12.4			TMEM9B
													LAMTOR2			SAAL1
													FOXC1			RP11-1081L13.4
													WRNIP1			C1QTNF4
													LINC01011			MTCH2
													NQO2			RP11-738O11.9
													PSMG4			UBE2L6
													RP11-420L9.4			SNRNP40
													RNA5SP202			ZBTB3
													CDYL			CNIH2
													FARS2			RP11-867G23.8
													RP1-80N2.4			CTD-3074O7.5
													RIOK1			CPT1A
													PHACTR1			ZBTB8OS
													NOL7			SYNC
													MYLIP			ARAP1-AS1
													NAXE			ARAP1-AS2
													RP11-500C11.3			COA4
													KDM1B			C2CD3
													SOX4			RP11-702H23.4
													CASC15			XRRA1
													NRSN1			RP11-111M22.3
													RP11-284F21.7			PRCP
													HIST1H3A			CTSC
													HIST1H4A			RP11-81M19.3
													RRNAD1			SLC36A4
													HIST1H3C			CASP4
													HIST1H4C			SLC35F2
													HIST1H1E			KIAA0319L
													HIST1H2BD			ALG9
													HIST1H2BE			PSMB2
													HIST1H2BF			CEP164
													HIST1H4E			IFT46
													HIST1H2AE			OSCP1
													HIST1H2BH			DPAGT1
													HIST1H2BI			TMEM218
													BTN2A2			FEZ1
													PRCC			ST3GAL4-AS1
													ABT1			KIRREL3
													HIST1H2AG			NCAPD3
													PGD			FHL3
													NTRK1			THYN1
													HIST1H4I			ADIPOR2
													HIST1H2AH			TPI1
													HIST1H2AI			RP3-461F17.3
													HIST1H3H			RP11-69E11.4
													HIST1H2BM			PABPC4
													HIST1H4J			APOLD1
													HIST1H2BN			PTPRO
													HIST1H2AL			STRAP
													HIST1H2BO			RP11-860B13.1
													ZKSCAN3			PPT1
													ZBED9			RP11-551L14.4
													RPP21			RP11-656D10.3
													HLA-E			PPHLN1
													PRR3			ARID2
													ATAT1			RP11-386G11.5
													DDR1			TUBA1C
													GTF2H4			PRPH
													VARS2			LETMD1
													ATP6V1G2			RP11-983P16.4
													NFKBIL1			RP11-793H13.8
													PRRC2A			HOXC10
													APOM			RP11-762I7.5
													C6orf47			PA2G4
													CSNK2B			MYL6
													XXbac-BPG32J3.22			COQ10A
													MSH5			SPRYD4
													HSPA1B			NXPH4
													C6orf48			GLI1
													C2			KIF5A
													SKIV2L			SLC26A10
													STK19			DYRK2
													PPT2			CNOT2
													PPT2-EGFL8			TSPAN8
													RNF5			RP11-84G21.1
													PEX14			C12orf29
													PSMB9			CHPT1
													BRD2			ASCL1
													SLC39A7			PWP1
													RING1			EIF2B3
													RPS18			USP30
													PFDN6			ALDH2
													KIFC1			RITA1
													PHF1			HSPB8
													SYNGAP1			PXN-AS1
													GGNBP1			MLEC
													ZNF76			RP11-347I19.8
													DEF6			RP11-486O12.2
													PPARD			DCP1B
													FANCE			CRACR2A
													RPL10A			MRPL51
													MAPK14			RP5-940J5.3
													RNF8			CDCA3
													CMTR1			C1RL
													DUSP23			LRP6
													OARD1			HEBP1
													MDFI			RP11-284H19.1
													BYSL			SLCO1A2
													GUCA1A			IPO8
													UBR2			SLC2A13
													CNPY3			PRICKLE1
													PPP2R5D			NELL2
													KLC4			ZNF641
													PTK7			KANSL2
													SRF			CERS5
													CUL9			NR4A1
													RP3-330M21.5			RP11-753H16.3
													ABCC10			C1orf123
													TJAP1			MAGOH
													POLR1C			RP11-977G19.5
													RSPH9			LRP8
													VEGFA			BAZ2A
													SLC29A1			METTL21B
													RP11-444E17.6			GNS
													PEA15			GRIP1
													TFAP2B			NAP1L1
													NCSTN			CCDC59
													EFHC1			DHCR24
													TMEM14A			NDUFA12
													RN7SK			IKBIP
													VANGL2			ANKS1B
													RIMS1			FOXN4
													SENP6			RP11-478C19.2
													RIPPLY2			TMEM116
													ZNF292			RP11-545P7.4
													NIT1			RBM19
													PNRC1			SPPL3
													USP21			RHOF
													PPOX			B3GNT4
													NDUFS2			DIABLO
													POU3F2			CDK2AP1
													TOMM40L			EIF2B1
													RP1-191J18.66			RP11-662M24.2
													FOXO3			DOCK7
													PPIL6			ANKLE2
													MFSD4B			NBPF3
													SLC35F1			MPHOSPH8
													DUSP12			RP11-307N16.6
													HINT3			SPATA13
													NOS1AP			CDK8
													RPS12			NHLRC3
													PEX7			DNAJC15
													SLC35D3			SERP2
													RAB32			TRIM13
													SYNE1-AS1			RNASEH2B-AS1
													RNA5SP225			LMO7
													RP11-230C9.2			TM9SF2
													ARID1B			CLYBL
													ZDHHC14			PCCA
													SYNJ2			ANKRD13C
													ACAT2			RPS7P10
													SOD2			MTMR6
													IGF2R			LRRIQ3
													MLLT4			NBEA
													C6orf120			SUPT20H
													MGST3			VWA8
													TMCO1			ENOX1
													SERPINB6			TSC22D1
													TUBB2B			SPRYD7
													RPP40			ATP7B
													TBC1D7			USP33
													GFOD1			RPL13AP25
													POGK			DIAPH3
													E2F3			KCTD12
													RP11-204E9.1			TMTC4
													HIST1H4B			RP11-486G15.2
													HIST1H3B			ANKRD10
													HIST1H2AB			GNG5
													HIST1H2BB			PABPN1
													HIST1H1C			THTPA
													HIST1H2BC			RP11-66N24.3
													MPZL1			RP11-468E2.6
													RP1-221C16.8			GEMIN2
													HIST1H4D			LRR1
													RP1-34B20.21			RP11-649E7.5
													HIST1H3D			C14orf166
													HIST1H2AD			FBXO34
													HIST1H2BG			SLC38A6
													HIST1H1D			RP11-618G20.1
													HIST1H3F			CHURC1
													HIST1H3G			RP11-486O13.2
													HIST1H4H			RP11-950C14.3
													MPC2			ZC2HC1C
													HIST1H2BJ			TMEM63C
													HIST1H2BK			C14orf132
													HIST1H2BL			BDKRB2
													HIST1H2AJ			EML1
													HIST1H4K			EVL
													HIST1H1B			MARK3
													HIST1H3I			RBM23
													HIST1H4L			PRMT5
													HIST1H3J			AJUBA
													HIST1H2AM			C14orf93
													ZKSCAN4			HOMEZ
													TRIM27			BCL2L2
													EXOSC10			PSME2
													GABBR1			DHRS1
													HCG4P5			RPL36AL
													TRIM26			FRMD6
													GNL1			DDHD1
													DHX16			EXOC5
													PPP1R18			PSMA3-AS1
													MDC1			SLC8A3
													FLOT1			SYNJ2BP-COX16
													HLA-C			ZFYVE1
													BAG6			RP11-109N23.4
													ABHD16A			FAM161B
													XXbac-BPG32J3.20			ALDH6A1
													DDAH2			RPS6KL1
													CLIC1			VIPAS39
													VARS			RP5-1065J22.4
													NEU1			NDUFB1
													EHMT2			LGMN
													NELFE			RP11-371E8.4
													DXO			WARS
													ATF6B			PPP2R5C
													AGPAT1			ANKRD9
													AGER			RP11-701H24.9
													PSMB8			SNURF
													VPS52			SNORD116-16
													WDR46			WDR77
													RGL2			HERC2P9
													TAPBP			PDCD6IPP2
													ZBTB22			CTD-3092A11.1
													CUTA			RP11-1000B6.3
													UQCC2			SRP14-AS1
													LEMD2			BUB1B
													RPS10			BUB1B-PAK6
													MTCH1			MAPKBP1
													CCDC167			PLA2G4B
													MOCS1			STARD9
													LRFN2			CASC4
													FOXP4-AS1			SORD
													TFEB			BLOC1S6
													CCND3			AP4B1
													TBCC			SNX1
													PEX6			ATP1A1
													MEA1			PLEKHO2
													MRPL2			AC069368.3
													DNPH1			SMAD6
													METTL13			CD58
													ZNF318			SKOR1
													LRRC73			RP11-106M3.2
													XPO5			LOXL1
													GTPBP2			PML
													MRPS18A			SCAMP5
													MRPL14			TRIM45
													SLC35B2			ISL2
													NFKBIE			RP11-685G9.2
													TNFRSF21			CHRNA5
													MCM3			MESDC1
													GCLC			TMC3-AS1
													EEF1A1			SAXO2
													COX7A2			GOLGA6L17P
													PHIP			SNHG21
													SNAP91			SCARNA15
													SNHG5			EFTUD1P1
													RNGTT			AEN
													BACH2			RP11-429B14.1
													HACE1			IQGAP1
													PREP			AC068831.6
													RTN4IP1			SLCO3A1
													MICAL1			ST8SIA2
													FYN			SYNM
													TUBE1			HERC2P3
													RP3-486I3.4			TUBGCP5
													MAN1A1			CH17-472G23.4
													SOGA3			CHRFAM7A
													RASAL2			AC023908.1
													MED23			RP11-521C20.2
													MAP3K5			RAD51-AS1
													REPS1			FRMD5
													TOR3A			GATM
													ADAT2			CEP152
													SF3B5			LYSMD2
													RP11-306O13.1			CTD-2184D3.7
													CNKSR3			GNB5
													TFB1M			RAB27A
													AGPAT4			PPIB
													DISP3			RBM8A
													QSOX1			PKM
													T			SEMA7A
													RPS6KA2			RNVU1-6
													RNASET2			COX5A
													RP11-514O12.4			RP11-817O13.9
													PSMB1			NIPAL3
													DNAAF5			CHRNB4
													SUN1			EFL1
													C7orf50			CPEB1
													MAFK			RP11-561C5.4
													NUDT1			DET1
													EIF3B			PEX11A
													KIAA1614			VPS33B
													TTYH3			PDIA2
													SDK1			DECR2
													FOXK1			METRN
													AP5Z1			NTN3
													RP11-46A10.5			AC141586.5
													RBAK-RBAKDN			HIST2H2BC
													WIPI2			SV2A
													SLC29A4			SF3B4
													RP11-1275H24.2			HMOX2
													RP11-1275H24.3			ALG1
													ZNF815P			DEXI
													AIMP2			ERCC4
													USP42			NOMO1
													C7orf26			RP11-1021N1.1
													ZNF853			ARNT
													ZNF316			FAM63A
													IER5			LYRM1
													RP11-505D17.1			TMEM159
													PHF14			RP11-57A19.7
													FBXO44			NFATC2IP
													KLHL7			CTD-2574D22.7
													MALSU1			RP11-98D18.1
													NPY			MRPL9
													NFE2L3			BCL7C
													LAMC1			TDRKH
													GARS			AL591893.1
													INMT-FAM188B			LPCAT2
													FAM188B			SLC6A2
													AQP1			MT2A
													ADCYAP1R1			POLR2C
													FKBP9			S100A4
													TSEN15			S100A2
													EEPD1			CKLF-CMTM1
													EPDR1			HSD11B2
													CDK13			CTD-2012K14.6
													DBNL			NUTF2
													AEBP1			UTP4
													YKT6			VPS4A
													NUDCD3			DDX19B
													ZMIZ2			RP11-529K1.2
													RP4-673M15.1			ST3GAL2
													CCM2			RAB13
													UPP1			IST1
													CCT6A			RP11-303E16.8
													SUMF2			GAN
													CCT6P3			MLYCD
													RP11-328P23.4			RP11-505K9.4
													ASL			OSGIN1
													KCTD7			ZC3H18
													PMS2P7			VPS9D1-AS1
													VPS37D			RP11-566K11.7
													WBSCR22			NPRL3
													ELN			LUC7L
													CTB-51J22.1			LA16c-349E10.1
													LIMK1			CASKIN1
													LAT2			GBA
													CLIP2			RP11-461A8.1
													GTF2IRD1			RP11-127I20.7
													GTF2I			PPL
													GATSL2			RP11-165E7.1
													STAG3L1			CARHSP1
													NSUN5P1			MAN1C1
													RHBDD2			KIAA0430
													POR			ARL6IP1
													MDH2			EARS2
													SRRM3			CTD-2196E14.5
													HSPB1			RP11-266L9.8
													DTX2			CTD-2049O4.1
													AC004980.7			RP11-345J4.5
													PTPN12			HIRIP3
													DMTF1			DOC2A
													ADAM22			C16orf92
													CTB-167B5.1			GDPD3
													CFAP69			DCTPP1
													FZD1			ZNF764
													AKAP9			RP11-146F11.1
													DLX6-AS1			ARHGEF11
													LMTK2			RP11-44I10.3
													BHLHA15			RP11-343H19.1
													NPTX2			CIAPIN1
													TRRAP			GOT2
													PTCD1			ATP6V0D1
													ZNF789			CTD-2012K14.2
													COPS6			RANBP10
													MCM7			CTC-479C5.12
													RP11-506M12.1			PSMB10
													LAMTOR4			LCAT
													GATS			PHLPP2
													PMS2P1			CFAP45
													STAG3L5P-PVRIG2P-PILRB			ZFHX3
													STAG3L5P			AC009120.4
													PILRB			RP11-252A24.2
													MEPCE			TAGLN2
													RP11-758P17.3			GLG1
													NYAP1			CMC2
													AGFG2			MBTPS1
													PCOLCE			RP11-536C5.7
													MOSPD3			COTL1
													GNB2			MTHFSD
													POP7			RNF166
													SRRT			FANCA
													TRIM56			RP11-566K11.5
													AP1S1			F11R
													ZNHIT1			RP11-961A15.1
													CUX1			SRR
													SH2B2			RP1-59D14.5
													PRKRIP1			RAP1GAP2
													ORAI2			CYB5D2
													LRWD1			GP1BA
													FAM185A			RP5-1050D4.5
													ARMC10			ZNF232
													KMT2E			FAM64A
													RINT1			B4GALT3
													HBP1			CTD-2545G14.7
													IFRD1			ACAP1
													GCC1			ADAMTS4
													SND1			TNFSF13
													RP11-212P7.3			MPDU1
													RNA5SP242			TMEM220-AS1
													CCDC136			PIGL
													FLNC			RPL21P120
													RP11-309L24.2			TMEM199
													ATP6V1F			SARM1
													TSPAN33			RP11-192H23.7
													SMO			RP11-20B24.4
													SMKR1			SSH2
													C7orf49			PSMD11
													DGKI			TMEM98
													TRIM24			TAF15
													LUC7L2			AATF
													JHDM1D-AS1			LINC00672
													ADCK2			CTD-2206N4.4
													NDUFB2			CDC6
													NAV1			HSD17B1
													IPO9-AS1			COASY
													AC073342.12			MLX
													CASP2			CCR10
													ZYX			ARL4D
													AGTRAP			ASB16-AS1
													IPO9			DBF4B
													SHISA4			FAM187A
													RNY4			DND1P1
													ZNF282			RP11-156P1.2
													ZNF783			UBE2Z
													KRBA1			RP11-81K2.1
													ZNF862			NGFR
													ATP6V0E2-AS1			NXPH3
													ATP6V0E2			TOB1
													CLCN6			MSI2
													LRRC61			SRSF1
													ZNF775			RP11-159D12.6
													RNPEP			RP11-15E18.1
													NOS3			TBX2
													ABCB8			RP11-269G24.6
													SLC4A2			CTD-2501B8.1
													RP11-148K1.12			KCNH6
													AGAP3			AMZ2
													RP11-465N4.4			ITGB4
													CHPF2			RP11-318A15.2
													WDR86-AS1			RFWD2
													PRKAG2-AS1			RP11-334C17.3
													LINC01003			C17orf89
													ACTR3B			FN3KRP
													PAXIP1-AS1			RILP
													INSIG1			SPAG7
													RBM33			DHX33
													NOM1			KIAA0753
													UBE3C			GABARAP
													WDR60			RP11-599B13.6
													PRKAR1B			VAMP2
													ZFAND2A			TMEM107
													MICALL2			AURKB
													INTS1			TMEM220
													PSMG3			HS3ST3A1
													MRM2			TRIM16
													SNX8			RP11-45M22.4
													BRAT1			SHMT1
													RADIL			CTD-2350C19.2
													RP11-1275H24.1			RP11-192H23.5
													FBXL18			PROCA1
													AC073343.13			AC010761.8
													KDM5B			EFCAB5
													RP5-1159O4.1			RP11-227G15.12
													PCAT6			RAD51L3-RFFL
													ICA1			AP2B1
													TWIST1			C17orf96
													TOMM7			PGAP3
													DFNA5			GJD3
													OSBPL3			SMARCE1
													PPFIA4			TMEM99
													TRIL			KRT19
													CPVL			NT5C3B
													NOD1			ZNF385C
													AC005154.6			KCNH4
													KBTBD2			BECN1
													NT5C3A			AARSD1
													RP9			RP11-209M4.1
													BTG2			GJC1
													ELMO1			AC142472.6
													RP11-467D6.1			CTD-2020K17.3
													MRPS24			KCNT2
													URGCP			RP11-156P1.3
													RP5-1165K10.2			RP11-6N17.10
													POLR2J4			RP11-81K2.2
													POLM			LRRC59
													POLD2			ZNF281
													GCK			MRPS23
													CAMK2B			RP11-469A15.2
													DDX56			RP11-159D12.10
													TMED4			MKS1
													SNHG15			HEATR6
													NACAD			CTD-2535L24.2
													TBRG4			PSMD12
													TNS3			RP11-147L13.2
													CHCHD2			HN1
													CDK18			TRIM47
													ZNF117			RP11-552F3.10
													ERV3-1			RNF157
													GUSB			UBE2T
													GS1-124K5.12			RP11-666A8.8
													POM121			JMJD6
													STAG3L3			RP11-87G24.2
													NSUN5			EIF4A3
													BCL7B			BAIAP2-AS1
													TBL2			PPP1R27
													STX1A			ALYREF
													ABHD11			SLC16A3
													RFC2			MYL12A
													GTF2IRD2			MYL12B
													STAG3L2			TGIF1
													RCC1L			DLGAP1
													POM121C			LINC00526
													PMS2P3			PTPRM
													TMEM120A			MTCL1
													STYXL1			VAPA
													SSC4D			HAUS1
													GSAP			PHLPP1
													APTR			RP11-635N19.1
													PCLO			TSHZ1
													ABCB4			ATP9B
													SRI			RBFA
													RNU5E-1			MAPKAPK2
													LRRD1			OSBPL1A
													KRIT1			INO80C
													SHFM1			GPR3
													TECPR1			KCNH1
													PLOD1			EPG5
													TMEM130			PIAS2
													PDAP1			SMAD7
													ATP5J2-PTCD1			DYM
													TAF6			RPL17-C18orf32
													C7orf43			RD3
													GAL3ST4			DTL
													GPC2			RP11-421N8.1
													RP11-758P17.2			RP1-159A19.3
													TSC22D4			FLVCR1-AS1
													LRCH4			MUM1
													PCOLCE-AS1			AC006277.3
													ACTL6B			PROX1-AS1
													GIGYF1			CACTIN-AS1
													EPHB4			CHAF1A
													VGF			CTB-180A7.3
													NAT16			C19orf45
													PLOD3			TRAPPC5
													FIS1			ZNF317
													ALKBH4			SWSAP1
													POLR2J			CTD-2006C1.10
													RASA4B			ZNF844
													RP11-514P8.8			CTD-2265O21.3
													RP11-514P8.7			GCDH
													POLR2J3			IL27RA
													RASA4			ADGRE5
													RP11-514P8.6			CTC-548K16.5
													NAPEPLD			FAM32A
													DNAJC2			BABAM1
													MIIP			ANKLE1
													LINC01004			DDA1
													KMT2E-AS1			CTD-3149D2.4
													PUS7			NCAN
													LAMB1			CTC-559E9.4
													DOCK4			GTF2IP20
													TRAF5			POP4
													RP5-921G16.1			THEMIS2
													GPR37			PSENEN
													PRRT4			LIN37
													IMPDH1			ZNF566
													RP11-274B21.12			CTC-454I21.3
													RP11-448A19.1			TMEM63A
													LINC-PINT			HKR1
													SLC35B4			RP4-559A3.7
													AKR1B1			MED29
													NENF			MIA-RAB4B
													SLC37A3			RP11-15A1.2
													DENND2A			ZNF230
													ATF3			AC084219.2
													RNY1			ZNF223
													PDIA4			ZNF235
													ZNF786			CD3EAP
													FLVCR1			QPCTL
													ZNF777			AC007193.10
													ZNF767P			FKRP
													ZNF467			EMP3
													KCNH2			FLT3LG
													ATG9B			CTD-3148I10.15
													CDK5			SPIB
													FASTK			ZNF175
													TMUB1			MYADM
													SMARCD3			ZNF582-AS1
													WDR86			ZNF667-AS1
													RHEB			AC004076.9
													KMT2C			AC003005.4
													RNA5SP250			ZNF530
													AC009403.2			ABCB10
													LMBR1			CTD-2368P22.1
													NCAPG2			ERVK3-1
													VIPR2			LLNLR-245B6.1
													KBTBD11			MZF1
													CLDN23			C2CD4C
													PPP1R3B			AC009005.2
													MTMR9			MEX3D
													GATA4			DIRAS1
													NEIL2			ZNF77
													DLC1			AES
													TUSC3			SMIM24
													INTS10			TBXA2R
													XPO7			ZFR2
													DMTN			EGLN1
													FAM160B2			AC005523.2
													BMP1			CTB-54O9.9
													IARS2			DENND1C
													SLC39A14			ZNF846
													PPP3CC			CTD-2369P2.10
													SORBS3			SPC24
													AC037459.4			DOCK6
													C8orf58			CTD-2342J14.6
													CCAR2			ELAVL3
													R3HCC1			ZNF823
													LOXL2			CTD-2006C1.2
													SLC25A37			ZNF20
													EPHX2			ZNF44
													SCARA3			TOMM20
													FZD3			ARID4B
													EXTL3			RPL12P42
													C1orf115			DDX39A
													TTI2			DNAJB1
													2021-03-01			SLC35E1
													ADGRA2			CTD-3032J10.2
													EIF4EBP1			LYST
													DDHD2			UNC13A
													RP11-350N15.5			LPAR2
													PLEKHA2			ZNF208
													RP11-360L9.8			RPL34P34
													RP11-598P20.5			UQCRFS1
													POMK			AC007796.1
													RP11-110G21.1			AD000671.6
													FAM110B			IGFLR1
													AC084082.3			AC002398.11
													CAPN2			THAP8
													ZBTB10			LINC01534
													RIPK2			ZFP30
													NDUFAF6			ZNF607
													PTDSS1			FH
													MTDH			SARS2
													LAPTM4B			EID2
													KB-1208A12.3			PLD5
													ERICH5			PRX
													VPS13B			ZNF180
													MED30			AC011530.4
													RN7SL396P			CCDC8
													TRMT12			RP11-442N24__B.1
													RNF139			DACT3-AS1
													NDUFB9			SLC1A5
													TRIB1			SMYD3
													MYC			TMEM143
													PSEN2			FUT1
													ADCK3			PLEKHA4
													THEM6			GYS1
													LY6E			CTB-60B18.23
													ZFP41			CGB7
													ZNF696			KCNC3
													RHPN1			ZNF670-ZNF695
													RN7SKP175			ZNF577
													RP11-661A12.4			C1orf229
													GSDMD			RP11-488L18.4
													RP11-661A12.8			TMC4
													TIGD5			UBE2S
													ZNF707			RP11-314N13.10
													EXOSC4			SIRPA
													GPAA1			RP4-794I6.4
													CYC1			HSPA12B
													MAF1			SEC23B
													SHARPIN			LINC00493
													HGH1			DTD1
													MROH1			AC092159.2
													HSF1			RP13-401N8.1
													SLC52A2			XKR7
													ADCK5			SPAG4
													CYHR1			AAR2
													KIFC2			DLGAP4
													FOXH1			TGIF2-C20orf24
													MFSD3			SLC12A5
													LRRC14			ASAP2
													SNAP47			FAM210B
													ZNF7			RBM38
													C8orf33			RAB22A
													ERICH1			NELFCD
													GUK1			GRHL1
													SOX7			CTD-3184A7.4
													TDH			RP4-591C20.9
													FAM167A			DNAJC5
													CTSB			RP5-850E9.3
													C1orf145			PSMF1
													OBSCN			FKBP1A
													SLC18A1			NSFL1C
													NUDT18			UBOX5-AS1
													HR			SPEF1
													REEP4			RP11-103J8.1
													PHYHIP			COMMD7
													RP11-582J16.3			E2F1
													RP11-582J16.5			EIF2S2
													BIN3			PIGU
													TNFRSF10B			EDEM2
													RP11-875O11.2			FITM2
													STMN4			RPL37AP1
													TRIM35			TOMM34
													CLU			NEURL2
													ZNF395			RP11-465L10.10
													HIST3H2BB			ELMO2
													DUSP4			SNRPFP1
													PPP2CB			ADRM1
													RNF122			SAMD10
													RNF187			KLHL29
													DUSP26			RPL13AP7
													BRF2			TIAM1
													RAB11FIP1			URB1-AS1
													LSM1			MRPS6
													FGFR1			DOPEY2
													SFRP1			DSCR9
													SLC20A2			AP001432.14
													URB2			AP001412.1
													RPS20			ETS2
													IMPAD1			PDE9A
													GALNT2			PDXK
													COG2			TSPEAR
													VCPIP1			BX322557.10
													COPS5			MCM3AP-AS1
													RPL7			DRC1
													TCEB1			CH507-9B2.4
													RP11-37B2.1			CH507-9B2.5
													TMEM64			C2orf70
													MAP10			MAPRE3
													UQCRB			MRPL39
													TSPYL5			ATP5J
													RPL30			CCT8
													RP11-410L14.2			AP000275.65
													NTPCR			ATP5O
													COX6C			LINC00649
													ZNF706			RCAN1
													RP5-862P8.2			AP000688.14
													KLF10			AP000692.10
													RP11-1C8.4			PIGP
													KCNK1			HMGN1
													EIF3H			S100B
													TAF2			XXbac-B476C20.9
													TRAPPC9			CDC45
													ARC			RP11-277A4.4
													JRK			SPECC1L
													GGPS1			SPECC1L-ADORA2A
													MINCR			UPB1
													TOP1MT			MYO18B
													ZC3H3			SEZ6L
													RP11-661A12.5			PITPNB
													EEF1D			CTA-292E10.6
													PYCRL			AC000035.3
													TSTA3			NF2
													SCRIB			CABP7
													PUF60			RP1-102K2.8
													NRBP2			DRG1
													PLEC			DEPDC5
													CTD-3065J16.9			CCDC28B
													BOP1			NOL12
													DGAT1			RP5-1039K5.12
													SCRT1			KDELR3
													SLC39A4			RP3-508I15.19
													TONSL			MGAT3
													RECQL4			MCHR1
													LRRC24			CCDC134
													C8orf82			SMDT1
													ARHGAP39			PRR5
													RPL8			PRR5-ARHGAP8
													COMMD5			CITF22-92A6.2
													SPATA6L			CITF22-92A6.1
													CDC37L1			CITF22-1A6.3
													PTPRD			PANX2
													RRAGA			ADM2
													ACO1			XXbac-B461K10.4
													PRSS3			PI4KAP1
													FMN2			CCDC188
													UBAP1			RTN4R
													RP11-195F19.29			HPS4
													IL11RA			LIF
													DNAJB5			GATSL3
													RUSC2			TBC1D10A
													ARHGEF39			RP3-412A9.16
													CREB3			PIK3IP1-AS1
													TMEM8B			PRR14L
													CLTA			MTA3
													GRHPR			ANKRD54
													ALDH1B1			CHADL
													GLIDR			CTA-29F11.1
													FAM27C			CD99P1
													CBWD5			RAB9A
													RP11-12A20.7			NHS
													TJP2			SAT1
													KAZN			ZNF157
													S1PR3			FTSJ1
													GADD45G			AF196970.3
													CARD19			USP27X
													WNK2			RIBC1
													PHF2			TRO
													MFSD14B			LINC01420
													HABP4			STARD8
													RP11-23J9.4			SLC16A2
													NANS			MAGEE1
													MSANTD3-TMEFF1			COX7B
													ZNF462			CSTF2
													UGCG			RP4-769N13.7
													RGS3			CFAP36
													ATP6V1G1			MCTS1
													C9orf91			RP4-537K23.4
													GSN			ARHGAP36
													DAB2IP			INTS6L
													NEK6			SLC9A6
													ARPC5L			CXorf40A
													RABEPK			MAGEA12
													TMEM51			NSDHL
													RALGPS1			ZNF275
													LRSAM1			RP11-66N11.8
													PTRH1			DUSP9
													CDK9			PLXNB3
													FPGS			TMEM187
													C9orf16			TAZ
													DNM1			C2orf74
													COQ4			ASMTL-AS1
													SLC27A4			ATAD3C
													CERCAM			RP11-1L9.1
													PKN3			BMX
													TBC1D13			RBBP7
													ENDOG			PHKA2
													C9orf114			RPS6KA3
													LRRC8A			MID1IP1
													RP11-101E3.5			PIM2
													NUP188			SPIN2B
													FAM73B			SLC1A4
													DOLPP1			PDZD11
													PTPA			FTX
													LINC00963			ETAA1
													NTMT1			TIMM8A
													ASB6			ARMCX6
													PRRX2			APLF
													TOR1B			ANTXR1
													USP20			SLC25A5-AS1
													ASS1			APLN
													ABL1			AIFM1
													PLPP7			RAP2C-AS1
													POMT1			GPC3
													RP11-334J6.6			PCBP1-AS1
													GTF3C4			PCYOX1
													SPACA9			FGF13
													GTF3C5			CXorf40B
													RPL7A			TREX2
													SURF2			MECP2
													CACFD1			BOLA3-AS1
													ADAMTSL2			AC145212.2
													DBH			HCG18
													OLFM1			LINC00689
													PPP1R26			CCDC91
													GPSM1			RP11-160C18.2
													PMPCA			RP11-1008C21.2
													EGFL7			RP11-1007O24.3
													EFHD2			FAM174B
													FAM69B			RP11-17M15.2
													SNHG7			CTB-31O20.4
													RP11-216L13.17			ELMOD3
													C9orf172			CNNM3
													PHPT1			RANBP2
													TRAF2			POLR1B
													C9orf142			PTPN4
													RP11-229P13.23			DNALI1
													UAP1L1			AMER3
													MAN1B1			RAB3GAP1
													GRIN1			UBXN4
													SSNA1			KIF5C
													TUBB4B			GALNT13
													MRPL41			TTC21B-AS1
													RP11-48C7.8			SP5
													EHMT1			AC007405.6
													WASH1			PPIE
													CBWD1			HOXD11
													RANBP6			TTN-AS1
													GLDC			HIBCH
													TMEM261			NABP1
													ZNF672			EXO5
													SCARNA8			HSPD1
													PLIN2			HSPE1-MOB4
													RPS6			NDUFB3
													RP11-145E5.5			ADAM23
													WASH7P			KLF7
													TUSC1			RIMKLA
													TOPORS			BCS1L
													NOL6			CDK5R2
													KIAA1161			ACSL3
													DCTN3			PPIH
													SIGMAR1			MIB2
													RP11-195F19.5			ITM2C
													FO538757.1			C2orf72
													FANCG			TIGD1
													PIGO			ATG16L1
													STOML2			ZNF691
													FAM214B			DGKD
													RMRP			SH3BP4
													TPM2			LRRFIP1
													TLN1			RAMP1
													GBA2			SCLY
													HINT2			ESPNL
													FBXO10			AC096574.4
													RP11-613M10.8			GPC1
													SHB			ANKMY1
													IGFBPL1			RNPEPL1
													PLEKHM2			CAPN10
													NOC2L			PPP1R7
													KLF9			ANO7
													ZFAND5			CDC20
													HES4			BOK
													TLE1			ATG4B
													RASEF			D2HGDH
													C1orf159			PXDN
													GOLM1			MYT1L
													CDK20			SZT2
													NFIL3			TSSC1
													ROR2			ROCK2
													SDF4			E2F6
													BICD2			NT5C1B-RDH14
													UBE2J2			HS1BP3
													NINJ1			PTPRF
													RP11-288I21.1			FAM228B
													ACAP3			ITSN2
													TMOD1			PTRHD1
													XPA			DTNB
													ALG2			HADHA
													CPSF3L			OST4
													TMEM246-AS1			CGREF1
													DVL1			PREB
													IKBKAP			SLC5A6
													MXRA8			KDM4A
													AURKAIP1			MPV17
													TXN			AC074117.10
													CCNL2			EIF2B4
													RP11-9M16.2			ZNF513
													WHRN			PPM1G
													ASTN2			SUPT7L
													CDK5RAP2			TRMT61B
													PHF19			GALNT14
													TMEM240			DPY30
													PSMB7			IPO13
													NR6A1			CEBPZ
													RPL35			CDC42EP3
													RPL12			ATP6V0B
													FAM129B			LRPPRC
													TOR2A			SLC6A9
													SH2D3C			RP5-1198O20.4
													ENG			AC079250.1
													AK1			FBXO11
													RP11-203J24.9			DMAP1
													ST6GALNAC4			PSME4
													RP11-203J24.8			RTN4
													NAIF1			CCDC88A
													PTGES2			RPS8
													GOLGA2			XPO1
													SLC35E2B			PLK3
													WDR34			UROD
													ZDHHC12			AC016700.5
													ZER1			C2orf42
													SH3GLB2			MUTYH
													CRAT			EXOC6B
													RP11-247A12.1			RAB11FIP5
													CDK11A			PRADC1
													PTGES			DCTN1
													TOR1A			RTKN
													UCK1			MOGS
													RAPGEF1			MRPL53
													MED27			AUP1
													SETX			LOXL3
													RALGDS			AKR1A1
													SURF6			RN7SKP203
													MED22			MAST2
													SURF1			RETSAT
													SURF4			USP39
													REXO4			POMGNT1
													ADAMTS13			EIF2AK3
													SLC2A6			UQCRH
													DBH-AS1			MRPS5
													SARDH			ZNF514
													VAV2			STARD7
													BRD3			TMEM127
													RNU6ATAC			SNRNP200
													UBAC1			KANSL3
													QSOX2			LMAN2L
													NADK			ANKRD23
													DNLZ			ANKRD39
													CARD9			SEMA4C
													SNAPC4			FAHD2B
													INPP5E			ACTR1B
													NOTCH1			TMEM131
													AGPAT2			COA5
													FBLIM1			REV1
													EDF1			RNF149
													FBXW5			MFSD9
													CLIC3			PRKCZ
													RP11-229P13.27			RP11-141B14.1
													TMEM52			BIN1
													NPDC1			ERCC3
													SAPCD2			AC010976.2
													DPP7			SAP130
													ANAPC2			HS6ST1
													TPRN			SMPD4
													TMEM203			MZT2B
													DPH7			CCDC115
													ZMYND19			IMP4
													RP11-188C12.2			MZT2A
													RP5-892K4.1			SKI
													GTPBP4			AC012501.2
													PFKP			ACVR1
													FAAP20			RP5-857K21.4
													AKR1E2			GAD1
													MORN1			ITGA6
													FAM208B			GPR155
													FBXO18			GPX7
													RBM17			ATP5G3
													PFKFB3			AC016739.2
													GATA3-AS1			AGPS
													PEX10			RER1
													ECHDC3			NCKAP1
													DHTKD1			GTF3C3
													MMEL1			CLK1
													MSRB2			TNFRSF14
													BAMBI			MRPL37
													WRAP73			AC098820.2
													EPC1			AAMP
													LRRC47			PNKD
													LINC00839			RNF25
													BMS1			LINC00608
													CEP104			CNPPD1
													RET			FAM134A
													NPHP4			ABCB6
													CHAT			ATG9A
													AGAP6			PTPRN
													BEND3P1			DNPEP
													DKK1			CHPF
													ARID5B			OBSL1
													RP11-436D10.3			SERPINE2
													JMJD1C			RP11-67L3.5
													GPR153			IRS1
													CCAR1			SLC16A14
													KIF1BP			PDE6D
													HK1			ECEL1
													TSPAN15			GBX2
													C10orf35			ILKAP
													PALD1			NDUFA10
													SGPL1			CAPN10-AS1
													UNC5B			KIF1A
													SLC29A3			PASK
													CHST3			THAP4
													DDIT4			DTYMK
													TNFRSF25			ITPR1
													PLEKHG5			MTMR14
													CHCHD1			BRPF1
													VDAC2			CAMK1
													RPS24			TTLL3
													ZMIZ1			JAGN1
													PLAC9			IL17RC
													TSPAN14			CRELD1
													KLHL21			VHL
													TNKS2			MKRN2
													BTAF1			CAND2
													2021-03-05			HDAC11
													ZDHHC16			TMEM43
													UBTD1			CCDC174
													MARVELD1			CAPN7
													ZFYVE27			ANKRD28
													RERE			RAB5A
													HIF1AN			UBE2E1
													MRPL43			CMTM8
													LZTS2			CMTM7
													DPCD			CNOT10
													HPS6			CRTAP
													PPRC1			ITGA9
													NFKB2			SLC25A38
													ACTR1A			RPSA
													SUFU			SNORA62
													TRIM8			RPL14
													WBP1L			TRAK1
													CNNM2			ZBTB47
													INA			ZKSCAN7
													GSTO1			EXOSC7
													RBM20			TMIE
													GPR157			NBEAL2
													NANOS1			KLHL18
													PIK3CD			PTPN23
													BAG3			TMA7
													CLSTN1			ATRIP
													TACC2			TREX1
													HMX2			PRKAR2A-AS1
													LHPP			WDR6
													RP11-59C5.3			NDUFAF3
													CTNNBIP1			KLHDC8B
													DOCK1			TCTA
													MGMT			BSN
													DPYSL4			APEH
													LRRC27			RNF123
													PWWP2B			FAM212A
													ZNF511-PRAP1			RBM5
													SRM			SEMA3F
													RP11-363N22.3			GNAI2
													ASB13			U73166.2
													NECAP2			RASSF1
													ANKRD16			XXcos-LUCA11.5
													MTOR			CYB561D2
													FBXO2			HEMK1
													MAD2L2			MAPKAPK3
													PHYH			RBM15B
													NMT2			RAD54L2
													VIM			TEX264
													MTHFR			ABHD14B
													SKIDA1			ABHD14A-ACY1
													KIAA2013			ALAS1
													DNAJC1			PPM1M
													ANKRD26			NISCH
													ZEB1-AS1			SMIM4
													DHRS3			SPCS1
													PARD3			PRKCD
													LINC01518			FLNB
													FAM21FP			ABHD6
													AGAP9			RP11-80H18.3
													RP11-144G6.12			PTPRG
													ARHGAP22			TPRG1L
													VSTM4			ZBTB11-AS1
													OGDHL			TAGLN3
													RHOBTB1			RP11-90K6.1
													TYSND1			HHLA3
													LRRC20			RN7SL767P
													PCBD1			ARHGAP31
													SPOCK2			TIMMDC1
													MICU1			RP11-18H7.1
													MYOZ1			NDUFB4
													RP11-464F9.1			KALRN
													RP11-574K11.31			RP11-379B18.5
													NDST2			CHCHD6
													RP11-399K21.11			PLXNA1
													DLG5			MCM2
													POLR3A			TP73
													CASP9			PODXL2
													ANXA11			SEC61A1
													WAPL			RUVBL1
													KLLN			EEFSEC
													UQCRHL			H1FX-AS1
													FRAT2			IFT122
													RRP12			PLXND1
													FLJ37453			NUDT16
													EXOSC1			SRPRB
													MMS19			PCCB
													RP11-548K23.11			RP11-319G6.1
													SLC25A28			CLSTN2
													CUTC			SLC25A36
													DNMBP			RNF7
													CWF19L1			HPS3
													NDUFB8			TSC22D2
													ZBTB17			SELT
													PDZD7			MED12L
													FBXW4			ARHGEF26
													NPM3			SCHIP1
													MGEA5			IL12A-AS1
													C10orf76			RP11-3P17.4
													LDB1			RPL23AP42
													PSD			PIGK
													CUEDC2			NDUFB5
													FAM131C			SMIM1
													OBFC1			SOX2-OT
													ITPRIP			YEATS2
													EPHA2			EIF2B5
													KLHL17			AP2M1
													ARHGEF19			ABCF3
													HSPA12A			ECE2
													RSG1			PSMD2
													RGS10			EIF4G1
													FGFR2			FAM131A
													NSMCE4A			POLR2H
													FAM24B			EIF4A2
													FBXO42			TMEM44-AS1
													MKI67			FAM43A
													STK32C			RP1-286D6.5
													FUOM			LINC00969
													ECHS1			TNK2
													RIC8A			NCBP2-AS2
													PSMD13			IQCG
													B4GALNT4			SUMF1
													CROCCP3			ITPR1-AS1
													PTDSS2			SRGAP3
													RASSF7			THUMPD3-AS1
													PHRF1			LHFPL4
													EPS8L2			OGG1
													RNU1-1			TADA3
													TALDO1			PRRT3
													RPLP2			SEC13
													PNPLA2			IQSEC1
													AP006621.8			NUP210
													TSPAN4			AC093495.4
													BRSK2			RFTN1
													CROCCP2			DYNC1LI1
													CTSD			GLB1
													TNNI2			SUSD5
													LSP1			PLCD1
													MRPL23			ACAA1
													CD81			ACVR2B
													TSSC2			SCN5A
													PGAP2			GORASP1
													STIM1			CSRNP1
													CROCC			RP4-613B23.5
													SMPD1			CCDC13
													ILK			POMGNT2
													TAF10			RP4-555D20.4
													RP11-732A19.6			RP4-555D20.1
													MFAP2			FYCO1
													SYT9			KIF9
													RP1-37C10.3			RP11-708J19.1
													PPFIBP2			SCAP
													TUB			ELP6
													RPL27A			CSPG5
													IPO7			CDC25A
													WEE1			PLXNB1
													CALCB			CCDC51
													SPTY2D1-AS1			RP11-24C3.2
													NAV2			PFKFB4
													RCN1			UQCRC1
													EIF3M			SLC26A6
													UBR4			CELSR3
													NAT10			NCKIPSD
													EMC1			IP6K2
													EXT2			DALRD3
													SLC35C1			IMPDH2
													CRY2			QRICH1
													MAPK8IP1			QARS
													DGKZ			USP19
													MDK			LAMB2
													ZNF408			CCDC71
													C11orf49			BSN-AS2
													DDB2			GMPPB
													NR1H3			IP6K1
													MADD			TRAIP
													SLC39A13			CAMKV
													PTPMT1			MON1A
													NDUFS3			IFRD2
[truncated: 4,877 more rows]

## Sheet: KEGG   affected by KEN
In the absence or presence of KEN, the putative RNA targets were identified by anti-SHMT2 RIP-seq. The column R shows the RNA identified in Control or KEN exclusively, or intersect RNA obtained in both groups but expressed significantly different, the total n=3401. The table shows top KEGG pathway terms related to these genes.
																	GeneName (3401)
																	UBE2F-SCLY
																	ING5
																	ODC1
																	ATAD2B
																	HADHB
																	IFT172
		KEGG pathway															MMP23B
																	SOS1
																	ZFP36L2
	Term	Count	%	PValue	Genes	List Total	Pop Hits	Pop Total	Fold Enrichment	Bonferroni	Benjamini	FDR					PLEKHH2
KEGG_PATHWAY	Spliceosome	33	1.14385	0.000290097	SF3B4, ISY1, RBM25, RBM8A, DHX8, SF3B6, SRSF1, EIF4A3, ZMAT2, U2AF2, TRA2A, MAGOH, NCBP1, BUD31, ALYREF, PRPF40B, PRPF40A, U2SURP, LSM3, LSM2, SNRNP40, DDX39B, PRPF3, SNRPG, PPIE, PPIH, SNRPC, SNRNP200, SLU7, HSPA1B, RBM22, SNRPB, HSPA1A	890	133	6879	1.91777	0.0788288	0.0823875	0.0823875					LINC01121
KEGG_PATHWAY	Metabolic pathways	187	6.4818	0.00477038	DPAGT1, PNMT, PANK4, GALNT11, AHCYL1, GALNT13, NDUFA12, MPI, ABAT, ENO1, NADSYN1, SAT1, ENO3, NSDHL, SCP2, FLAD1, DHRS4L2, MLYCD, SEPHS2, EARS2, PSPH, XYLB, ALG9, ACSL1, OXSM, ALG5, OCRL, MOGS, ALG12, ACSL3, ALG1, UPB1, SDHB, PLA2G16, MTAP, BTD, CYP2U1, DGKQ, MTHFD2L, ACOT2, SUCLG1, ATP6V0D1, PI4K2A, PTGES, IPPK, GCDH, IDI1, SHMT1, FAXDC2, GMPS, ATP5J, SDSL, ATP5O, FUT1, GNS, ACAT2, MTMR6, ALDH3B…	890	1219	6879	1.1857	0.741601	0.677395	0.677395					AC079807.2
KEGG_PATHWAY	Endocytosis	44	1.52513	0.0159876	TFRC, ARPC1B, VPS4A, ARPC1A, ASAP3, AGAP2, NEDD4L, ASAP2, EGFR, RAB22A, SNX3, PARD6B, SNX1, RAB11FIP1, PARD6A, PSD2, KIF5C, GRK4, KIF5A, MVB12B, FAM21C, FAM21A, LDLRAP1, RAB11FIP5, ARFGEF1, ARFGEF2, RAB4A, SMAD3, IST1, GBF1, VPS37D, VPS37A, ARPC4, AP2B1, PML, TGFBR2, EPN2, EHD3, ACAP1, EHD4, VPS45, RNF103-CHMP3, HSPA1B, HSPA1A	890	241	6879	1.41114	0.989549	0.828267	0.828267					BCL11A
KEGG_PATHWAY	Fatty acid metabolism	13	0.450607	0.0166334	ACADVL, HACD1, CPT1A, ACSL1, OXSM, ACSL3, CPT1C, MCAT, ACAT2, HADHB, CPT2, PPT1, ACOX3	890	48	6879	2.09333	0.991321	0.828267	0.828267					TMEM150A
KEGG_PATHWAY	Carbon metabolism	24	0.831889	0.0167467	FH, TPI1, SHMT1, PGAM1, GOT2, AMT, ENO1, SDSL, ENO3, SDHB, ACAT2, ALDH6A1, PKM, PCCA, PSAT1, PCCB, ME1, OGDH, SUCLG1, ALDOC, DLAT, HIBCH, PSPH, PFKP	890	113	6879	1.6416	0.991599	0.828267	0.828267					AC012307.2
KEGG_PATHWAY	Dorso-ventral axis formation	9	0.311958	0.0174986	PIWIL1, CPEB1, NOTCH1, NOTCH4, FMN2, CPEB3, SOS1, ETS2, EGFR	890	27	6879	2.5764	0.993235	0.828267	0.828267					TBC1D8
KEGG_PATHWAY	Wnt signaling pathway	27	0.935875	0.0291298	GSK3B, CTBP2, PRICKLE2, CUL1, LRP5, PRICKLE1, LRP6, PPP3CA, WNT6, PORCN, PPP3CC, DVL3, RAC1, MAP3K7, CAMK2G, FZD1, JUN, FZD9, CACYBP, WNT16, NFATC4, VANGL1, FOSL1, PLCB3, DAAM2, CTNNB1, PPARD	890	138	6879	1.51224	0.999767	0.893634	0.893634					LINC01158
KEGG_PATHWAY	Sulfur relay system	5	0.17331	0.0305899	NFS1, MOCS3, TST, URM1, MOCS1	890	10	6879	3.86461	0.999848	0.893634	0.893634					2021-09-10
KEGG_PATHWAY	RNA transport	32	1.10919	0.0325426	NUP205, RBM8A, NUP188, POP4, GEMIN2, EIF4A3, DDX20, NUP160, MAGOH, NUP88, EIF2B1, RANBP2, NUP214, PRMT5, EIF2B3, UBE2I, NCBP1, NUP155, ALYREF, ELAC2, PABPC4, NUP153, RANGAP1, EIF2S2, RPP25L, THOC6, NUP93, DDX39B, TACC3, GEMIN5, STRAP, EIF3C	890	172	6879	1.43799	0.999914	0.893634	0.893634					LINC00116
KEGG_PATHWAY	Valine, leucine and isoleucine degradation	12	0.415945	0.0339512	BCKDHA, HADHB, ALDH6A1, AUH, PCCA, ALDH2, BCKDHB, PCCB, ABAT, AACS, HIBCH, ACAT2	890	47	6879	1.97342	0.999943	0.893634	0.893634					TMEM185B
KEGG_PATHWAY	Regulation of autophagy	8	0.277296	0.0346126	BECN1, ATG16L1, ATG10, ULK1, ATG7, GABARAP, ATG5, ATG4D	890	25	6879	2.47335	0.999953	0.893634	0.893634					RP11-155O18.6
KEGG_PATHWAY	Fatty acid degradation	11	0.381282	0.0378153	HADHB, GCDH, ACADVL, CPT1A, CPT2, ALDH2, ACSL1, ACSL3, ACOX3, CPT1C, ACAT2	890	42	6879	2.02432	0.999982	0.894962	0.894962					IWS1
KEGG_PATHWAY	AMPK signaling pathway	24	0.831889	0.0415556	RAB2A, SREBF1, PRKAB2, CPT1A, PFKFB3, PDPK1, TSC2, PPP2R5A, HMGCR, PPP2R5C, FOXO3, CPT1C, ADIPOR2, SIRT1, CAMKK2, CCNA2, GYS1, CREB3L4, PPP2R2D, CREB3L2, AKT1, MLYCD, MAP3K7, PFKP	890	123	6879	1.50814	0.999994	0.90783	0.90783					LIMS2
KEGG_PATHWAY	Glucagon signaling pathway	20	0.693241	0.0479692	PYGB, PRKAB2, CPT1A, PGAM1, PDE3B, SLC2A1, PPP4R3B, PYGL, CPT1C, PHKA2, SIRT1, GYS1, PPP3CA, PLCB3, PKM, PPP3CC, CREB3L4, CREB3L2, AKT1, CAMK2G	890	99	6879	1.56146	0.999999	0.942519	0.942519					AMMECR1L
																	AC079776.3
																	CCDC74B
																	ZYG11B
																	PSMD14
																	CPT2
																	LINC01116
																	AC013264.1
																	PLEKHM3
																	FN1
																	2021-03-04
																	FGGY
																	AC114803.3
																	PATJ
																	AC079135.1
																	BHLHE40-AS1
																	EDEM1
																	ATG7
																	TSEN2
																	FBLN2
																	SH3BP5-AS1
																	PLCL2
																	CMC1
																	XYLB
																	SEC22C
																	NKTR
																	RP4-555D20.2
																	LARS2
																	SEMA3B
																	GLYCTK
																	ARF4-AS1
																	SYNPR
																	ATXN7
																	GPR27
																	MYLK-AS1
																	ABTB1
																	COPG1
																	TMCC1-AS1
																	NPHP3-ACAD11
																	TMEM108
																	IL20RB
																	PLS1
																	ANKUB1
																	GMPS
																	FNDC3B
																	LINC00888
																	LMCD1-AS1
																	RP11-266J6.2
																	XPC
																	NR2C2
																	SH3BP5
																	BTD
																	RP11-302M6.4
																	ARIH2OS
																	AMT
																	RP11-949J7.8
																	CTD-2330K9.3
																	PBRM1
																	RP11-894J14.5
																	EEF1A1P11
																	PCNP
																	TMEM39A
																	GSK3B
																	PLPPR4
																	ALG1L2
																	NPHP3
																	ERICH6
																	RTCA
																	MECOM
																	MAP3K13
																	LSG1
																	LINC01063
																	SLC25A24
																	CTBP1-AS
																	NOP14-AS1
																	STX18-AS1
																	EVC
																	TRMT44
																	TMEM167B
																	HSP90AB2P
																	PCDH7
																	NIPAL1
																	DANCR
																	RUFY3
																	RP11-692D12.1
																	HERC5
																	RP11-1299A16.3
																	PPP3CA
																	AIMP1
																	RP11-286E11.1
																	SPRY1
																	JADE1
																	RAB33B
																	SETD7
																	ARHGAP10
																	DDX20
																	CDKN2AIP
																	FAM53A
																	ZFYVE28
																	RN7SKP36
																	TAPT1
																	SEL1L3
																	MAGI3
																	LINC00682
																	RP11-584P21.2
																	YTHDC1
																	MRPS18C
																	WDFY3
																	SLC9B2
																	TBCK
																	RPL7AP30
																	GTF2IP12
																	MFAP3L
																	AF146191.4
																	CEP72
																	MTRR
																	ANKRD33B
																	FAM105A
																	C5orf17
																	NNT
																	MRPS30
																	CDK7
																	CHD1L
																	CTD-2201I18.1
																	ATG10
																	GPR89B
																	RP11-65F13.3
																	LNPEP
																	YTHDC2
																	RP11-359P5.1
																	ADAMTS19-AS1
																	SLC22A5
																	JADE2
																	C5orf66
																	LINC00869
																	PSD2
																	CYSTM1
																	VTRNA1-1
																	PCDHA1
																	VPS45
																	RPRD2
																	RP11-331K21.1
																	SMIM3
																	SLC36A1
																	SLC25A33
																	THG1L
																	FABP6
																	LINC00847
																	C1QTNF3-AMACR
																	NUP155
																	PDE4D
																	ERCC8
																	GUSBP3
																	FOXD1
																	COL4A3BP
																	ARSB
																	CCNH
																	CREB3L4
																	SNX24
																	ZNF608
																	AC034220.3
																	CDC25C
																	CTB-46B19.2
																	SPATA24
																	APBB3
																	HDAC3
																	SPRY4
																	DPYSL3
																	MTX1
																	RBM22
																	GEMIN5
																	ZBED8
																	CTC-308K20.1
																	LINC01484
																	CLK4
																	ZNF354A
																	GMDS-AS1
																	RREB1
																	RPL15P3
																	GPATCH4
																	RBM24
																	FAM8A1
																	U91328.21
																	ZNRD1
																	MSH5-SAPCD1
																	EGFL8
																	HSD17B8
																	UHRF1BP1
																	ANKS1A
																	DAAM2
																	TTBK1
																	MAD2L1BP
																	TMEM151B
																	LRRC1
																	RP1-234P15.4
																	DOPEY1
																	UFL1
																	FAM229B
																	HECA
																	RP1-225E12.2
																	GINM1
																	RP11-517H2.6
																	PXDC1
																	NOTCH4
																	TEAD3
																	USP49
																	MED20
																	KHDC1
																	TBX18
																	RP11-321N4.5
																	MAP3K7
																	CEP85L
																	MCM9
																	RP11-351A11.1
																	RP11-428K3.1
																	MAP7
																	RP11-439L18.2
																	LATS1
																	TOR1AIP1
																	SYNE1
																	TCTE3
																	GET4
																	XPR1
																	RNF216P1
																	CTA-293F17.1
																	AC005013.5
																	RGL1
																	AC017116.11
																	OGDH
																	AC004854.4
																	PURB
																	AC068533.7
																	ZP3
																	DTX2P1-UPK3BP1-PMS2P11
																	DTX2P1
																	GNAI1
																	ABCB1
																	AC002454.1
																	ZSCAN21
																	AP4M1
																	NUP205
																	C7orf55
																	TBXAS1
																	C1orf106
																	CUL1
																	RNY3
																	AC073333.8
																	TRA2A
																	RP11-480I12.9
																	RP11-111K18.1
																	URGCP-MRPS24
																	RP11-74C13.4
																	HUS1
																	FIGNL1
																	TMCC2
																	RPL35P5
																	DNAJC30
																	CLDN3
																	IKBKE
																	GTF2IP1
																	FAM200A
																	SAP25
																	RP11-44M6.7
																	RP11-577H5.5
																	POLR2J2
																	RP1-28O10.1
																	HHAT
																	RCOR3
																	TNPO3
																	WDR91
																	CREB3L2
																	KIAA1549
																	ZC3HAV1L
																	ESYT2
																	RP11-10A14.4
																	TNKS
																	MSRA
																	FGF17
																	POLR3D
																	RP11-875O11.1
																	DPYSL2
																	TACC1
																	GPAT4
																	IKBKB
																	SMIM19
																	HGSNAT
																	MCM4
																	HLX
																	CHCHD7
																	RP11-25K19.1
																	CHD7
																	CLVS1
																	MIA3
																	RRS1
																	C8orf44-SGK3
																	ZFHX4
																	DECR1
																	RBM12B
																	AZIN1
																	ZNF572
																	PVT1_1
																	EFR3A
																	XKR5
																	MFHAS1
																	IBA57
																	AF131216.1
																	INTS9
																	KIF13B
																	RHOU
																	RAB4A
																	AC022182.1
																	YTHDF3-AS1
																	ARFGEF1
																	RP11-656G20.1
																	MIR2052HG
																	PAG1
																	TRIM67
																	DISC1
																	RPL34P18
																	NDRG1
																	COA6
																	ZFAT
																	LYNX1
																	FBXL6
																	CTD-2517M22.17
																	TBCE
																	ZNF251
																	ZNF34
																	SMARCA2
																	VLDLR-AS1
																	RCL1
																	RIC1
																	DENND4C
																	MTAP
																	CCDC107
																	RECK
																	CDK2AP2P2
																	RP11-262H14.3
																	PSAT1
																	TLE4
																	SDCCAG8
																	C9orf3
																	PTCH1
																	RP11-535M15.1
																	MFSD14C
																	KIF26B
																	RP11-23J9.5
																	TRIM14
																	SLC44A1
																	DNAJC25
																	BSPRY
																	AL513122.1
																	SLC2A8
																	URM1
																	RP11-432J22.2
																	RP11-216L13.18
																	ERMP1
																	RPL4P5
																	ZDHHC21
																	TTC39B
																	RP11-146N23.1
																	PLAA
																	RP11-195F19.30
																	RP11-262H14.5
																	C9orf64
																	GAS1
																	AUH
																	IPPK
																	ANKS6
																	TMEM245
																	ALAD
																	BRINP1
																	RP11-345P4.9
																	ST6GALNAC6
																	KYAT1
																	IER5L
																	SDCCAG3
																	NRARP
																	KIAA1217
																	MASTL
																	MAP3K8
																	RP11-124O11.1
																	ZNF32-AS3
																	C10orf107
																	NOL9
																	MMRN2
																	RP11-452K12.4
																	RP11-452K12.7
																	PI4K2A
																	CNNM1
																	TLX1
																	BORCS7
																	GLRX3
																	MTG1
																	IDI1
																	ADARB2
																	RNU5E-4P
																	SFMBT2
																	WAC-AS1
																	AGAP4
																	ABC7-42404400C24.1
																	ZSWIM8
																	COMTD1
																	ZMIZ1-AS1
																	ZCCHC24
																	CPEB3
																	PDLIM1
																	AVPI1
																	SEMA4G
																	RP11-108L7.15
																	RP11-753C18.12
																	USMG5
																	AFAP1L2
																	TIAL1
																	LINC00959
																	RP11-432J24.5
																	ATHL1
																	DEAF1
																	SYT8
																	TNNT3
																	IGF2-AS
																	KCNQ1-AS1
																	AC090587.5
																	RP11-732A19.8
																	CTR9
																	RP11-685M7.5
																	USP47
																	PDE3B
																	GTF2H1
																	TMEM86A
																	PRMT3
																	AKR7A2
																	LRP4-AS1
																	PINK1-AS
																	AP000662.4
																	LRRC10B
																	POLA2
																	MUS81
																	TCEA3
																	BBS1
																	RP11-658F2.8
																	ALDH3B1
																	ID3
																	AP000487.6
																	IL18BP
																	FAM168A
																	IFNLR1
																	STPG1
																	JRKL
																	ELMOD1
																	DDX10
																	DLAT
																	RP11-212D19.4
																	TMEM136
																	TBRG1
																	RP11-680F20.9
																	RP11-712L6.5
																	IRF7
																	IFITM10
																	TRIM68
																	ZNF214
																	ST5
																	MRVI1
																	SERGEF
																	MPPED2
																	ABTB2
																	PEF1
																	CYB561A3
																	CPSF7
																	INTS5
																	S100PBP
																	PLA2G16
																	ATL3
																	TRIM62
																	FOSL1
																	LAMTOR1
																	ANAPC15
																	PDE2A
																	AAMDC
																	LSM10
																	C1orf109
																	RP11-109P14.9
																	SIK3
																	FXYD6
																	RP11-770J1.5
																	C1QTNF5
																	TRIM29
																	B3GAT1
																	RP11-598F7.6
																	TRIT1
																	PLEKHA5
																	RP11-59N23.1
																	MRPS35
																	KLHL42
																	RP11-467L13.7
																	HIVEP3
																	TROAP
																	FLJ12825
																	HYI
																	TMEM198B
																	OS9
																	RP11-571M6.7
																	ATP23
																	RNU5E-6P
																	RAB21
																	BTBD11
																	UNG
																	ATP2A2
																	RNF10
																	RP13-941N14.1
																	ARL6IP4
																	AACS
																	PIWIL1
																	ZNF26
																	RP11-598F7.5
																	U47924.31
																	LPCAT3
																	PRH1
																	PDE3A
																	CAPRIN2
																	YARS2
																	PKP2
																	RP11-352M15.2
																	RHEBL1
																	SLC11A2
																	SMAGP
																	HOXC-AS3
																	HOXC6
																	CNPY2
																	LRP1-AS
																	LINC01481
																	CTD-2021H9.3
																	CEP83
																	NT5DC3
																	PRDM4
																	AC190387.1
																	KCTD10
																	PPTC7
																	LINC01405
																	MSI1
																	CAMKK2
																	ZCCHC8
																	WDR78
																	AC127070.1
																	NAA16
																	RB1
																	FAM124A
																	FBXL3
																	FGF14
																	COL4A2-AS1
																	IL17D
																	ALG5
																	LHFP
																	RN7SL700P
																	RP11-156K23.3
																	DACH1
																	MYCBP2
																	DNAJC3-AS1
																	PCID2
																	GAS6-AS1
																	RNASE4
																	AP1G2
																	DHRS4L2
																	GMPR2
																	RP11-829H16.3
																	CCDC18
																	EPHA8
																	C14orf28
																	RP11-596C23.2
																	PCNX4
																	C14orf39
																	RP6-65G23.3
																	CIPC
																	ADCK1
																	PACS2
																	RP11-521B24.4
																	RP11-521B24.5
																	AL928654.7
																	NDRG2
																	VAV3
																	RP11-468E2.1
																	NFKBIA
																	RP11-561B11.6
																	LINC00639
																	FBXO33
																	VCPKMT
																	MAP4K5
																	PYGL
																	TRIM9
																	ERO1A
																	SIX4
																	CCDC177
																	SMOC1
																	AC005519.4
																	ACYP1
																	FLVCR2
																	SPTLC2
																	ITPK1
																	RPL15P2
																	CLMN
																	HERC2P2
																	RP11-566K19.6
																	RP11-228M15.1
																	SNORD116-14
																	SNORD116-18
																	ULK4P2
																	GOLGA8H
																	ATP1A1-AS1
																	RP11-37C7.1
																	SPATA5L1
																	FAM63B
																	LACTB
																	ZNF697
																	SMAD3
																	C15orf61
																	IMP3
																	RCN2
																	RP11-439A17.10
																	HIST2H2BA
																	ALPK3
																	RNVU1-18
																	GABRB3
																	PEX11B
																	RHOV
																	VPS39
																	RP11-458D21.5
																	NOTCH2NL
																	SPG11
																	PRKAB2
																	RP11-430B1.2
																	HERC1
																	CTD-2017F17.1
																	ETFA
																	MEX3B
																	OTUD7B
																	MESP1
																	CRTC3-AS1
																	TTC23
																	VIMP
																	TM2D3
																	TARSL2
																	Z84812.4
																	STUB1
																	RIIAD1
																	PDPK1
																	OAZ3
																	ZG16B
																	RP11-77H9.6
																	SNN
																	MYH11
																	AF001548.6
																	PKD1P1
																	TMC7
																	TNRC6A
																	KDM8
																	SGF29
																	EIF3C
																	SEPN1
																	HEATR3
																	CKLF
																	FBXL8
																	PARD6A
																	PLA2G15
																	FUK
																	ZNF276
																	ZSCAN32
																	SLX4
																	GLIS2
																	UBALD1
																	TMEM186
																	TXNDC11
																	CTD-2649C14.2
																	RRN3P3
																	PALB2
																	XPO6
																	NUPR1
																	BOLA2
																	ZNF771
																	BMS1P8
																	N4BP1
																	RP11-434E6.5
																	DCAF8
																	CFAP20
																	RP11-481J2.3
																	TK2
																	CTC-277H1.6
																	CTD-2012K14.8
																	AC010547.9
																	EMC8
																	RP11-178L8.4
																	RP5-1142A6.10
																	URAHP
																	DBIL5P
																	GLOD4
																	CLUH
																	INCA1
																	TNFSF12
																	RANGRF
																	KRBA2
																	WSB1
																	KIFAP3
																	GGNBP2
																	CTB-58E17.1
																	RP5-906A24.2
																	PNMT
																	ERBB2
																	THRA
																	MSL1
																	NBR1
																	CCDC103
																	RP5-1029K10.2
																	TOB1-AS1
																	RP11-426D19.1
																	BCAS3
																	AC037445.1
																	ABL2
																	RP11-552F3.4
																	SPHK1
																	TEX19
																	TRPV1
																	EDEM3
																	TMEM256
																	RP11-1099M24.7
																	TRMT1L
																	RPL26
																	MYH10
																	COX10-AS1
																	FLCN
																	RP11-384M20.1
																	USP22
																	BLMH
																	RP11-220C2.1
																	PEX12
																	GSDMB
																	KRT10
																	NPM1P39
																	STAT5B
																	PTRF
																	LINC00854
																	DUSP3
																	ATXN7L3
																	ITGA2B
																	GPATCH8
																	RPS7P11
																	RP11-166P13.3
																	USP32
																	RP11-332H18.5
																	RP13-104F24.1
																	RP13-104F24.2
																	MGC16275
																	RP13-1032I1.7
																	MAFG
																	WDR45B
																	DSTYK
																	TUBB6
																	LDLRAD4
																	MIB1
																	CABLES1
																	C18orf8
																	TAF4B
																	SETBP1
																	C18orf25
																	ADNP2
																	C1orf74
																	LPIN2
																	ROCK1
																	CDH2
																	KLHL14
																	ZBTB7C
																	MBD2
																	RNF152
																	DSEL
																	LINC00909
																	PARD6G-AS1
																	AC005775.2
																	CTB-31O20.9
																	OAZ1
																	ZNF57
																	CELF5
																	NFIC
																	CTD-3128G10.6
																	CTD-3214H19.16
																	AC114271.2
																	ZNF491
																	ZNF440
																	ZNF700
																	AC005785.2
																	CTB-52I2.4
																	CTC-260F20.3
																	WDR88
																	LRP3
																	LIN9
																	LSR
																	AC002398.9
																	CDC42BPA
																	CTD-2630F21.1
																	SPRED3
																	FAM98C
																	ZFP36
																	MIA
																	BCKDHA
																	RP11-15A1.7
																	BCL3
																	CTB-179K24.3
																	HIF3A
																	NPAS1
																	CTC-453G23.5
																	ALDH16A1
																	CTC-471J1.8
																	CTD-2587H24.5
																	ZNF543
																	ZNF419
																	FAM89A
																	ZNF211
																	EXOC8
																	TRNAU1AP
																	AC005329.7
																	ADAMTSL5
																	ABHD17A
																	PLIN5
																	CTB-50L17.14
																	IRF2BP2
																	RFX2
																	PEX11G
																	RPL23AP78
																	ZNF558
																	ANGPTL6
																	TMED1
																	CCDC151
																	ZNF625
																	CTD-2192J16.17
																	RTBDN
																	ADGRL1
																	CTC-429P9.4
																	SMIM7
																	HAUS8
																	MTRNR2L11
																	AC138430.4
																	HAPLN4
																	ZNF14
																	RGS7
																	LGI4
																	CTD-2162K18.3
																	DPF1
																	FBXO27
																	GSK3A
																	LYPD3
																	CTC-512J12.4
																	KPTN
																	MAMSTR
																	CTB-60B18.10
																	SLC17A7
																	VRK3
																	VSIG10L
																	ETFB
																	CTD-2587H24.14
																	ZNF417
																	FAM110A
																	SDCBP2-AS1
																	C20orf196
																	ID1
																	RP1-310O13.7
																	CCM2L
																	RNF144A-AS1
																	MMP24
																	PLCG1-AS1
																	IAH1
																	ARFGEF2
																	PARD6B
																	MRGBP
																	GID8
																	SNRPB
																	UBOX5
																	SLC4A11
																	SLC23A2
																	TMEM230
																	GPCPD1
																	LINC00237
																	PLAGL2
																	RP5-1184F4.5
																	UQCC1
																	SAMHD1
																	PTGIS
																	ATP9A
																	ZFP64
																	TMEM39B
																	RP5-908M14.9
																	OGFR-AS1
																	YTHDF1
																	SOX18
																	bP-2189O9.3
																	EFR3B
																	RP4-622L5.7
																	RNA5SP490
																	PAXBP1-AS1
																	IFNGR2
																	SON
																	CBR3-AS1
																	SLC35F6
																	CENPA
																	C21orf2
																	AP001062.7
																	LRRC3
																	KB-68A7.1
																	ADARB1
																	LINC00205
																	CH507-9B2.3
																	SYNJ1
																	FAM229A
																	SLC4A1AP
																	DSCR3
																	FOSL2
																	CSTB
																	FTCD
																	LSS
																	DUXAP8
																	YPEL5
																	LINC01311
																	GP1BB
																	TMEM191A
																	SNAP29
																	CH17-264L24.1
																	YIPF4
																	SRRD
																	HSCB
																	EMID1
																	TCN2
																	SC22CB-1E7.1
																	RP3-508I15.9
																	RP4-756G23.5
																	TEF
																	TTC38
																	SELO
																	C22orf39
																	KB-1125A3.12
																	CTA-243E7.2
																	AC000041.8
																	LINC01399
																	TST
																	RP3-449O17.1
																	RP3-508I15.18
																	LINC01315
																	POLDIP3
																	PHF21B
																	OFD1
																	CNKSR2
																	ATP6AP2
																	CHST7
																	PORCN
																	CLCN5
																	FAM156B
																	AC092839.3
																	APEX2
																	RRAGB
																	MSN
																	FOXO4
																	NLGN3
																	PAPOLG
																	ZCCHC12
																	PEX13
																	OCRL
																	FAM122C
																	SMIM10L2A
																	RP11-308D16.2
																	ZFP92
																	SRPK3
																	AFTPH
																	TRAPPC2
																	MAP7D2
																	ZSCAN20
																	ZNF674
																	KCND1
																	GRIPAP1
																	WDR45
																	PHF8
																	ANXA4
																	ABCB7
																	PCDH11X
																	RP13-258O15.1
																	ARMCX2
																	TCEAL6
																	MORC4
																	ZNF638
																	SMARCA1
																	TET3
																	WBP1
																	AC145212.1
																	RP3-525N10.2
																	ZBTB42
																	CBX3P2
																	SSR4P1
																	RP11-706O15.5
																	AGO3
																	KCNIP3
																	RP11-111H13.1
																	RP11-76I14.1
																	SH3RF3
																	SOWAHC
																	MERTK
																	AKIRIN1
																	BMP8A
																	AC105402.4
																	HOXD13
																	HOXD3
																	HOXD1
																	KCNQ4
																	OSBPL6
																	AC017101.10
																	ASNSD1
																	MARS2
																	CFLAR
																	FAM117B
																	NRP2
																	INO80D
																	CTDSP1
																	WNT6
																	ZFAND2B
																	RP5-994D16.12
																	COPS7B
																	DIS3L2
																	RP11-342M1.3
																	ASB1
																	MPL
																	FARP2
																	RP1-92O14.6
																	NBAS
																	MATN3
																	SF3B6
																	KIF3C
																	KRTCAP3
																	RP11-158I13.2
																	ST3GAL3
																	FEZ2
																	DPH2
																	THADA
																	SIX3-AS1
																	RP11-761B3.1
																	PPP4R3B
																	FAM161A
																	CCT4
																	RP11-474G23.1
																	SNRPG
																	ADD2
																	ATP6V1B1
																	TEX261
																	AC007040.6
																	TOE1
																	SFXN5
																	TPRKB
																	PCGF1
																	GCFC2
																	SUCLG1
																	POLR1A
																	AC015971.2
																	NSUN4
																	FAAH
																	GPAT2
																	CHST10
																	FHL2
																	GCC2-AS1
																	MIR4435-2HG
																	RPL23AP7
																	SLC35F5
																	STEAP3-AS1
																	WDR33
																	PRPF40A
																	GRB14
																	TTC21B
																	METTL5
																	OLA1
																	TTC30A
																	PRKRA
																	SCP2
																	DNAH7
																	KCTD18
																	LRRC42
																	RP11-686O6.2
																	KANSL1L
																	TNS1
																	ACOT11
																	MROH7-TTC4
																	TTC4
																	CUL3
																	LINC00471
																	HJURP
																	ARL4C
																	HDAC4
																	HDLBP
																	BHLHE40
																	ARPC4
																	ARPC4-TTLL3
																	EMC3
																	FANCD2
																	LINC00620
																	LSM3
																	TGFBR2
																	FBXL2
																	ARPP21
																	STAC
																	OXSR1
																	TTC21A
																	MYRIP
																	ZNF621
																	RP11-761N21.2
																	CTNNB1
																	RP11-944L7.4
																	KIF15
																	PTH1R
																	uc_338
																	MANF
																	RP5-1157M23.2
																	ARF4
																	PXK
																	GADD45A
																	CRYBG3
																	TFG
																	BOC
																	GRAMD1C
																	DIRC2
																	PDIA5
																	MYLK
																	UMPS
																	FAM86JP
																	HMCES
																	SLC35G2
																	RAP2B
																	VEPH1
																	FAM73A
																	DVL3
																	EPHB3
																	RPS20P14
																	CCDC50
																	LRCH3
																	PRRT3-AS1
																	CIDECP
																	SYN2
																	MRPS25
																	HACL1
																	OXSM
																	SPATA1
																	DCLK3
																	ULK4
																	SETD2
																	MAP4
																	SHISA5
																	USP4
																	NICN1
																	POC1A
																	RP11-330H6.5
																	NT5DC2
																	RFT1
																	EPHX4
																	PRICKLE2
																	ADAMTS9
																	FAM86DP
																	UNC93B3
																	ZNF717
																	KCNAB2
																	B4GALT4-AS1
																	SLC44A3
																	KPNA1
																	RP11-723O4.2
																	ISY1
																	MBD4
																	MRPL3
																	ACAD11
																	RAB6B
																	DBR1
																	TFDP2
																	GK5
																	U2SURP
																	TM4SF1
																	DHX36
																	AGL
																	RPL22L1
																	ABCC5
																	TFRC
																	BDH1
																	PIGG
																	HTT
																	ADRA2C
																	AFAP1-AS1
																	PHF13
																	OCIAD1
																	EXOC1
																	EPHA5
																	MTHFD2L
																	USO1
																	AFF1
																	NUDT9
																	CAMTA1
																	AHCYL1
																	FGF2
																	KCNC4
																	RP11-102N12.3
																	SH3D19
																	AC097467.2
																	RP11-96K19.5
																	NACA3P
																	PALLD
																	SAP30
																	PARK7
																	NEIL3
																	ING2
																	STOX2
																	ATP5F1
																	TMEM128
																	LYAR
																	EVC2
																	CCDC96
																	GRPEL1
																	ACOX3
																	SLC16A1
																	SLC16A1-AS1
																	UGDH
																	LRIG2
																	UBA6-AS1
																	AP4B1-AS1
																	SCARB2
																	PAQR3
																	HNRNPD
																	SEC31A
																	LIN54
																	HELQ
																	SNCA
																	H2AFZ
																	SLC39A8
																	CASP6
																	TIFA
																	ANXA5
																	CCNA2
																	PCDH18
																	RP11-83A24.2
																	SCOC
																	PRMT9
																	RNF175
																	HMGB2
																	NBPF8
																	FLJ38576
																	DUX4L9
																	TRIP13
																	TARS
																	RAD1
																	NIPBL
																	LIFR
																	FBXO4
																	CTD-2089N3.2
																	ISL1
																	ITGA1
																	GPR89A
																	SREK1
																	NSA2
																	FAM169A
																	CTD-2377O17.1
																	HMGCR
																	SV2C
																	IQGAP2
																	RP11-337C18.10
																	LINC00624
																	PAM
																	WDR36
																	SLC12A2
																	RAD50
																	PKD2L2
																	ZMAT2
																	VTRNA1-2
																	PCDHGC5
																	PRPF3
																	AFAP1L1
																	PPARGC1B
																	FALEC
																	SAP30L-AS1
																	MRPL22
																	SETDB1
																	CTB-63M22.1
																	MLLT11
																	SFXN1
																	PSMD4
																	RP11-1379J22.5
																	TERT
																	MED10
																	CTD-2256P15.2
																	LINC01194
																	FAM134B
																	RP11-98D18.9
																	MTMR12
																	CTD-2517O10.6
																	POC5
																	TBCA
																	CKMT2-AS1
																	RP11-216N14.8
																	CETN3
																	TRIM36
																	CCDC112
																	FEM1C
																	CTD-2287O16.5
																	CTB-118N6.2
																	RAPGEF6
																	CTC-432M15.3
																	FSTL4
																	CTD-2410N18.4
																	CDKL3
																	KLHL3
																	BRD8
																	CTB-35F21.4
																	TAF7
																	PCDH1
																	TIGD6
																	SPARC
																	CLINT1
																	HCN3
																	RNF145
																	SLU7
																	MSTO1
																	DAP3
																	LMNA
																	BPHL
																	PMF1-BGLAP
																	TMEM14B
																	JARID2
																	GMPR
																	ISG20L2
																	U91328.2
																	BTN3A2
																	BTN3A1
																	BTN2A3P
																	LINC01012
																	HLA-H
																	HCG17
																	TRIM39-RPP21
																	MDC1-AS1
																	XXbac-BPG252P9.9
																	TCF19
																	LY6G5B
																	HSPA1A
																	EHMT2-AS1
																	ZBTB9
																	PACSIN1
																	SNRPC
																	KLHDC3
																	RP11-203B9.4
																	COL19A1
																	BCKDHB
																	KLHDC9
																	SMPD2
																	GTF3C6
																	RP11-122G18.12
																	RNU1-18P
																	RNF146
																	HEBP2
																	CCDC28A
																	RP3-466P17.1
																	RAET1E-AS1
																	NUF2
																	SCAF8
																	MRPL18
																	RP3-428L16.2
																	FAM120B
																	EXOC2
																	GMDS
																	TUBB2A
																	RP1-80N2.3
																	SLC35B3
																	NEDD9
																	RANBP9
																	NUP153
																	DCAF6
																	ZNRD1ASP
																	NRM
																	TUBB
																	CCHCR1
																	DDX39B
																	GPANK1
																	LSM2
																	TAP2
																	XXbac-BPG246D15.9
																	RXRB
																	B3GALT4
																	IP6K3
																	C6orf106
																	TAF11
																	RPL24P4
																	PTCHD4
																	TMEM30A
																	ELOVL4
																	ME1
																	RP11-393I2.4
																	MMS22L
																	CACYBP
																	ASCC3
																	ATG5
																	SNX3
																	SESN1
																	WASF1
																	CDK19
																	LAMA4
																	RP3-399L15.3
																	TSPYL4
																	GOPC
																	HDDC2
																	MTFR2
																	IFNGR1
																	EPM2A
																	LRP11
																	TMEM242
																	DYNLT1
																	EZR-AS1
																	FAM163A
																	TCP1
																	SFT2D1
																	AC093627.10
																	CYP2W1
																	AC091729.9
																	PSMG3-AS1
																	FSCN1
																	CCZ1
																	RAC1
																	PMS2CL
																	RP11-511H23.2
																	RPS2P32
																	FAM221A
																	RP5-877J2.1
																	RP11-379H18.1
																	YAE1D1
																	RNF2
																	BLVRA
																	EGFR
																	GBAS
																	VKORC1L1
																	TMEM248
																	FZD9
																	GTF2IRD2B
																	STEAP2
																	SDHAF3
																	ARPC1A
																	ARPC1B
																	BUD31
																	ZCWPW1
																	SLC12A9
																	RP11-132A1.4
																	C1orf53
																	PMPCB
																	DNAJB9
																	WNT16
																	HILPDA
																	RP11-274B21.1
																	IRF5
																	STRIP2
																	MEST
																	AC009542.2
																	C7orf55-LUC7L2
																	ZNF212
																	RP4-800G7.2
																	REPIN1
																	RP4-548D19.3
																	GALNT11
																	RP11-449P15.2
																	COX19
																	PMS2
																	DAGLB
																	KDELR2
																	RPA3
																	VWDE
																	STEAP1B
																	AC004540.4
																	RP4-777O23.3
																	MPLKIP
																	INHBA
																	PSMA2
																	AC004985.12
																	PSPH
																	GS1-124K5.2
																	GS1-124K5.3
																	TYW1B
																	NSUN5P2
																	PMS2P2
																	FAM133B
																	ASNS
																	TRIM4
																	CLDN15
																	SPDYE6
																	ORC5
																	ATXN7L1
																	ST7-AS1
																	FAM3C
																	ZC3HC1
																	PPP2R5A
																	MKLN1
																	PODXL
																	CHCHD3
																	RP11-38M8.1
																	ZNF425
																	RN7SL521P
																	RP4-751H13.7
																	RP5-912I13.2
																	ARHGEF10
																	KBTBD11-OT1
																	VPS13D
																	AC145124.2
																	VPS37A
																	NEFM
																	ELP3
																	2021-03-02
																	ERLIN2
																	BAG4
																	POLB
																	MRPL15
																	RAB2A
																	TERF1
																	E2F5
																	OSGIN2
																	TMEM67
																	PDP1
																	INTS8
																	SPAG1
																	KB-1980E6.3
																	KB-1732A1.1
																	AZIN1-AS1
																	CTHRC1
																	EPHX1
																	ENY2
																	H3F3A
																	PVT1
																	RP11-629O1.2
																	KHDRBS3
																	RP13-582O9.6
																	ZNF623
																	RP11-115C21.2
																	CTD-2135J3.4
																	FAM86B1
																	LONRF1
																	RP5-1139B12.3
																	RP4-676L2.1
																	GTF2E2
																	PURG
																	STAR
																	TM2D2
																	KAT6A
																	PRKDC
																	PXDNL
																	ATP6V1H
																	GGH
																	SNHG6
																	JPH1
																	CALB1
																	TMEM55A
																	RUNX1T1
																	RIDA
																	ANKRD46
																	ATP6V1C1
																	ZHX1-C8orf76
																	TATDN1
																	MTSS1
																	LINC01132
																	RP11-661A12.12
																	PPP1R16A
																	ZNF16
																	VLDLR
																	UHRF2
																	ACTN2
																	LURAP1L-AS1
																	RN7SL151P
																	TOPORS-AS1
																	NUDT2
																	UNC13B
																	TESK1
																	RP11-403F21.4
																	RP11-262H14.4
																	FXN
																	SMC5
																	ZBTB18
																	DAPK1
																	SYK
																	FAM120AOS
																	EFCAB2
																	CCDC180
																	NCBP1
																	ANP32B
																	SEC61B
																	CNST
																	FAM206A
																	AKAP2
																	SCCPDH
																	MRRF
																	MVB12B
																	GARNL3
																	STXBP1
																	SLC25A25
																	TRUB2
																	SPTAN1
																	NUP214
																	NTNG2
																	CFAP77
																	WDR5
																	RXRA
																	KCNT1
																	RABL6
																	NDOR1
																	CDC37L1-AS1
																	AK3
																	KIAA2026
																	PGBD2
																	KLHL9
																	CAAP1
																	NDUFB6
																	B4GALT1
																	AQP3
																	DCAF12
																	C9orf24
																	RPP25L
																	PAX5
																	ZBTB5
																	RP11-613M10.9
																	EXOSC3
																	FAM27E3
																	FRMD3
																	SHC3
																	IARS
																	RP11-498P14.5
																	TMEM246
																	CTNNAL1
																	SUSD1
																	HDHD3
																	MRPL20
																	LHX6
																	RBM18
																	RP11-228B15.4
																	CDK11B
																	SLC25A25-AS1
																	RP11-545E17.3
																	RP11-247A12.2
																	RP1-283E3.8
																	DDX31
																	TMEM8C
																	C9orf116
																	MRPS2
																	GNB1
																	EXD3
																	DIP2C
																	RP11-499P20.2
																	PANK4
																	COMMD3
																	MEGF6
																	SPEN
																	RASSF4
																	FAM21C
																	FAM21A
																	BICC1
																	NRBF2
																	SIRT1
																	SUPV3L1
																	H2AFY2
																	DNAJC9-AS1
																	RP11-464F9.20
																	GLUD1P3
																	SEC24C
																	RP11-574K11.26
																	PPIF
																	TMEM254
																	GHITM
																	LINC00863
																	RP11-80H5.6
																	PGAM1
																	GBF1
																	ENO1
																	RPARP-AS1
																	TAF5
																	PDCD11
																	SMC3
																	RP11-383C5.8
																	BCCIP
																	PPP2R2D
																	FAM188A
																	VIM-AS1
																	HACD1
																	KIAA1462
																	CCNY
																	ZNF488
																	PPA1
																	RP11-442H21.2
																	SYNPO2L
																	RP11-574K11.29
																	RP11-574K11.24
																	RP11-574K11.32
																	CAMK2G
																	RP11-342M3.5
																	FAM35A
																	FGFBP3
																	FRA10AC1
																	TM9SF3
																	PIK3AP1
																	PYROXD2
																	ERLIN1
																	RP11-411B6.6
																	RP11-47A8.5
																	CFAP58-AS1
																	ADD3-AS1
																	PDCD4-AS1
																	C10orf88
																	FAM53B
																	CTBP2
																	CFAP46
																	RP11-326C3.11
																	DRD4
																	AP006621.5
																	PANO1
																	RNU1-3
																	SDHB
																	RPL23AP65
																	RP13-279N23.2
																	KCNC1
																	CD44
																	FJX1
																	TRIM44
																	RAG1
																	RTN4RL2
																	ZDHHC5
																	TMX2
																	TMEM138
																	METTL12
																	RP11-727F15.9
																	NAA40
																	STIP1
																	CDC42EP2
																	DPF2
																	TIGD3
																	HSPG2
																	EIF1AD
																	RP11-1167A19.2
																	PACS1
																	RAB1B
																	GAL
																	ZNF436
																	DHCR7
																	PPME1
																	TPBGL
																	TCEB3-AS1
																	MYO7A
																	DISC1FP1
																	SMCO4
																	ANGPTL5
																	TMEM123
																	AASDHPPT
																	C11orf1
																	RHCE
																	REXO2
																	RP11-136I14.5
																	AP000892.6
																	UBE4A
																	KMT2A
																	FAM118B
																	DCPS
																	CRACR2B
																	KRTAP5-AS1
																	KCNQ1
																	CARS-AS1
																	CYB5R2
																	IFI6
																	TMEM9B
																	SAAL1
																	RP11-1081L13.4
																	C1QTNF4
																	MTCH2
																	RP11-738O11.9
																	UBE2L6
																	SNRNP40
																	ZBTB3
																	CNIH2
																	RP11-867G23.8
																	CTD-3074O7.5
																	CPT1A
																	ZBTB8OS
																	SYNC
																	ARAP1-AS1
																	ARAP1-AS2
																	COA4
																	C2CD3
																	RP11-702H23.4
																	XRRA1
																	RP11-111M22.3
																	PRCP
																	CTSC
																	RP11-81M19.3
																	SLC36A4
																	CASP4
																	SLC35F2
																	KIAA0319L
																	ALG9
																	PSMB2
																	CEP164
																	IFT46
																	OSCP1
																	DPAGT1
																	TMEM218
																	FEZ1
																	ST3GAL4-AS1
																	KIRREL3
																	NCAPD3
																	FHL3
																	THYN1
																	ADIPOR2
																	TPI1
																	RP3-461F17.3
																	RP11-69E11.4
																	PABPC4
																	APOLD1
																	PTPRO
																	STRAP
																	RP11-860B13.1
																	PPT1
																	RP11-551L14.4
																	RP11-656D10.3
																	PPHLN1
																	ARID2
																	RP11-386G11.5
																	TUBA1C
																	PRPH
																	LETMD1
																	RP11-983P16.4
																	RP11-793H13.8
																	HOXC10
																	RP11-762I7.5
																	PA2G4
																	MYL6
																	COQ10A
																	SPRYD4
																	NXPH4
																	GLI1
																	KIF5A
																	SLC26A10
																	DYRK2
																	CNOT2
																	TSPAN8
																	RP11-84G21.1
																	C12orf29
																	CHPT1
																	ASCL1
																	PWP1
																	EIF2B3
																	USP30
																	ALDH2
																	RITA1
																	HSPB8
																	PXN-AS1
																	MLEC
																	RP11-347I19.8
																	RP11-486O12.2
																	DCP1B
																	CRACR2A
																	MRPL51
																	RP5-940J5.3
																	CDCA3
																	C1RL
																	LRP6
																	HEBP1
																	RP11-284H19.1
																	SLCO1A2
																	IPO8
																	SLC2A13
																	PRICKLE1
																	NELL2
																	ZNF641
																	KANSL2
																	CERS5
																	NR4A1
																	RP11-753H16.3
																	C1orf123
																	MAGOH
																	RP11-977G19.5
																	LRP8
																	BAZ2A
																	METTL21B
																	GNS
																	GRIP1
																	NAP1L1
																	CCDC59
																	DHCR24
																	NDUFA12
																	IKBIP
																	ANKS1B
																	FOXN4
																	RP11-478C19.2
																	TMEM116
																	RP11-545P7.4
																	RBM19
																	SPPL3
																	RHOF
																	B3GNT4
																	DIABLO
																	CDK2AP1
																	EIF2B1
																	RP11-662M24.2
																	DOCK7
																	ANKLE2
																	NBPF3
																	MPHOSPH8
																	RP11-307N16.6
																	SPATA13
																	CDK8
																	NHLRC3
																	DNAJC15
																	SERP2
																	TRIM13
																	RNASEH2B-AS1
																	LMO7
																	TM9SF2
																	CLYBL
																	PCCA
																	ANKRD13C
																	RPS7P10
																	MTMR6
																	LRRIQ3
																	NBEA
																	SUPT20H
																	VWA8
																	ENOX1
																	TSC22D1
																	SPRYD7
																	ATP7B
																	USP33
																	RPL13AP25
																	DIAPH3
																	KCTD12
																	TMTC4
																	RP11-486G15.2
																	ANKRD10
																	GNG5
																	PABPN1
																	THTPA
																	RP11-66N24.3
																	RP11-468E2.6
																	GEMIN2
																	LRR1
																	RP11-649E7.5
																	C14orf166
																	FBXO34
																	SLC38A6
																	RP11-618G20.1
																	CHURC1
																	RP11-486O13.2
																	RP11-950C14.3
																	ZC2HC1C
																	TMEM63C
																	C14orf132
																	BDKRB2
																	EML1
																	EVL
																	MARK3
																	RBM23
																	PRMT5
																	AJUBA
																	C14orf93
																	HOMEZ
																	BCL2L2
																	PSME2
																	DHRS1
																	RPL36AL
																	FRMD6
																	DDHD1
																	EXOC5
																	PSMA3-AS1
																	SLC8A3
																	SYNJ2BP-COX16
																	ZFYVE1
																	RP11-109N23.4
																	FAM161B
																	ALDH6A1
																	RPS6KL1
																	VIPAS39
																	RP5-1065J22.4
																	NDUFB1
																	LGMN
																	RP11-371E8.4
																	WARS
																	PPP2R5C
[truncated: 1,403 more rows]

## Sheet: venn GO analysis terms
The red cycle of the Venn diagram shows the differentially expressed genes (DEGs) in control and KEN group, which were identified by using transcriptome-seq, the blue cycle of the Venn diagram shows the genes identified in Control or KEN exclusively, or intersect genes obtained in both groups but expressed significantly different, which was identified by anti-SHMT2 RIP-seq. There are a total of 1…
																GeneName (112)
																ATP9A
																GDF15
																DPYSL3
																STC2
																ADM2
																SLC1A4
																TARS
																IARS
		GO analysis														EIF2S2
																ASNS
																PSPH
Category	Term	Count	%	PValue	Genes	List Total	Pop Hits	Pop Total	Fold Enrichment	Bonferroni	Benjamini	FDR				BMF
GOTERM_MF_DIRECT	transcription factor activity, RNA polymerase II core promoter proximal region sequence-specific binding	3	2.67857	0.00704557	FOSL1, JUN, FOSL2	94	23	16881	23.4241	0.785913	0.824335	0.824335				UBE2S
GOTERM_MF_DIRECT	growth factor activity	5	4.46429	0.0123257	GDF15, LIF, OSGIN1, INHBA, INHBE	94	162	16881	5.54275	0.933043	0.824335	0.824335				MID1IP1
GOTERM_MF_DIRECT	protein heterodimerization activity	8	7.14286	0.0142861	JUN, NOTCH1, BHLHE40, BDKRB2, TAF4B, BTBD11, INHBA, KCNH1	94	465	16881	3.08964	0.95658	0.824335	0.824335				NATD1
GOTERM_MF_DIRECT	hormone activity	4	3.57143	0.0151254	ADM2, STC2, INHBA, INHBE	94	94	16881	7.64192	0.963939	0.824335	0.824335				TNFRSF10B
GOTERM_MF_DIRECT	transforming growth factor beta receptor binding	3	2.67857	0.0224107	GDF15, INHBA, INHBE	94	42	16881	12.8275	0.992853	0.848553	0.848553				SLC1A5
GOTERM_MF_DIRECT	inositol 1,3,4,5 tetrakisphosphate binding	2	1.78571	0.0272471	SYT2, ASTN2	94	5	16881	71.834	0.997576	0.848553	0.848553				SV2C
GOTERM_MF_DIRECT	L-glutamine transmembrane transporter activity	2	1.78571	0.0272471	SLC1A4, SLC1A5	94	5	16881	71.834	0.997576	0.848553	0.848553				NANOS1
GOTERM_MF_DIRECT	receptor activity	5	4.46429	0.0319509	RTN4R, NLGN3, NOTCH1, TNFRSF10B, SLC1A5	94	217	16881	4.13791	0.999157	0.870662	0.870662				PSAT1
GOTERM_MF_DIRECT	translation initiation factor activity	3	2.67857	0.0445451	TAF4B, EIF3C, EIF2S2	94	61	16881	8.83205	0.999951	1	1				JUN
GOTERM_CC_DIRECT	perinuclear region of cytoplasm	11	9.82143	0.0013557	PPP1R16B, NANOS1, RAB40B, STC2, BCL3, INHBA, NDRG2, NDRG1, ATP9A, BSPRY, KCNH1	95	621	18224	3.39798	0.159406	0.173529	0.173529				PPP1R16B
GOTERM_CC_DIRECT	cell surface	8	7.14286	0.0219849	RTN4R, NLGN3, WNT6, NOTCH1, TNFRSF10B, SLC1A4, CD44, KCNH1	95	542	18224	2.83146	0.941893	0.942662	0.942662				ASTN2
GOTERM_CC_DIRECT	plasma membrane	31	27.6786	0.0238478	RTN4R, NOTCH1, SLC1A4, VLDLR, PYGL, SLC1A5, NDRG1, AQP3, WNT6, SV2C, RAB40B, GRB14, BOC, BDKRB2, BMF, ATP9A, KCNH1, PPP1R16B, AFAP1L2, OSBPL6, SYT2, KCND1, TNFRSF10B, ABTB1, CACNB2, ARC, SLC6A9, VEPH1, SLCO1A2, CHRFAM7A, CD44	95	4121	18224	1.44304	0.954475	0.942662	0.942662				BTBD11
GOTERM_CC_DIRECT	integral component of plasma membrane	14	12.5	0.0294582	NLGN3, RTN4R, SEMA6A, TNFRSF10B, SLC1A4, SLC1A5, AQP3, CACNB2, SLC6A9, BOC, SLCO1A2, BDKRB2, CD44, KCNH1	95	1415	18224	1.89798	0.978232	0.942662	0.942662				WARS
GOTERM_BP_DIRECT	response to mechanical stimulus	5	4.46429	0.000268623	FOSL1, JUN, BDKRB2, ASNS, PSPH	90	59	16792	15.8117	0.177203	0.117918	0.117918				HS3ST2
GOTERM_BP_DIRECT	SMAD protein signal transduction	5	4.46429	0.000325292	JUN, GDF15, BTBD11, INHBA, INHBE	90	62	16792	15.0466	0.210378	0.117918	0.117918				NELL2
GOTERM_BP_DIRECT	negative regulation of cell proliferation	9	8.03571	0.00119149	FOSL1, JUN, NOTCH1, WARS, CLMN, LIF, INHBA, FOXO4, NDRG1	90	396	16792	4.2404	0.579174	0.287943	0.287943				PXDNL
GOTERM_BP_DIRECT	learning	4	3.57143	0.00342515	FOSL1, NLGN3, ARC, JUN	90	57	16792	13.0932	0.917167	0.620808	0.620808				SNHG7
GOTERM_BP_DIRECT	positive regulation of transcription from RNA polymerase II promoter	13	11.6071	0.00549395	JUN, NOTCH1, LIF, INHBA, FOXO4, HIF3A, FOSL2, FOSL1, TEF, CREB3L4, BCL3, TAF4B, ZBTB7C	90	981	16792	2.47249	0.981677	0.796623	0.796623				INHBA
GOTERM_BP_DIRECT	regulation of RNA polymerase II regulatory region sequence-specific DNA binding	2	1.78571	0.0158172	LIF, ZBTB7C	90	3	16792	124.385	0.999991	1	1				NDRG1
GOTERM_BP_DIRECT	tRNA aminoacylation for protein translation	3	2.67857	0.019015	WARS, TARS, IARS	90	40	16792	13.9933	0.999999	1	1				ABTB1
GOTERM_BP_DIRECT	L-serine biosynthetic process	2	1.78571	0.0210345	PSAT1, PSPH	90	4	16792	93.2889	1	1	1				YPEL3
GOTERM_BP_DIRECT	glutamine transport	2	1.78571	0.0262244	SLC1A4, SLC1A5	90	5	16792	74.6311	1	1	1				GADD45A
																SLC6A9
																OSGIN1
																UBALD1
																WDR45
																PYGL
																FOXO4
																PLEKHM3
																CREB3L4
																RAB40B
																ZSWIM4
																VLDLR-AS1
																CCDC28A
																KCNH1
																NDRG2
																SEMA6A
																TMEM198B
																NLGN3
																AQP3
																ARC
																SLCO1A2
																HMX2
																NOTCH1
																ZBTB7C
																HECA
																BOC
																KCND1
																MEST
																INHBE
																TAF4B
																NEDD9
																FOSL2
																OSBPL6
																CHST7
																CLMN
																VLDLR
																RTN4R
																DIABLO
																CACNB2
																SYT2
																HIF3A
																CHRFAM7A
																BDKRB2
																SLC16A1-AS1
																TEF
																CFAP77
																FAM174B
																RHEBL1
																GRB14
																PRICKLE1
																FOSL1
																GPR89B
																BSPRY
																MYLK-AS1
																LURAP1L-AS1
																ZNF674
																CD44
																BRINP1
																TMEM86A
																CCDC177
																WNT6
																LIF
																PNMT
																GAS6-AS1
																NXPH4
																FAM156B
																AFAP1L2
																BCL3
																ALPK3
																NSUN5P2
																NABP1
																BHLHE40
																VEPH1
																GUSBP3
																ADARB2
																DNAJC9-AS1
																TMEM74B
																CACTIN-AS1
																EIF3C
